# Supplementary material for: An expression atlas of human primary cells: inference of gene function from coexpression networks
Source: BMC Genomics. 2013 Sep 20;14:632. doi: 10.1186/1471-2164-14-632 (PMC3849585; doi:10.1186/1471-2164-14-632)
Supplement: Additional file 1: Table S1 — A full description of the cellular identities and treatment conditions of each dataset included in the analysis and their order of presentation. The source of the data (GEO identifier) is also provided. [file 1471-2164-14-632-S1.xlsx]

## Sheet: Sheet1
Sample order	Sample annotation (data series ID:cell class:chip description:replicate no.)	Series	platform	Dataset Description	Pubmed ID	Chip ID	Cell class	Sub-type	Chip description	Data series ID	% total (no. replicate data sets /total collection)	% within cell class (no. replicate data sets/no. in cell class)	Cell class % (total in cell class/total data sets)	Sample annotation (data series ID:cell class:chip description:replicate no.)
1	Hs.110:Embryonic_stem_cells:H1:r1	GSE9196	HG-U133_Plus_2] Affymetrix Human Genome U133 Plus 2.0 Array	Expression data from human embryonic stem cells	17999768	GSM225042	Embryonic stem cells		H1 embryonic stem cells	Hs.110	0.134228	5.88235	2.28188	Hs.110:Embryonic_stem_cells:H1:r1
2	Hs.110:Embryonic_stem_cells:H9:r1	GSE9196	HG-U133_Plus_2] Affymetrix Human Genome U133 Plus 2.0 Array	Expression data from human embryonic stem cells	17999768	GSM230294	Embryonic stem cells		H9 embryonic stem cells	Hs.110	0.134228	5.88235	2.28188	Hs.110:Embryonic_stem_cells:H9:r1
3	Hs.34:Embryonic_stem_cells:H7:	GSE13828	HG-U133_Plus_2] Affymetrix Human Genome U133 Plus 2.0 Array	H1L, H7, H9, H13B, and H14A embryonic stem cells	19098894	GSM347922	Embryonic stem cells		H7 ESC	Hs.34	0.134228	5.88235	2.28188	Hs.34:Embryonic_stem_cells:H7:
4	Hs.34:Embryonic_stem_cells:H9:	GSE13828	HG-U133_Plus_2] Affymetrix Human Genome U133 Plus 2.0 Array	H1L, H7, H9, H13B, and H14A embryonic stem cells	19098894	GSM347923	Embryonic stem cells		H9 ESC	Hs.34	0.134228	5.88235	2.28188	Hs.34:Embryonic_stem_cells:H9:
5	Hs.34:Embryonic_stem_cells:H13B:	GSE13828	HG-U133_Plus_2] Affymetrix Human Genome U133 Plus 2.0 Array	H1L, H7, H9, H13B, and H14A embryonic stem cells	19098894	GSM347924	Embryonic stem cells		H13B ESC	Hs.34	0.134228	5.88235	2.28188	Hs.34:Embryonic_stem_cells:H13B:
6	Hs.34:Embryonic_stem_cells:H14A:	GSE13828	HG-U133_Plus_2] Affymetrix Human Genome U133 Plus 2.0 Array	H1L, H7, H9, H13B, and H14A embryonic stem cells	19098894	GSM347925	Embryonic stem cells		H14A ESC	Hs.34	0.134228	5.88235	2.28188	Hs.34:Embryonic_stem_cells:H14A:
7	Hs.40:Embryonic_stem_cells:H9:	GSE14711	HG-U133_Plus_2] Affymetrix Human Genome U133 Plus 2.0 Array	Human embryonic stem cells	19269371	GSM367062	Embryonic stem cells		H9 embryonic stem cells	Hs.40	0.134228	5.88235	2.28188	Hs.40:Embryonic_stem_cells:H9:
8	Hs.40:Embryonic_stem_cells:BG01:	GSE14711	HG-U133_Plus_2] Affymetrix Human Genome U133 Plus 2.0 Array	Human embryonic stem cells	19269371	GSM367061	Embryonic stem cells		BGO1 hESC	Hs.40	0.134228	5.88235	2.28188	Hs.40:Embryonic_stem_cells:BG01:
9	Hs.44:Embryonic_stem_cells:H1L:	GSE15175	HG-U133_Plus_2] Affymetrix Human Genome U133 Plus 2.0 Array	Human Embryonic Stem Cells	19325077	GSM378811	Embryonic stem cells		H1L ESC	Hs.44	0.134228	5.88235	2.28188	Hs.44:Embryonic_stem_cells:H1L:
10	Hs.72:Embryonic_stem_cells:BG01:r1	GSE21222	HG-U133_Plus_2] Affymetrix Human Genome U133 Plus 2.0 Array	Human embryonic stem cells	20442331	GSM530602	Embryonic stem cells		BGO1 hESC	Hs.72	0.268456	11.7647	2.28188	Hs.72:Embryonic_stem_cells:BG01:r1
11	Hs.72:Embryonic_stem_cells:BGO1:Nanog_tg:	GSE21222	HG-U133_Plus_2] Affymetrix Human Genome U133 Plus 2.0 Array	Human embryonic stem cells	20442331	GSM530605	Embryonic stem cells		BGO1-Nanog transgenic hESC line	Hs.72	0.134228	5.88235	2.28188	Hs.72:Embryonic_stem_cells:BGO1:Nanog_tg:
12	Hs.72:Embryonic_stem_cells:BGO1:r2	GSE21222	HG-U133_Plus_2] Affymetrix Human Genome U133 Plus 2.0 Array	Human embryonic stem cells	20442331	GSM530607	Embryonic stem cells		BGO1 hESC (mTESR)	Hs.72	0.268456	11.7647	2.28188	Hs.72:Embryonic_stem_cells:BGO1:r2
13	Hs.72:Embryonic_stem_cells:WIBR3:5%_pO2:	GSE21222	HG-U133_Plus_2] Affymetrix Human Genome U133 Plus 2.0 Array	Human embryonic stem cells	20442331	GSM530601	Embryonic stem cells		WIBR3 hESC (5%pO2)	Hs.72	0.134228	5.88235	2.28188	Hs.72:Embryonic_stem_cells:WIBR3:5%_pO2:
14	Hs.72:Embryonic_stem_cells:WIBR2:	GSE21222	HG-U133_Plus_2] Affymetrix Human Genome U133 Plus 2.0 Array	Human embryonic stem cells	20442331	GSM530603	Embryonic stem cells		WIBR2 hESC	Hs.72	0.134228	5.88235	2.28188	Hs.72:Embryonic_stem_cells:WIBR2:
15	Hs.72:Embryonic_stem_cells:WIBR3:r1	GSE21222	HG-U133_Plus_2] Affymetrix Human Genome U133 Plus 2.0 Array	Human embryonic stem cells	20442331	GSM530604	Embryonic stem cells		WIBR3	Hs.72	0.268456	11.7647	2.28188	Hs.72:Embryonic_stem_cells:WIBR3:r1
16	Hs.72:Embryonic_stem_cells:WIBR3:r2	GSE21222	HG-U133_Plus_2] Affymetrix Human Genome U133 Plus 2.0 Array	Human embryonic stem cells	20442331	GSM530611	Embryonic stem cells		WIBR3 hESC	Hs.72	0.268456	11.7647	2.28188	Hs.72:Embryonic_stem_cells:WIBR3:r2
17	Hs.72:Embryonic_stem_cells:WIBR1:	GSE21222	HG-U133_Plus_2] Affymetrix Human Genome U133 Plus 2.0 Array	Human embryonic stem cells	20442331	GSM530606	Embryonic stem cells		WIBR1 hESC	Hs.72	0.134228	5.88235	2.28188	Hs.72:Embryonic_stem_cells:WIBR1:
18	Hs.64:Neuroepithelial_cell:Embryonic_stem_cell-derived:d17:	GSE18959	HG-U133_Plus_2] Affymetrix Human Genome U133 Plus 2.0 Array	Human embryonic stem cells were differentated in vitro to neuroepithelial cells (day-17), or astrocytes (day-210) after specification with the morphogens retinoic acid (RA) or FGF8 from days 10-21	n/a	GSM469409	Neuroepithelial cells	Neuroepithelial cells	d17	Hs.64	0.134228	100	0.134228	Hs.64:Neuroepithelial_cell:Embryonic_stem_cell-derived:d17:
19	Hs.64:Astrocyte:Embryonic_stem_cell-derived:d210_RA-specified:	GSE18959	HG-U133_Plus_2] Affymetrix Human Genome U133 Plus 2.0 Array	Human embryonic stem cells were differentated in vitro to neuroepithelial cells (day-17), or astrocytes (day-210) after specification with the morphogens retinoic acid (RA) or FGF8 from days 10-21	n/a	GSM469411	Astrocytes	Astrocytes	d210_RA-specificed	Hs.64	0.134228	50	0.268456	Hs.64:Astrocyte:Embryonic_stem_cell-derived:d210_RA-specified:
20	Hs.64:Astrocyte:Embryonic_stem_cell-derived:d210_FGF8-specified:	GSE18959	HG-U133_Plus_2] Affymetrix Human Genome U133 Plus 2.0 Array	Human embryonic stem cells were differentated in vitro to neuroepithelial cells (day-17), or astrocytes (day-210) after specification with the morphogens retinoic acid (RA) or FGF8 from days 10-21	n/a	GSM469412	Astrocytes	Astrocytes	d210_FGF8-specified	Hs.64	0.134228	59	0.268456	Hs.64:Astrocyte:Embryonic_stem_cell-derived:d210_FGF8-specified:
21	Hs.100:Neurones:VUB01_ES_cell-derived_neural_precursor:r1	GSE7178	HG-U133_Plus_2] Affymetrix Human Genome U133 Plus 2.0 Array	human embryonic stem-cell-derived neural precursors cells (NPC)	n/a	GSM172865	Neurones		NPC_VUB01_1	Hs.100	0.402685	50	0.805369	Hs.100:Neurones:VUB01_ES_cell-derived_neural_precursor:r1
22	Hs.100:Neurones:VUB01_ES_cell-derived_neural_precursor:r2	GSE7178	HG-U133_Plus_2] Affymetrix Human Genome U133 Plus 2.0 Array	human embryonic stem-cell-derived neural precursors cells (NPC)	n/a	GSM172866	Neurones		NPC_VUB01_2	Hs.100	0.402685	50	0.805369	Hs.100:Neurones:VUB01_ES_cell-derived_neural_precursor:r2
23	Hs.100:Neurones:VUB01_ES_cell-derived_neural_precursor:r3	GSE7178	HG-U133_Plus_2] Affymetrix Human Genome U133 Plus 2.0 Array	human embryonic stem-cell-derived neural precursors cells (NPC)	n/a	GSM172867	Neurones		NPC_VUB01_3	Hs.100	0.402685	50	0.805369	Hs.100:Neurones:VUB01_ES_cell-derived_neural_precursor:r3
24	Hs.100:Neurones:SA01_ES_cell-derived_neural_precursor:r1	GSE7178	HG-U133_Plus_2] Affymetrix Human Genome U133 Plus 2.0 Array	human embryonic stem-cell-derived neural precursors cells (NPC)	n/a	GSM172868	Neurones		NPC_SA01_1	Hs.100	0.402685	50	0.805369	Hs.100:Neurones:SA01_ES_cell-derived_neural_precursor:r1
25	Hs.100:Neurones:SA01_ES_cell-derived_neural_precursor:r2	GSE7178	HG-U133_Plus_2] Affymetrix Human Genome U133 Plus 2.0 Array	human embryonic stem-cell-derived neural precursors cells (NPC)	n/a	GSM172869	Neurones		NPC_SA01_2	Hs.100	0.402685	50	0.805369	Hs.100:Neurones:SA01_ES_cell-derived_neural_precursor:r2
26	Hs.100:Neurones:SA01_ES_cell-derived_neural_precursor:r3	GSE7178	HG-U133_Plus_2] Affymetrix Human Genome U133 Plus 2.0 Array	human embryonic stem-cell-derived neural precursors cells (NPC)	n/a	GSM172870	Neurones		NPC_SA01_3	Hs.100	0.402685	50	0.805369	Hs.100:Neurones:SA01_ES_cell-derived_neural_precursor:r3
27	Hs.34:iPS_cells:skin_fibroblast:r1	GSE13828	HG-U133_Plus_2] Affymetrix Human Genome U133 Plus 2.0 Array	Induced pluripotent stem cells from fibroblasts of a spinal muscular atrophy patient	19098894	GSM347919	iPS cells		SMA fibroblasts 3813	Hs.34	0.268456	4.7619	5.63758	Hs.34:iPS_cells:skin_fibroblast:r1
28	Hs.34:iPS_cells:skin_fibroblast:r2	GSE13828	HG-U133_Plus_2] Affymetrix Human Genome U133 Plus 2.0 Array	Induced pluripotent stem cells from fibroblasts of a spinal muscular atrophy patient	19098894	GSM347920	iPS cells		SMA fibroblasts 3814	Hs.34	0.268456	4.7619	5.63758	Hs.34:iPS_cells:skin_fibroblast:r2
29	Hs.34:iPS_cells:iPS_skin_fibroblast-derived:SMA_3.5:r1	GSE13828	HG-U133_Plus_2] Affymetrix Human Genome U133 Plus 2.0 Array	Induced pluripotent stem cells from fibroblasts of a spinal muscular atrophy patient	19098894	GSM347916	iPS cells		iPS SMA 3.5	Hs.34	0.402685	7.14286	5.63758	Hs.34:iPS_cells:iPS_skin_fibroblast-derived:SMA_3.5:r1
30	Hs.34:iPS_cells:iPS_skin_fibroblast-derived:SMA_3.6:r2	GSE13828	HG-U133_Plus_2] Affymetrix Human Genome U133 Plus 2.0 Array	Induced pluripotent stem cells from fibroblasts of a spinal muscular atrophy patient	19098894	GSM347917	iPS cells		iPS SMA 3.6	Hs.34	0.402685	7.14286	5.63758	Hs.34:iPS_cells:iPS_skin_fibroblast-derived:SMA_3.6:r2
31	Hs.34:iPS_cells:iPS_skin_fibroblast-derived:SMA_4.2:r3	GSE13828	HG-U133_Plus_2] Affymetrix Human Genome U133 Plus 2.0 Array	Induced pluripotent stem cells from fibroblasts of a spinal muscular atrophy patient	19098894	GSM347918	iPS cells		iPS SMA 4.2	Hs.34	0.402685	7.14286	5.63758	Hs.34:iPS_cells:iPS_skin_fibroblast-derived:SMA_4.2:r3
32	Hs.40:iPS_cells:PDB_fibroblasts:	GSE14711	HG-U133_Plus_2] Affymetrix Human Genome U133 Plus 2.0 Array	Parkinson’s disease patient-derived induced pluripotent stem cells free of viral reprogramming factors	19269371	GSM366942	iPS cells		PDB fibroblasts	Hs.40	0.134228	2.38095	5.63758	Hs.40:iPS_cells:PDB_fibroblasts:
33	Hs.40:iPS_cells:iPS_PDB_1lox-17Puro-5:	GSE14711	HG-U133_Plus_2] Affymetrix Human Genome U133 Plus 2.0 Array	Parkinson’s disease patient-derived induced pluripotent stem cells free of viral reprogramming factors	19269371	GSM367219	iPS cells		iPS PDB 1lox-17Puro-5	Hs.40	0.134228	2.38095	5.63758	Hs.40:iPS_cells:iPS_PDB_1lox-17Puro-5:
34	Hs.40:iPS_cells:iPS_PDB_1lox-17Puro-10:	GSE14711	HG-U133_Plus_2] Affymetrix Human Genome U133 Plus 2.0 Array	Parkinson’s disease patient-derived induced pluripotent stem cells free of viral reprogramming factors	19269371	GSM367240	iPS cells		iPS PDB 1lox-17Puro-10	Hs.40	0.134228	2.38095	5.63758	Hs.40:iPS_cells:iPS_PDB_1lox-17Puro-10:
35	Hs.40:iPS_cells:iPS_PDB_1lox-21Puro-20:	GSE14711	HG-U133_Plus_2] Affymetrix Human Genome U133 Plus 2.0 Array	Parkinson’s disease patient-derived induced pluripotent stem cells free of viral reprogramming factors	19269371	GSM367241	iPS cells		iPS PDB 1lox-21Puro-20	Hs.40	0.134228	2.38095	5.63758	Hs.40:iPS_cells:iPS_PDB_1lox-21Puro-20:
36	Hs.40:iPS_cells:iPS_PDB_1lox-21Puro-26:	GSE14711	HG-U133_Plus_2] Affymetrix Human Genome U133 Plus 2.0 Array	Parkinson’s disease patient-derived induced pluripotent stem cells free of viral reprogramming factors	19269371	GSM367242	iPS cells		iPS PDB 1lox-21Puro-26	Hs.40	0.134228	2.38095	5.63758	Hs.40:iPS_cells:iPS_PDB_1lox-21Puro-26:
37	Hs.40:iPS_cells:iPS_PDB_2lox-5:	GSE14711	HG-U133_Plus_2] Affymetrix Human Genome U133 Plus 2.0 Array	Parkinson’s disease patient-derived induced pluripotent stem cells free of viral reprogramming factors	19269371	GSM367243	iPS cells		iPS PDB 2lox-5	Hs.40	0.134228	2.38095	5.63758	Hs.40:iPS_cells:iPS_PDB_2lox-5:
38	Hs.40:iPS_cells:iPS_PDB_2lox-22:	GSE14711	HG-U133_Plus_2] Affymetrix Human Genome U133 Plus 2.0 Array	Parkinson’s disease patient-derived induced pluripotent stem cells free of viral reprogramming factors	19269371	GSM367244	iPS cells		iPS PDB 2lox-22	Hs.40	0.134228	2.38095	5.63758	Hs.40:iPS_cells:iPS_PDB_2lox-22:
39	Hs.40:iPS_cells:iPS_PDB_2lox-21:	GSE14711	HG-U133_Plus_2] Affymetrix Human Genome U133 Plus 2.0 Array	Parkinson’s disease patient-derived induced pluripotent stem cells free of viral reprogramming factors	19269371	GSM367245	iPS cells		iPS PDB 2lox-21	Hs.40	0.134228	2.38095	5.63758	Hs.40:iPS_cells:iPS_PDB_2lox-21:
40	Hs.40:iPS_cells:iPS_PDB_2lox-17:	GSE14711	HG-U133_Plus_2] Affymetrix Human Genome U133 Plus 2.0 Array	Parkinson’s disease patient-derived induced pluripotent stem cells free of viral reprogramming factors	19269371	GSM367258	iPS cells		iPS PDB 2lox-17	Hs.40	0.134228	2.38095	5.63758	Hs.40:iPS_cells:iPS_PDB_2lox-17:
41	Hs.41:iPS_cells:CRL2097_foreskin:r1	GSE14897	HG-U133_Plus_2] Affymetrix Human Genome U133 Plus 2.0 Array	human foreskin fibroblasts, ATCC cell line CRL2097	n/a	GSM372142	iPS cells		fibroblasts_1	Hs.41	0.402685	7.14286	5.63758	Hs.41:iPS_cells:CRL2097_foreskin:r1
42	Hs.41:iPS_cells:CRL2097_foreskin:r2	GSE14897	HG-U133_Plus_2] Affymetrix Human Genome U133 Plus 2.0 Array	human foreskin fibroblasts, ATCC cell line CRL2097	n/a	GSM372144	iPS cells		fibroblasts_2	Hs.41	0.402685	7.14286	5.63758	Hs.41:iPS_cells:CRL2097_foreskin:r2
43	Hs.41:iPS_cells:CRL2097_foreskin:r3	GSE14897	HG-U133_Plus_2] Affymetrix Human Genome U133 Plus 2.0 Array	human foreskin fibroblasts, ATCC cell line CRL2097	n/a	GSM372146	iPS cells		fibroblasts_3	Hs.41	0.402685	7.14286	5.63758	Hs.41:iPS_cells:CRL2097_foreskin:r3
44	Hs.41:iPS_cells:iPS_CRL2097_foreskin-derived:undiff.:r1	GSE14897	HG-U133_Plus_2] Affymetrix Human Genome U133 Plus 2.0 Array	induced pluripotent stem (iPS) cells derived from CRL2097	n/a	GSM372157	iPS cells		iPS_undifferentiated_1	Hs.41	0.402685	7.14286	5.63758	Hs.41:iPS_cells:iPS_CRL2097_foreskin-derived:undiff.:r1
45	Hs.41:iPS_cells:iPS_CRL2097_foreskin-derived:undiff.:r2	GSE14897	HG-U133_Plus_2] Affymetrix Human Genome U133 Plus 2.0 Array	induced pluripotent stem (iPS) cells derived from CRL2097	n/a	GSM372158	iPS cells		iPS_undifferentiated_2	Hs.41	0.402685	7.14286	5.63758	Hs.41:iPS_cells:iPS_CRL2097_foreskin-derived:undiff.:r2
46	Hs.41:iPS_cells:iPS_CRL2097_foreskin-derived:undiff.:r3	GSE14897	HG-U133_Plus_2] Affymetrix Human Genome U133 Plus 2.0 Array	induced pluripotent stem (iPS) cells derived from CRL2097	n/a	GSM372159	iPS cells		iPS_undifferentiated_3	Hs.41	0.402685	7.14286	5.63758	Hs.41:iPS_cells:iPS_CRL2097_foreskin-derived:undiff.:r3
47	Hs.41:iPS_cells:iPS_CRL2097_foreskin-derived:d20_hepatic_diff.:r1	GSE14897	HG-U133_Plus_2] Affymetrix Human Genome U133 Plus 2.0 Array	induced pluripotent stem (iPS) cells derived from CRL2097, harvested at day 20 (d20) of a hepatic differentiation protocol	n/a	GSM372154	iPS cells		iPS_d20_hepatic differentiated_1	Hs.41	0.402685	7.14286	5.63758	Hs.41:iPS_cells:iPS_CRL2097_foreskin-derived:d20_hepatic_diff.:r1
48	Hs.41:iPS_cells:iPS_CRL2097_foreskin-derived:d20_hepatic_diff.:r2	GSE14897	HG-U133_Plus_2] Affymetrix Human Genome U133 Plus 2.0 Array	induced pluripotent stem (iPS) cells derived from CRL2097, harvested at day 20 (d20) of a hepatic differentiation protocol	n/a	GSM372155	iPS cells		iPS_d20_hepatic differentiated_2	Hs.41	0.402685	7.14286	5.63758	Hs.41:iPS_cells:iPS_CRL2097_foreskin-derived:d20_hepatic_diff.:r2
49	Hs.41:iPS_cells:iPS_CRL2097_foreskin-derived:d20_hepatic_diff.:r3	GSE14897	HG-U133_Plus_2] Affymetrix Human Genome U133 Plus 2.0 Array	induced pluripotent stem (iPS) cells derived from CRL2097, harvested at day 20 (d20) of a hepatic differentiation protocol	n/a	GSM372156	iPS cells		iPS_d20_hepatic differentiated_3	Hs.41	0.402685	7.14286	5.63758	Hs.41:iPS_cells:iPS_CRL2097_foreskin-derived:d20_hepatic_diff.:r3
50	Hs.48:iPS_cells:fibroblasts:	GSE16093	HG-U133_Plus_2] Affymetrix Human Genome U133 Plus 2.0 Array	generation of stable human iPS cells from human fibroblasts	19481515	GSM402707	iPS cells		Human newborn fibroblast	Hs.48	0.134228	2.38095	5.63758	Hs.48:iPS_cells:fibroblasts:
51	Hs.48:iPS_cells:iPS_fibroblast-derived:Direct_del._reprog._prot.:r1	GSE16093	HG-U133_Plus_2] Affymetrix Human Genome U133 Plus 2.0 Array	generation of stable human iPS cells from human fibroblasts	19481515	GSM402717	iPS cells		Human Induced Pluripotent Stem Cells by Direct Delivery of Reprogramming Proteins (Line 1)	Hs.48	0.268456	4.7619	5.63758	Hs.48:iPS_cells:iPS_fibroblast-derived:Direct_del._reprog._prot.:r1
52	Hs.48:iPS_cells:iPS_fibroblast-derived:Direct_del._reprog._prot.:r2	GSE16093	HG-U133_Plus_2] Affymetrix Human Genome U133 Plus 2.0 Array	generation of stable human iPS cells from human fibroblasts	19481515	GSM402752	iPS cells		Human Induced Pluripotent Stem Cells by Direct Delivery of Reprogramming Proteins (Line 2)	Hs.48	0.268456	4.7619	5.63758	Hs.48:iPS_cells:iPS_fibroblast-derived:Direct_del._reprog._prot.:r2
53	Hs.48:iPS_cells:iPS_fibroblast-derived:Retroviral_transf._reprog._genes:	GSE16093	HG-U133_Plus_2] Affymetrix Human Genome U133 Plus 2.0 Array	generation of stable human iPS cells from human fibroblasts	19481515	GSM402806	iPS cells		Human Induced Pluripotent Stem Cells by retroviral transfection of Reprogramming genes	Hs.48	0.134228	2.38095	5.63758	Hs.48:iPS_cells:iPS_fibroblast-derived:Retroviral_transf._reprog._genes:
54	Hs.70:iPS_cells:foreskin_fibrobasts:	GSE20033	HG-U133_Plus_2] Affymetrix Human Genome U133 Plus 2.0 Array	Minicircle-derived iPS cells	20139967	GSM500995	iPS cells		Foreskin_GSM378832	Hs.70	0.134228	2.38095	5.63758	Hs.70:iPS_cells:foreskin_fibrobasts:
55	Hs.70:iPS_cells:iPS:minicircle-derived:r1	GSE20033	HG-U133_Plus_2] Affymetrix Human Genome U133 Plus 2.0 Array	Minicircle-derived iPS cells	20139967	GSM500996	iPS cells		JT-iPSC_GSM378833	Hs.70	0.671141	11.9048	5.63758	Hs.70:iPS_cells:iPS:minicircle-derived:r1
56	Hs.70:iPS_cells:iPS:minicircle-derived:r2	GSE20033	HG-U133_Plus_2] Affymetrix Human Genome U133 Plus 2.0 Array	Minicircle-derived iPS cells	20139967	GSM500997	iPS cells		JT-iPSC_GSM378834	Hs.70	0.671141	11.9048	5.63758	Hs.70:iPS_cells:iPS:minicircle-derived:r2
57	Hs.70:iPS_cells:iPS:minicircle-derived:r3	GSE20033	HG-U133_Plus_2] Affymetrix Human Genome U133 Plus 2.0 Array	Minicircle-derived iPS cells	20139967	GSM500998	iPS cells		JT-iPSC_GSM378836	Hs.70	0.671141	11.9048	5.63758	Hs.70:iPS_cells:iPS:minicircle-derived:r3
58	Hs.70:iPS_cells:iPS:minicircle-derived:r4	GSE20033	HG-U133_Plus_2] Affymetrix Human Genome U133 Plus 2.0 Array	Minicircle-derived iPS cells	20139967	GSM500999	iPS cells		JT-iPSC_GSM378837	Hs.70	0.671141	11.9048	5.63758	Hs.70:iPS_cells:iPS:minicircle-derived:r4
59	Hs.70:iPS_cells:iPS:minicircle-derived:r5	GSE20033	HG-U133_Plus_2] Affymetrix Human Genome U133 Plus 2.0 Array	Minicircle-derived iPS cells	20139967	GSM501000	iPS cells		JT-iPSC_GSM378838	Hs.70	0.671141	11.9048	5.63758	Hs.70:iPS_cells:iPS:minicircle-derived:r5
60	Hs.70:iPS_cells:adipose_stem_cells:r1	GSE20033	HG-U133_Plus_2] Affymetrix Human Genome U133 Plus 2.0 Array	Minicircle-derived iPS cells	20139967	GSM501001	iPS cells		human adipose stem cell replicate 1	Hs.70	0.402685	7.14286	5.63758	Hs.70:iPS_cells:adipose_stem_cells:r1
61	Hs.70:iPS_cells:adipose_stem_cells:r2	GSE20033	HG-U133_Plus_2] Affymetrix Human Genome U133 Plus 2.0 Array	Minicircle-derived iPS cells	20139967	GSM501002	iPS cells		human adipose stem cell replicate 2	Hs.70	0.402685	7.14286	5.63758	Hs.70:iPS_cells:adipose_stem_cells:r2
62	Hs.70:iPS_cells:adipose_stem_cells:r3	GSE20033	HG-U133_Plus_2] Affymetrix Human Genome U133 Plus 2.0 Array	Minicircle-derived iPS cells	20139967	GSM501003	iPS cells		human adipose stem cell replicate 3	Hs.70	0.402685	7.14286	5.63758	Hs.70:iPS_cells:adipose_stem_cells:r3
63	Hs.70:iPS_cells:iPS_adipose_stem_cell-derived:lentiviral_factors:r1	GSE20033	HG-U133_Plus_2] Affymetrix Human Genome U133 Plus 2.0 Array	Minicircle-derived iPS cells	20139967	GSM501004	iPS cells		hASC-derived iPS cells using lentiviral factors replicate 1	Hs.70	0.402685	7.14286	5.63758	Hs.70:iPS_cells:iPS_adipose_stem_cell-derived:lentiviral_factors:r1
64	Hs.70:iPS_cells:iPS_adipose_stem_cell-derived:lentiviral_factors:r2	GSE20033	HG-U133_Plus_2] Affymetrix Human Genome U133 Plus 2.0 Array	Minicircle-derived iPS cells	20139967	GSM501005	iPS cells		hASC-derived iPS cells using lentiviral factors replicate 2	Hs.70	0.402685	7.14286	5.63758	Hs.70:iPS_cells:iPS_adipose_stem_cell-derived:lentiviral_factors:r2
65	Hs.70:iPS_cells:iPS_adipose_stem_cell-derived:lentiviral_factors:r3	GSE20033	HG-U133_Plus_2] Affymetrix Human Genome U133 Plus 2.0 Array	Minicircle-derived iPS cells	20139967	GSM501006	iPS cells		hASC-derived iPS cells using lentiviral factors replicate 3	Hs.70	0.402685	7.14286	5.63758	Hs.70:iPS_cells:iPS_adipose_stem_cell-derived:lentiviral_factors:r3
66	Hs.70:iPS_cells:iPS_adipose_stem_cell-derived:minicircle-derived:r1	GSE20033	HG-U133_Plus_2] Affymetrix Human Genome U133 Plus 2.0 Array	Minicircle-derived iPS cells	20139967	GSM501007	iPS cells		minicircle-derived iPSC subclone 1	Hs.70	0.402685	7.14286	5.63758	Hs.70:iPS_cells:iPS_adipose_stem_cell-derived:minicircle-derived:r1
67	Hs.70:iPS_cells:iPS_adipose_stem_cell-derived:minicircle-derived:r2	GSE20033	HG-U133_Plus_2] Affymetrix Human Genome U133 Plus 2.0 Array	Minicircle-derived iPS cells	20139967	GSM501008	iPS cells		minicircle-derived iPSC subclone 2	Hs.70	0.402685	7.14286	5.63758	Hs.70:iPS_cells:iPS_adipose_stem_cell-derived:minicircle-derived:r2
68	Hs.70:iPS_cells:iPS_adipose_stem_cell-derived:minicircle-derived:r3	GSE20033	HG-U133_Plus_2] Affymetrix Human Genome U133 Plus 2.0 Array	Minicircle-derived iPS cells	20139967	GSM501009	iPS cells		minicircle-derived iPSC subclone 3	Hs.70	0.402685	7.14286	5.63758	Hs.70:iPS_cells:iPS_adipose_stem_cell-derived:minicircle-derived:r3
69	Hs.111:Tissue_stem_cells:iliac_MSC:r1	GSE9451	HG-U133_Plus_2] Affymetrix Human Genome U133 Plus 2.0 Array	Native Mesenchymal Stem Cells	19228201	GSM239260	Adipocytes	Adipocytes	r1	Hs.111	0.402685	100	0.402685	Hs.111:Tissue_stem_cells:iliac_MSC:r1
70	Hs.111:Tissue_stem_cells:iliac_MSC:r2	GSE9451	HG-U133_Plus_2] Affymetrix Human Genome U133 Plus 2.0 Array	Native Mesenchymal Stem Cells	19228201	GSM239379	Adipocytes	Adipocytes	r2	Hs.111	0.402685	100	0.402685	Hs.111:Tissue_stem_cells:iliac_MSC:r2
71	Hs.111:Tissue_stem_cells:iliac_MSC:r3	GSE9451	HG-U133_Plus_2] Affymetrix Human Genome U133 Plus 2.0 Array	Native Mesenchymal Stem Cells	19228201	GSM239457	Adipocytes	Adipocytes	r3	Hs.111	0.402685	100	0.402685	Hs.111:Tissue_stem_cells:iliac_MSC:r3
72	Hs.30:Tissue_stem_cells:lipoma-derived_MSC_LM6:r1	GSE12843	HG-U133_Plus_2] Affymetrix Human Genome U133 Plus 2.0 Array	Human mesenchymal stem cells (MSCs) have been isolated from adult adipose tissues	doi:n/a10.2174/1876893800901010001.	GSM322374	Tissue stem cells		LM6, biological rep1	Hs.30	0.268456	3.84615	6.97987	Hs.30:Tissue_stem_cells:lipoma-derived_MSC_LM6:r1
73	Hs.30:Tissue_stem_cells:lipoma-derived_MSC_LM6:r2	GSE12843	HG-U133_Plus_2] Affymetrix Human Genome U133 Plus 2.0 Array	Human mesenchymal stem cells (MSCs) have been isolated from adult adipose tissues	doi:n/a10.2174/1876893800901010001.	GSM322375	Tissue stem cells		LM6, biological rep2	Hs.30	0.268456	3.84615	6.97987	Hs.30:Tissue_stem_cells:lipoma-derived_MSC_LM6:r2
74	Hs.30:Tissue_stem_cells:adipose-derived_MSC_AM3:r1	GSE12843	HG-U133_Plus_2] Affymetrix Human Genome U133 Plus 2.0 Array	Human mesenchymal stem cells (MSCs) have been isolated from adult adipose tissues	doi:n/a10.2174/1876893800901010001.	GSM322376	Tissue stem cells		AM3, biological rep1	Hs.30	0.268456	3.84615	6.97987	Hs.30:Tissue_stem_cells:adipose-derived_MSC_AM3:r1
75	Hs.30:Tissue_stem_cells:adipose-derived_MSC_AM3:r2	GSE12843	HG-U133_Plus_2] Affymetrix Human Genome U133 Plus 2.0 Array	Human mesenchymal stem cells (MSCs) have been isolated from adult adipose tissues	doi:n/a10.2174/1876893800901010001.	GSM322377	Tissue stem cells		AM3, biological rep2	Hs.30	0.268456	3.84615	6.97987	Hs.30:Tissue_stem_cells:adipose-derived_MSC_AM3:r2
76	Hs.58:Tissue_stem_cells:BM_MSC:cntrl:r1	GSE18043	HG-U133_Plus_2] Affymetrix Human Genome U133 Plus 2.0 Array	human mesenchymal stromal cell osteoblast differentiation and osteogenesis	19843692	GSM250019	Tissue stem cells		BM-MSC culture rep 1	Hs.58	0.402685	5.76923	6.97987	Hs.58:Tissue_stem_cells:BM_MSC:cntrl:r1
77	Hs.58:Tissue_stem_cells:BM_MSC:cntrl:r2	GSE18043	HG-U133_Plus_2] Affymetrix Human Genome U133 Plus 2.0 Array	human mesenchymal stromal cell osteoblast differentiation and osteogenesis	19843692	GSM250020	Tissue stem cells		BM-MSC culture rep 2	Hs.58	0.402685	5.76923	6.97987	Hs.58:Tissue_stem_cells:BM_MSC:cntrl:r2
78	Hs.58:Tissue_stem_cells:BM_MSC:cntrl:r3	GSE18043	HG-U133_Plus_2] Affymetrix Human Genome U133 Plus 2.0 Array	human mesenchymal stromal cell osteoblast differentiation and osteogenesis	19843692	GSM250021	Tissue stem cells		BM-MSC culture rep 3	Hs.58	0.402685	5.76923	6.97987	Hs.58:Tissue_stem_cells:BM_MSC:cntrl:r3
79	Hs.58:Tissue_stem_cells:BM_MSC:osteogenic_induction_1d:r1	GSE18043	HG-U133_Plus_2] Affymetrix Human Genome U133 Plus 2.0 Array	human mesenchymal stromal cell osteoblast differentiation and osteogenesis	19843692	GSM451153	Tissue stem cells		BM-MSC culture osteogenic induction for 1 day rep 1	Hs.58	0.402685	5.76923	6.97987	Hs.58:Tissue_stem_cells:BM_MSC:osteogenic_induction_1d:r1
80	Hs.58:Tissue_stem_cells:BM_MSC:osteogenic_induction_1d:r2	GSE18043	HG-U133_Plus_2] Affymetrix Human Genome U133 Plus 2.0 Array	human mesenchymal stromal cell osteoblast differentiation and osteogenesis	19843692	GSM451154	Tissue stem cells		BM-MSC culture osteogenic induction for 1 day rep 2	Hs.58	0.402685	5.76923	6.97987	Hs.58:Tissue_stem_cells:BM_MSC:osteogenic_induction_1d:r2
81	Hs.58:Tissue_stem_cells:BM_MSC:osteogenic_induction_1d:r3	GSE18043	HG-U133_Plus_2] Affymetrix Human Genome U133 Plus 2.0 Array	human mesenchymal stromal cell osteoblast differentiation and osteogenesis	19843692	GSM451155	Tissue stem cells		BM-MSC culture osteogenic induction for 1 day rep 3	Hs.58	0.402685	5.76923	6.97987	Hs.58:Tissue_stem_cells:BM_MSC:osteogenic_induction_1d:r3
82	Hs.58:Tissue_stem_cells:BM_MSC:osteogenic_induction_3d:r1	GSE18043	HG-U133_Plus_2] Affymetrix Human Genome U133 Plus 2.0 Array	human mesenchymal stromal cell osteoblast differentiation and osteogenesis	19843692	GSM451156	Tissue stem cells		BM-MSC culture osteogenic induction for 3 days rep 1	Hs.58	0.402685	5.76923	6.97987	Hs.58:Tissue_stem_cells:BM_MSC:osteogenic_induction_3d:r1
83	Hs.58:Tissue_stem_cells:BM_MSC:osteogenic_induction_3d:r2	GSE18043	HG-U133_Plus_2] Affymetrix Human Genome U133 Plus 2.0 Array	human mesenchymal stromal cell osteoblast differentiation and osteogenesis	19843692	GSM451157	Tissue stem cells		BM-MSC culture osteogenic induction for 3 days rep 2	Hs.58	0.402685	5.76923	6.97987	Hs.58:Tissue_stem_cells:BM_MSC:osteogenic_induction_3d:r2
84	Hs.58:Tissue_stem_cells:BM_MSC:osteogenic_induction_3d:r3	GSE18043	HG-U133_Plus_2] Affymetrix Human Genome U133 Plus 2.0 Array	human mesenchymal stromal cell osteoblast differentiation and osteogenesis	19843692	GSM451158	Tissue stem cells		BM-MSC culture osteogenic induction for 3 days rep 3	Hs.58	0.402685	5.76923	6.97987	Hs.58:Tissue_stem_cells:BM_MSC:osteogenic_induction_3d:r3
85	Hs.58:Tissue_stem_cells:BM_MSC:osteogenic_induction_7d:r2	GSE18043	HG-U133_Plus_2] Affymetrix Human Genome U133 Plus 2.0 Array	human mesenchymal stromal cell osteoblast differentiation and osteogenesis	19843692	GSM451160	Tissue stem cells		BM-MSC culture osteogenic induction for 7 days rep 2	Hs.58	0.268456	3.84615	6.97987	Hs.58:Tissue_stem_cells:BM_MSC:osteogenic_induction_7d:r2
86	Hs.58:Tissue_stem_cells:BM_MSC:osteogenic_induction_7d:r3	GSE18043	HG-U133_Plus_2] Affymetrix Human Genome U133 Plus 2.0 Array	human mesenchymal stromal cell osteoblast differentiation and osteogenesis	19843692	GSM451161	Tissue stem cells		BM-MSC culture osteogenic induction for 7 days rep 3	Hs.58	0.268456	3.84615	6.97987	Hs.58:Tissue_stem_cells:BM_MSC:osteogenic_induction_7d:r3
87	Hs.6:Tissue_stem_cells:BM_MSC:cntrl:r1	GSE10315	HG-U133_Plus_2] Affymetrix Human Genome U133 Plus 2.0 Array	human mesenchymal stromal cell TGFβ3/BMP2-induced chondrogenesis	n/a	GSM260657	Tissue stem cells		human BM MSC unstimulated rep 1	Hs.6	0.671141	9.61538	6.97987	Hs.6:Tissue_stem_cells:BM_MSC:cntrl:r1
88	Hs.6:Tissue_stem_cells:BM_MSC:cntrl:r2	GSE10315	HG-U133_Plus_2] Affymetrix Human Genome U133 Plus 2.0 Array	human mesenchymal stromal cell TGFβ3/BMP2-induced chondrogenesis	n/a	GSM260658	Tissue stem cells		human BM MSC unstimulated rep 2	Hs.6	0.671141	9.61538	6.97987	Hs.6:Tissue_stem_cells:BM_MSC:cntrl:r2
89	Hs.6:Tissue_stem_cells:BM_MSC:cntrl:r3	GSE10315	HG-U133_Plus_2] Affymetrix Human Genome U133 Plus 2.0 Array	human mesenchymal stromal cell TGFβ3/BMP2-induced chondrogenesis	n/a	GSM260659	Tissue stem cells		human BM MSC unstimulated rep 3	Hs.6	0.671141	9.61538	6.97987	Hs.6:Tissue_stem_cells:BM_MSC:cntrl:r3
90	Hs.6:Tissue_stem_cells:BM_MSC:cntrl:r5	GSE10315	HG-U133_Plus_2] Affymetrix Human Genome U133 Plus 2.0 Array	human mesenchymal stromal cell TGFβ3/BMP2-induced chondrogenesis	n/a	GSM260661	Tissue stem cells		human BM MSC unstimulated rep 5	Hs.6	0.671141	9.61538	6.97987	Hs.6:Tissue_stem_cells:BM_MSC:cntrl:r5
91	Hs.6:Tissue_stem_cells:BM_MSC:cntrl:r6	GSE10315	HG-U133_Plus_2] Affymetrix Human Genome U133 Plus 2.0 Array	human mesenchymal stromal cell TGFβ3/BMP2-induced chondrogenesis	n/a	GSM260662	Tissue stem cells		human BM MSC unstimulated rep 6	Hs.6	0.671141	9.61538	6.97987	Hs.6:Tissue_stem_cells:BM_MSC:cntrl:r6
92	Hs.6:Tissue_stem_cells:BM_MSC:BMP2_1d:r1	GSE10315	HG-U133_Plus_2] Affymetrix Human Genome U133 Plus 2.0 Array	human mesenchymal stromal cell TGFβ3/BMP2-induced chondrogenesis	n/a	GSM260663	Tissue stem cells		human BM MSC BMP2 stimulated day 1 rep 1	Hs.6	0.402685	5.76923	6.97987	Hs.6:Tissue_stem_cells:BM_MSC:BMP2_1d:r1
93	Hs.6:Tissue_stem_cells:BM_MSC:BMP2_1d:r2	GSE10315	HG-U133_Plus_2] Affymetrix Human Genome U133 Plus 2.0 Array	human mesenchymal stromal cell TGFβ3/BMP2-induced chondrogenesis	n/a	GSM260664	Tissue stem cells		human BM MSC BMP2 stimulated day 1 rep 2	Hs.6	0.402685	5.76923	6.97987	Hs.6:Tissue_stem_cells:BM_MSC:BMP2_1d:r2
94	Hs.6:Tissue_stem_cells:BM_MSC:BMP2_1d:r3	GSE10315	HG-U133_Plus_2] Affymetrix Human Genome U133 Plus 2.0 Array	human mesenchymal stromal cell TGFβ3/BMP2-induced chondrogenesis	n/a	GSM260665	Tissue stem cells		human BM MSC BMP2 stimulated day 1 rep 3	Hs.6	0.402685	5.76923	6.97987	Hs.6:Tissue_stem_cells:BM_MSC:BMP2_1d:r3
95	Hs.6:Tissue_stem_cells:BM_MSC:BMP2_3d:r1	GSE10315	HG-U133_Plus_2] Affymetrix Human Genome U133 Plus 2.0 Array	human mesenchymal stromal cell TGFβ3/BMP2-induced chondrogenesis	n/a	GSM260666	Tissue stem cells		human BM MSC BMP2 stimulated day 3 rep 1	Hs.6	0.402685	5.76923	6.97987	Hs.6:Tissue_stem_cells:BM_MSC:BMP2_3d:r1
96	Hs.6:Tissue_stem_cells:BM_MSC:BMP2_3d:r2	GSE10315	HG-U133_Plus_2] Affymetrix Human Genome U133 Plus 2.0 Array	human mesenchymal stromal cell TGFβ3/BMP2-induced chondrogenesis	n/a	GSM260667	Tissue stem cells		human BM MSC BMP2 stimulated day 3 rep 2	Hs.6	0.402685	5.76923	6.97987	Hs.6:Tissue_stem_cells:BM_MSC:BMP2_3d:r2
97	Hs.6:Tissue_stem_cells:BM_MSC:BMP2_3d:r3	GSE10315	HG-U133_Plus_2] Affymetrix Human Genome U133 Plus 2.0 Array	human mesenchymal stromal cell TGFβ3/BMP2-induced chondrogenesis	n/a	GSM260668	Tissue stem cells		human BM MSC BMP2 stimulated day 3 rep 3	Hs.6	0.402685	5.76923	6.97987	Hs.6:Tissue_stem_cells:BM_MSC:BMP2_3d:r3
98	Hs.6:Tissue_stem_cells:BM_MSC:BMP2_7d:r1	GSE10315	HG-U133_Plus_2] Affymetrix Human Genome U133 Plus 2.0 Array	human mesenchymal stromal cell TGFβ3/BMP2-induced chondrogenesis	n/a	GSM260669	Tissue stem cells		human BM MSC BMP2 stimulated day 7 rep 1	Hs.6	0.402685	5.76923	6.97987	Hs.6:Tissue_stem_cells:BM_MSC:BMP2_7d:r1
99	Hs.6:Tissue_stem_cells:BM_MSC:BMP2_7d:r2	GSE10315	HG-U133_Plus_2] Affymetrix Human Genome U133 Plus 2.0 Array	human mesenchymal stromal cell TGFβ3/BMP2-induced chondrogenesis	n/a	GSM260670	Tissue stem cells		human BM MSC BMP2 stimulated day 7 rep 2	Hs.6	0.402685	5.76923	6.97987	Hs.6:Tissue_stem_cells:BM_MSC:BMP2_7d:r2
100	Hs.6:Tissue_stem_cells:BM_MSC:BMP2_7d:r3	GSE10315	HG-U133_Plus_2] Affymetrix Human Genome U133 Plus 2.0 Array	human mesenchymal stromal cell TGFβ3/BMP2-induced chondrogenesis	n/a	GSM260671	Tissue stem cells		human BM MSC BMP2 stimulated day 7 rep 3	Hs.6	0.402685	5.76923	6.97987	Hs.6:Tissue_stem_cells:BM_MSC:BMP2_7d:r3
101	Hs.6:Tissue_stem_cells:BM_MSC:BMP2_21d:r1	GSE10315	HG-U133_Plus_2] Affymetrix Human Genome U133 Plus 2.0 Array	human mesenchymal stromal cell TGFβ3/BMP2-induced chondrogenesis	n/a	GSM260672	Tissue stem cells		human BM MSC BMP2 stimulated day 21 rep 1	Hs.6	0.402685	5.76923	6.97987	Hs.6:Tissue_stem_cells:BM_MSC:BMP2_21d:r1
102	Hs.6:Tissue_stem_cells:BM_MSC:BMP2_21d:r2	GSE10315	HG-U133_Plus_2] Affymetrix Human Genome U133 Plus 2.0 Array	human mesenchymal stromal cell TGFβ3/BMP2-induced chondrogenesis	n/a	GSM260673	Tissue stem cells		human BM MSC BMP2 stimulated day 21 rep 2	Hs.6	0.402685	5.76923	6.97987	Hs.6:Tissue_stem_cells:BM_MSC:BMP2_21d:r2
103	Hs.6:Tissue_stem_cells:BM_MSC:BMP2_21d:r3	GSE10315	HG-U133_Plus_2] Affymetrix Human Genome U133 Plus 2.0 Array	human mesenchymal stromal cell TGFβ3/BMP2-induced chondrogenesis	n/a	GSM260674	Tissue stem cells		human BM MSC BMP2 stimulated day 21 rep 3	Hs.6	0.402685	5.76923	6.97987	Hs.6:Tissue_stem_cells:BM_MSC:BMP2_21d:r3
104	Hs.6:Tissue_stem_cells:BM_MSC:TGFb3_1d:r1	GSE10315	HG-U133_Plus_2] Affymetrix Human Genome U133 Plus 2.0 Array	human mesenchymal stromal cell TGFβ3/BMP2-induced chondrogenesis	n/a	GSM260675	Tissue stem cells		human BM MSC TGFb3 stimulated day 1 rep 1	Hs.6	0.268456	3.84615	6.97987	Hs.6:Tissue_stem_cells:BM_MSC:TGFb3_1d:r1
105	Hs.6:Tissue_stem_cells:BM_MSC:TGFb3_1d:r2	GSE10315	HG-U133_Plus_2] Affymetrix Human Genome U133 Plus 2.0 Array	human mesenchymal stromal cell TGFβ3/BMP2-induced chondrogenesis	n/a	GSM260676	Tissue stem cells		human BM MSC TGFb3 stimulated day 1 rep 2	Hs.6	0.268456	3.84615	6.97987	Hs.6:Tissue_stem_cells:BM_MSC:TGFb3_1d:r2
106	Hs.6:Tissue_stem_cells:BM_MSC:TGFb3_3d:r1	GSE10315	HG-U133_Plus_2] Affymetrix Human Genome U133 Plus 2.0 Array	human mesenchymal stromal cell TGFβ3/BMP2-induced chondrogenesis	n/a	GSM260678	Tissue stem cells		human BM MSC TGFb3 stimulated day 3 rep 1	Hs.6	0.402685	5.76923	6.97987	Hs.6:Tissue_stem_cells:BM_MSC:TGFb3_3d:r1
107	Hs.6:Tissue_stem_cells:BM_MSC:TGFb3_3d:r2	GSE10315	HG-U133_Plus_2] Affymetrix Human Genome U133 Plus 2.0 Array	human mesenchymal stromal cell TGFβ3/BMP2-induced chondrogenesis	n/a	GSM260679	Tissue stem cells		human BM MSC TGFb3 stimulated day 3 rep 2	Hs.6	0.402685	5.76923	6.97987	Hs.6:Tissue_stem_cells:BM_MSC:TGFb3_3d:r2
108	Hs.6:Tissue_stem_cells:BM_MSC:TGFb3_3d:r3	GSE10315	HG-U133_Plus_2] Affymetrix Human Genome U133 Plus 2.0 Array	human mesenchymal stromal cell TGFβ3/BMP2-induced chondrogenesis	n/a	GSM260680	Tissue stem cells		human BM MSC TGFb3 stimulated day 3 rep 3	Hs.6	0.402685	5.76923	6.97987	Hs.6:Tissue_stem_cells:BM_MSC:TGFb3_3d:r3
109	Hs.6:Tissue_stem_cells:BM_MSC:TGFb3_7d:r1	GSE10315	HG-U133_Plus_2] Affymetrix Human Genome U133 Plus 2.0 Array	human mesenchymal stromal cell TGFβ3/BMP2-induced chondrogenesis	n/a	GSM260681	Tissue stem cells		human BM MSC TGFb3 stimulated day 7 rep 1	Hs.6	0.402685	5.76923	6.97987	Hs.6:Tissue_stem_cells:BM_MSC:TGFb3_7d:r1
110	Hs.6:Tissue_stem_cells:BM_MSC:TGFb3_7d:r2	GSE10315	HG-U133_Plus_2] Affymetrix Human Genome U133 Plus 2.0 Array	human mesenchymal stromal cell TGFβ3/BMP2-induced chondrogenesis	n/a	GSM260682	Tissue stem cells		human BM MSC TGFb3 stimulated day 7 rep 2	Hs.6	0.402685	5.76923	6.97987	Hs.6:Tissue_stem_cells:BM_MSC:TGFb3_7d:r2
111	Hs.6:Tissue_stem_cells:BM_MSC:TGFb3_7d:r3	GSE10315	HG-U133_Plus_2] Affymetrix Human Genome U133 Plus 2.0 Array	human mesenchymal stromal cell TGFβ3/BMP2-induced chondrogenesis	n/a	GSM260683	Tissue stem cells		human BM MSC TGFb3 stimulated day 7 rep 3	Hs.6	0.402685	5.76923	6.97987	Hs.6:Tissue_stem_cells:BM_MSC:TGFb3_7d:r3
112	Hs.6:Tissue_stem_cells:BM_MSC:TGFb3_21d:r1	GSE10315	HG-U133_Plus_2] Affymetrix Human Genome U133 Plus 2.0 Array	human mesenchymal stromal cell TGFβ3/BMP2-induced chondrogenesis	n/a	GSM260684	Tissue stem cells		human BM MSC TGFb3 stimulated day 21 rep 1	Hs.6	0.402685	5.76923	6.97987	Hs.6:Tissue_stem_cells:BM_MSC:TGFb3_21d:r1
113	Hs.6:Tissue_stem_cells:BM_MSC:TGFb3_21d:r2	GSE10315	HG-U133_Plus_2] Affymetrix Human Genome U133 Plus 2.0 Array	human mesenchymal stromal cell TGFβ3/BMP2-induced chondrogenesis	n/a	GSM260685	Tissue stem cells		human BM MSC TGFb3 stimulated day 21 rep 2	Hs.6	0.402685	5.76923	6.97987	Hs.6:Tissue_stem_cells:BM_MSC:TGFb3_21d:r2
114	Hs.6:Tissue_stem_cells:BM_MSC:TGFb3_21d:r3	GSE10315	HG-U133_Plus_2] Affymetrix Human Genome U133 Plus 2.0 Array	human mesenchymal stromal cell TGFβ3/BMP2-induced chondrogenesis	n/a	GSM260686	Tissue stem cells		human BM MSC TGFb3 stimulated day 21 rep 3	Hs.6	0.402685	5.76923	6.97987	Hs.6:Tissue_stem_cells:BM_MSC:TGFb3_21d:r3
115	Hs.73:Tissue_stem_cells:CD326-CD56+_mesodem_prog.:r1	GSE21668	HG-U133_Plus_2] Affymetrix Human Genome U133 Plus 2.0 Array	Day 3.5 mesodermal progenitor (CD326neg CD56+) population	20643952	GSM540714	Tissue stem cells		Mesodermal progenitor population, 1	Hs.73	0.402685	5.76923	6.97987	Hs.73:Tissue_stem_cells:CD326-CD56+_mesodem_prog.:r1
116	Hs.73:Tissue_stem_cells:CD326-CD56+_mesodem_prog.:r2	GSE21668	HG-U133_Plus_2] Affymetrix Human Genome U133 Plus 2.0 Array	Day 3.5 mesodermal progenitor (CD326neg CD56+) population	20643952	GSM540715	Tissue stem cells		Mesodermal progenitor population, 2	Hs.73	0.402685	5.76923	6.97987	Hs.73:Tissue_stem_cells:CD326-CD56+_mesodem_prog.:r2
117	Hs.73:Tissue_stem_cells:CD326-CD56+_mesodem_prog.:rr3	GSE21668	HG-U133_Plus_2] Affymetrix Human Genome U133 Plus 2.0 Array	Day 3.5 mesodermal progenitor (CD326neg CD56+) population	20643952	GSM540716	Tissue stem cells		Mesodermal progenitor population, 3	Hs.73	0.402685	5.76923	6.97987	Hs.73:Tissue_stem_cells:CD326-CD56+_mesodem_prog.:rr3
118	Hs.8:Tissue_stem_cells:dental_pulp:passage_4:r2	GSE10444	HG-U133_Plus_2] Affymetrix Human Genome U133 Plus 2.0 Array	human dental pulp stem cells	18573990	GSM265494	Tissue stem cells		dental pulp cells (DP2) at passage 4	Hs.8	0.402685	5.76923	6.97987	Hs.8:Tissue_stem_cells:dental_pulp:passage_4:r2
119	Hs.8:Tissue_stem_cells:dental_pulp:passage_10:r2	GSE10444	HG-U133_Plus_2] Affymetrix Human Genome U133 Plus 2.0 Array	human dental pulp stem cells	18573990	GSM265495	Tissue stem cells		dental pulp cells (DP2) at passage 10	Hs.8	0.402685	5.76923	6.97987	Hs.8:Tissue_stem_cells:dental_pulp:passage_10:r2
120	Hs.8:Tissue_stem_cells:dental_pulp:passage_4:r28	GSE10444	HG-U133_Plus_2] Affymetrix Human Genome U133 Plus 2.0 Array	human dental pulp stem cells	18573990	GSM265496	Tissue stem cells		dental pulp cells (DP28) at passage 4	Hs.8	0.402685	5.76923	6.97987	Hs.8:Tissue_stem_cells:dental_pulp:passage_4:r28
121	Hs.8:Tissue_stem_cells:dental_pulp:passage_10:r28	GSE10444	HG-U133_Plus_2] Affymetrix Human Genome U133 Plus 2.0 Array	human dental pulp stem cells	18573990	GSM265497	Tissue stem cells		dental pulp cells (DP28) at passage 10	Hs.8	0.402685	5.76923	6.97987	Hs.8:Tissue_stem_cells:dental_pulp:passage_10:r28
122	Hs.8:Tissue_stem_cells:dental_pulp:passage_4:r31	GSE10444	HG-U133_Plus_2] Affymetrix Human Genome U133 Plus 2.0 Array	human dental pulp stem cells	18573990	GSM265498	Tissue stem cells		dental pulp cells (DP31) at passage 4	Hs.8	0.402685	5.76923	6.97987	Hs.8:Tissue_stem_cells:dental_pulp:passage_4:r31
123	Hs.8:Tissue_stem_cells:dental_pulp:passage_10:r31	GSE10444	HG-U133_Plus_2] Affymetrix Human Genome U133 Plus 2.0 Array	human dental pulp stem cells	18573990	GSM265499	Tissue stem cells		dental pulp cells (DP31) at passage 10	Hs.8	0.402685	5.76923	6.97987	Hs.8:Tissue_stem_cells:dental_pulp:passage_10:r31
124	Hs.19:Epithelial_cells:bladder:r8	GSE11839	HG-U133_Plus_2] Affymetrix Human Genome U133 Plus 2.0 Array	control urothelial cells	18951569	GSM299095	Epithelial cells		human cultured bladder HB DM, subject 8	Hs.19	0.805369	37.5	2.14765	Hs.19:Epithelial_cells:bladder:r8
125	Hs.19:Epithelial_cells:bladder:r12	GSE11839	HG-U133_Plus_2] Affymetrix Human Genome U133 Plus 2.0 Array	control urothelial cells	18951569	GSM299096	Epithelial cells		human cultured bladder HB DM, subject 12	Hs.19	0.805369	37.5	2.14765	Hs.19:Epithelial_cells:bladder:r12
126	Hs.19:Epithelial_cells:bladder:r13	GSE11839	HG-U133_Plus_2] Affymetrix Human Genome U133 Plus 2.0 Array	control urothelial cells	18951569	GSM299097	Epithelial cells		human cultured bladder HB DM, subject 13	Hs.19	0.805369	37.5	2.14765	Hs.19:Epithelial_cells:bladder:r13
127	Hs.19:Epithelial_cells:bladder:r8	GSE11839	HG-U133_Plus_2] Affymetrix Human Genome U133 Plus 2.0 Array	control urothelial cells	18951569	GSM299098	Epithelial cells		human cultured bladder HB KM, subject 8	Hs.19	0.805369	37.5	2.14765	Hs.19:Epithelial_cells:bladder:r8
128	Hs.19:Epithelial_cells:bladder:r12	GSE11839	HG-U133_Plus_2] Affymetrix Human Genome U133 Plus 2.0 Array	control urothelial cells	18951569	GSM299099	Epithelial cells		human cultured bladder HB KM, subject 12	Hs.19	0.805369	37.5	2.14765	Hs.19:Epithelial_cells:bladder:r12
129	Hs.19:Epithelial_cells:bladder:r13	GSE11839	HG-U133_Plus_2] Affymetrix Human Genome U133 Plus 2.0 Array	control urothelial cells	18951569	GSM299100	Epithelial cells		human cultured bladder HB KM, subject 13	Hs.19	0.805369	37.5	2.14765	Hs.19:Epithelial_cells:bladder:r13
130	Hs.88:Epithelial_cells:bronchial:d0:r1	GSE5264	HG-U133_Plus_2] Affymetrix Human Genome U133 Plus 2.0 Array	Human bronchial epithelial cell differentiation time course	17413031	GSM119354	Epithelial cells		Bronchial epithelial cells, day 0, donor 1	Hs.88	0.268456	12.5	2.14765	Hs.88:Epithelial_cells:bronchial:d0:r1
131	Hs.88:Epithelial_cells:bronchial:d8:r1	GSE5264	HG-U133_Plus_2] Affymetrix Human Genome U133 Plus 2.0 Array	Human bronchial epithelial cell differentiation time course	17413031	GSM119357	Epithelial cells		Bronchial epithelial cells, day 8, donor 1	Hs.88	0.268456	12.5	2.14765	Hs.88:Epithelial_cells:bronchial:d8:r1
132	Hs.88:Epithelial_cells:bronchial:d14:r1	GSE5264	HG-U133_Plus_2] Affymetrix Human Genome U133 Plus 2.0 Array	Human bronchial epithelial cell differentiation time course	17413031	GSM119359	Epithelial cells		Bronchial epithelial cells, day 14, donor 1	Hs.88	0.268456	12.5	2.14765	Hs.88:Epithelial_cells:bronchial:d14:r1
133	Hs.88:Epithelial_cells:bronchial:d21:r1	GSE5264	HG-U133_Plus_2] Affymetrix Human Genome U133 Plus 2.0 Array	Human bronchial epithelial cell differentiation time course	17413031	GSM119360	Epithelial cells		Bronchial epithelial cells, day 21, donor 1	Hs.88	0.268456	12.5	2.14765	Hs.88:Epithelial_cells:bronchial:d21:r1
134	Hs.88:Epithelial_cells:bronchial:d28:r1	GSE5264	HG-U133_Plus_2] Affymetrix Human Genome U133 Plus 2.0 Array	Human bronchial epithelial cell differentiation time course	17413031	GSM119361	Epithelial cells		Bronchial epithelial cells, day 28, donor 1	Hs.88	0.268456	12.5	2.14765	Hs.88:Epithelial_cells:bronchial:d28:r1
135	Hs.88:Epithelial_cells:bronchial:d0:r2	GSE5264	HG-U133_Plus_2] Affymetrix Human Genome U133 Plus 2.0 Array	Human bronchial epithelial cell differentiation time course	17413031	GSM119362	Epithelial cells		Bronchial epithelial cells, day 0, donor 2	Hs.88	0.268456	12.5	2.14765	Hs.88:Epithelial_cells:bronchial:d0:r2
136	Hs.88:Epithelial_cells:bronchial:d8:r2	GSE5264	HG-U133_Plus_2] Affymetrix Human Genome U133 Plus 2.0 Array	Human bronchial epithelial cell differentiation time course	17413031	GSM119366	Epithelial cells		Bronchial epithelial cells, day 8, donor 2	Hs.88	0.268456	12.5	2.14765	Hs.88:Epithelial_cells:bronchial:d8:r2
137	Hs.88:Epithelial_cells:bronchial:d14:r2	GSE5264	HG-U133_Plus_2] Affymetrix Human Genome U133 Plus 2.0 Array	Human bronchial epithelial cell differentiation time course	17413031	GSM119369	Epithelial cells		Bronchial epithelial cells, day 14, donor 2	Hs.88	0.268456	12.5	2.14765	Hs.88:Epithelial_cells:bronchial:d14:r2
138	Hs.88:Epithelial_cells:bronchial:d21:r2	GSE5264	HG-U133_Plus_2] Affymetrix Human Genome U133 Plus 2.0 Array	Human bronchial epithelial cell differentiation time course	17413031	GSM119371	Epithelial cells		Bronchial epithelial cells, day 21, donor 2	Hs.88	0.268456	12.5	2.14765	Hs.88:Epithelial_cells:bronchial:d21:r2
139	Hs.88:Epithelial_cells:bronchial:d28:r2	GSE5264	HG-U133_Plus_2] Affymetrix Human Genome U133 Plus 2.0 Array	Human bronchial epithelial cell differentiation time course	17413031	GSM119372	Epithelial cells		Bronchial epithelial cells, day 28, donor 2	Hs.88	0.268456	12.5	2.14765	Hs.88:Epithelial_cells:bronchial:d28:r2
140	Hs.33:Fibroblasts:foreskin:cntrl_24h:r1	GSE13791	HG-U133_Plus_2] Affymetrix Human Genome U133 Plus 2.0 Array	human foreskin fibroblasts infected with Trypanosoma cruzi	19480704	GSM346943	Fibroblasts		Fibroblasts uninfected control, biological rep 1	Hs.33	0.268456	20	1.34228	Hs.33:Fibroblasts:foreskin:cntrl_24h:r1
141	Hs.33:Fibroblasts:foreskin:cntrl_24h:r2	GSE13791	HG-U133_Plus_2] Affymetrix Human Genome U133 Plus 2.0 Array	human foreskin fibroblasts infected with Trypanosoma cruzi	19480704	GSM346944	Fibroblasts		Fibroblasts uninfected control, biological rep 2	Hs.33	0.268456	20	1.34228	Hs.33:Fibroblasts:foreskin:cntrl_24h:r2
142	Hs.33:Fibroblasts:foreskin:T._cruzi_24h:r1	GSE13791	HG-U133_Plus_2] Affymetrix Human Genome U133 Plus 2.0 Array	human foreskin fibroblasts infected with Trypanosoma cruzi	19480704	GSM346941	Fibroblasts		Fibroblasts infected with T. cruzi, biological rep 1	Hs.33	0.268456	20	1.34228	Hs.33:Fibroblasts:foreskin:T._cruzi_24h:r1
143	Hs.33:Fibroblasts:foreskin:T._cruzi_24h:r2	GSE13791	HG-U133_Plus_2] Affymetrix Human Genome U133 Plus 2.0 Array	human foreskin fibroblasts infected with Trypanosoma cruzi	19480704	GSM346942	Fibroblasts		Fibroblasts infected with T. cruzi, biological rep 2	Hs.33	0.268456	20	1.34228	Hs.33:Fibroblasts:foreskin:T._cruzi_24h:r2
144	Hs.33:Fibroblasts:breast:r1	GSE13791	HG-U133_Plus_2] Affymetrix Human Genome U133 Plus 2.0 Array	human foreskin fibroblasts infected with Trypanosoma cruzi	19480704	GSM501890	Fibroblasts		normal fibroblast_case1	Hs.33	0.805369	60	1.34228	Hs.33:Fibroblasts:breast:r1
145	Hs.33:Fibroblasts:breast:r2	GSE13791	HG-U133_Plus_2] Affymetrix Human Genome U133 Plus 2.0 Array	human foreskin fibroblasts infected with Trypanosoma cruzi	19480704	GSM501891	Fibroblasts		normal fibroblast_case2	Hs.33	0.805369	60	1.34228	Hs.33:Fibroblasts:breast:r2
146	Hs.33:Fibroblasts:breast:r5	GSE13791	HG-U133_Plus_2] Affymetrix Human Genome U133 Plus 2.0 Array	human foreskin fibroblasts infected with Trypanosoma cruzi	19480704	GSM501892	Fibroblasts		normal fibroblast_case5	Hs.33	0.805369	60	1.34228	Hs.33:Fibroblasts:breast:r5
147	Hs.33:Fibroblasts:breast:r6	GSE13791	HG-U133_Plus_2] Affymetrix Human Genome U133 Plus 2.0 Array	human foreskin fibroblasts infected with Trypanosoma cruzi	19480704	GSM501893	Fibroblasts		normal fibroblast_case6	Hs.33	0.805369	60	1.34228	Hs.33:Fibroblasts:breast:r6
148	Hs.33:Fibroblasts:breast:r7	GSE13791	HG-U133_Plus_2] Affymetrix Human Genome U133 Plus 2.0 Array	human foreskin fibroblasts infected with Trypanosoma cruzi	19480704	GSM501894	Fibroblasts		normal fibroblast_case7	Hs.33	0.805369	60	1.34228	Hs.33:Fibroblasts:breast:r7
149	Hs.33:Fibroblasts:breast:r8	GSE13791	HG-U133_Plus_2] Affymetrix Human Genome U133 Plus 2.0 Array	human foreskin fibroblasts infected with Trypanosoma cruzi	19480704	GSM501895	Fibroblasts		normal fibroblast_case8	Hs.33	0.805369	60	1.34228	Hs.33:Fibroblasts:breast:r8
150	Hs.24:Endothelial_cells:HUVEC:cntrl:r1	GSE12131	HG-U133_Plus_2] Affymetrix Human Genome U133 Plus 2.0 Array	Bacillus anthracis lethal toxin (LT)-intoxicated HUVECs	20088950	GSM305784	Endothelial cells		HUVECs Non intoxicated Rep1	Hs.24	0.268456	3.125	8.5906	Hs.24:Endothelial_cells:HUVEC:cntrl:r1
151	Hs.24:Endothelial_cells:HUVEC:cntrl:r2	GSE12131	HG-U133_Plus_2] Affymetrix Human Genome U133 Plus 2.0 Array	Bacillus anthracis lethal toxin (LT)-intoxicated HUVECs	20088950	GSM305785	Endothelial cells		HUVECs Non intoxicated Rep2	Hs.24	0.268456	3.125	8.5906	Hs.24:Endothelial_cells:HUVEC:cntrl:r2
152	Hs.24:Endothelial_cells:HUVEC:B._anthracis_LT_4h:r1	GSE12131	HG-U133_Plus_2] Affymetrix Human Genome U133 Plus 2.0 Array	Bacillus anthracis lethal toxin (LT)-intoxicated HUVECs	20088950	GSM305786	Endothelial cells		HUVECs Intoxicated by LT _4h	Hs.24	0.134228	1.5625	8.5906	Hs.24:Endothelial_cells:HUVEC:B._anthracis_LT_4h:r1
153	Hs.24:Endothelial_cells:HUVEC:B._anthracis_LT_8h:r2	GSE12131	HG-U133_Plus_2] Affymetrix Human Genome U133 Plus 2.0 Array	Bacillus anthracis lethal toxin (LT)-intoxicated HUVECs	20088950	GSM305787	Endothelial cells		HUVECs Intoxicated by LT 8h	Hs.24	0.134228	1.5625	8.5906	Hs.24:Endothelial_cells:HUVEC:B._anthracis_LT_8h:r2
154	Hs.31:Endothelial_cells:HUVEC:cntrl:r1	GSE13637	HG-U133_Plus_2] Affymetrix Human Genome U133 Plus 2.0 Array	Influenza virus infected HUVEC	19786538	GSM330313	Endothelial cells		HUVEC control_V1	Hs.31	0.402685	4.6875	8.5906	Hs.31:Endothelial_cells:HUVEC:cntrl:r1
155	Hs.31:Endothelial_cells:HUVEC:cntrl:r2	GSE13637	HG-U133_Plus_2] Affymetrix Human Genome U133 Plus 2.0 Array	Influenza virus infected HUVEC	19786538	GSM335393	Endothelial cells		HUVEC control_V2	Hs.31	0.402685	4.6875	8.5906	Hs.31:Endothelial_cells:HUVEC:cntrl:r2
156	Hs.31:Endothelial_cells:HUVEC:cntrl:r3	GSE13637	HG-U133_Plus_2] Affymetrix Human Genome U133 Plus 2.0 Array	Influenza virus infected HUVEC	19786538	GSM335851	Endothelial cells		HUVEC control_V3	Hs.31	0.402685	4.6875	8.5906	Hs.31:Endothelial_cells:HUVEC:cntrl:r3
157	Hs.31:Endothelial_cells:HUVEC:FPV-infected:r1	GSE13637	HG-U133_Plus_2] Affymetrix Human Genome U133 Plus 2.0 Array	Influenza virus infected HUVEC	19786538	GSM330314	Endothelial cells		FPV-infected HUVEC_V1	Hs.31	0.402685	4.6875	8.5906	Hs.31:Endothelial_cells:HUVEC:FPV-infected:r1
158	Hs.31:Endothelial_cells:HUVEC:FPV-infected:r2	GSE13637	HG-U133_Plus_2] Affymetrix Human Genome U133 Plus 2.0 Array	Influenza virus infected HUVEC	19786538	GSM335395	Endothelial cells		FPV-infected HUVEC_V2	Hs.31	0.402685	4.6875	8.5906	Hs.31:Endothelial_cells:HUVEC:FPV-infected:r2
159	Hs.31:Endothelial_cells:HUVEC:FPV-infected:r3	GSE13637	HG-U133_Plus_2] Affymetrix Human Genome U133 Plus 2.0 Array	Influenza virus infected HUVEC	19786538	GSM335859	Endothelial cells		FPV-infected HUVEC_V3	Hs.31	0.402685	4.6875	8.5906	Hs.31:Endothelial_cells:HUVEC:FPV-infected:r3
160	Hs.31:Endothelial_cells:HUVEC:PR8-infected:r1	GSE13637	HG-U133_Plus_2] Affymetrix Human Genome U133 Plus 2.0 Array	Influenza virus infected HUVEC	19786538	GSM330315	Endothelial cells		PR8-infected HUVEC_V1	Hs.31	0.402685	4.6875	8.5906	Hs.31:Endothelial_cells:HUVEC:PR8-infected:r1
161	Hs.31:Endothelial_cells:HUVEC:PR8-infected:r2	GSE13637	HG-U133_Plus_2] Affymetrix Human Genome U133 Plus 2.0 Array	Influenza virus infected HUVEC	19786538	GSM335396	Endothelial cells		PR8-infected HUVEC_V2	Hs.31	0.402685	4.6875	8.5906	Hs.31:Endothelial_cells:HUVEC:PR8-infected:r2
162	Hs.31:Endothelial_cells:HUVEC:PR8-infected:r3	GSE13637	HG-U133_Plus_2] Affymetrix Human Genome U133 Plus 2.0 Array	Influenza virus infected HUVEC	19786538	GSM335904	Endothelial cells		PR8-infected HUVEC_V3	Hs.31	0.402685	4.6875	8.5906	Hs.31:Endothelial_cells:HUVEC:PR8-infected:r3
163	Hs.31:Endothelial_cells:HUVEC:H5N1-infected:r1	GSE13637	HG-U133_Plus_2] Affymetrix Human Genome U133 Plus 2.0 Array	Influenza virus infected HUVEC	19786538	GSM330316	Endothelial cells		H5N1-infected HUVEC_V1	Hs.31	0.402685	4.6875	8.5906	Hs.31:Endothelial_cells:HUVEC:H5N1-infected:r1
164	Hs.31:Endothelial_cells:HUVEC:H5N1-infected:r2	GSE13637	HG-U133_Plus_2] Affymetrix Human Genome U133 Plus 2.0 Array	Influenza virus infected HUVEC	19786538	GSM335906	Endothelial cells		H5N1-infected HUVEC_V2	Hs.31	0.402685	4.6875	8.5906	Hs.31:Endothelial_cells:HUVEC:H5N1-infected:r2
165	Hs.31:Endothelial_cells:HUVEC:H5N1-infected:r3	GSE13637	HG-U133_Plus_2] Affymetrix Human Genome U133 Plus 2.0 Array	Influenza virus infected HUVEC	19786538	GSM336559	Endothelial cells		H5N1-infected HUVEC_V3	Hs.31	0.402685	4.6875	8.5906	Hs.31:Endothelial_cells:HUVEC:H5N1-infected:r3
166	Hs.33:Endothelial_cells:HUVEC:r1	GSE13791	HG-U133_Plus_2] Affymetrix Human Genome U133 Plus 2.0 Array	human microvascular endothelial cells	n/a	GSM346951	Endothelial cells		Endothelial cells uninfected control, biological rep 1	Hs.33	0.268456	3.125	8.5906	Hs.33:Endothelial_cells:HUVEC:r1
167	Hs.33:Endothelial_cells:HUVEC:r2	GSE13791	HG-U133_Plus_2] Affymetrix Human Genome U133 Plus 2.0 Array	human microvascular endothelial cells	n/a	GSM346952	Endothelial cells		Endothelial cells uninfected control, biological rep 2	Hs.33	0.268456	3.125	8.5906	Hs.33:Endothelial_cells:HUVEC:r2
168	Hs.46:Endothelial_cells:HUVEC:cntrl:	GSE15464	HG-U133_Plus_2] Affymetrix Human Genome U133 Plus 2.0 Array	VEGF induction of HUVEC	19718476	GSM385333	Endothelial cells		HUVEC_uninduced	Hs.46	0.134228	1.5625	8.5906	Hs.46:Endothelial_cells:HUVEC:cntrl:
169	Hs.46:Endothelial_cells:HUVEC:VEGF_30min:	GSE15464	HG-U133_Plus_2] Affymetrix Human Genome U133 Plus 2.0 Array	VEGF induction of HUVEC	19718476	GSM385338	Endothelial cells		HUVEC_VEGF_30min	Hs.46	0.134228	1.5625	8.5906	Hs.46:Endothelial_cells:HUVEC:VEGF_30min:
170	Hs.46:Endothelial_cells:HUVEC:VEGF_60min:	GSE15464	HG-U133_Plus_2] Affymetrix Human Genome U133 Plus 2.0 Array	VEGF induction of HUVEC	19718476	GSM385350	Endothelial cells		HUVEC_VEGF_60min	Hs.46	0.134228	1.5625	8.5906	Hs.46:Endothelial_cells:HUVEC:VEGF_60min:
171	Hs.46:Endothelial_cells:HUVEC:VEGF_150min:	GSE15464	HG-U133_Plus_2] Affymetrix Human Genome U133 Plus 2.0 Array	VEGF induction of HUVEC	19718476	GSM385353	Endothelial cells		HUVEC_VEGF_150min	Hs.46	0.134228	1.5625	8.5906	Hs.46:Endothelial_cells:HUVEC:VEGF_150min:
172	Hs.50:Endothelial_cells:lymphatic:cntrl:r1	GSE16354	HG-U133_Plus_2] Affymetrix Human Genome U133 Plus 2.0 Array	Infection of Lymphatic and Blood Vessel Endothelial Cells (LEC and BEC) with KSHV	n/a	GSM410666	Endothelial cells		LEC control, rep1	Hs.50	0.536913	6.25	8.5906	Hs.50:Endothelial_cells:lymphatic:cntrl:r1
173	Hs.50:Endothelial_cells:lymphatic:cntrl:r2	GSE16354	HG-U133_Plus_2] Affymetrix Human Genome U133 Plus 2.0 Array	Infection of Lymphatic and Blood Vessel Endothelial Cells (LEC and BEC) with KSHV	n/a	GSM410667	Endothelial cells		LEC control, rep2	Hs.50	0.536913	6.25	8.5906	Hs.50:Endothelial_cells:lymphatic:cntrl:r2
174	Hs.50:Endothelial_cells:lymphatic:cntrl:r3	GSE16354	HG-U133_Plus_2] Affymetrix Human Genome U133 Plus 2.0 Array	Infection of Lymphatic and Blood Vessel Endothelial Cells (LEC and BEC) with KSHV	n/a	GSM410668	Endothelial cells		LEC control, rep3	Hs.50	0.536913	6.25	8.5906	Hs.50:Endothelial_cells:lymphatic:cntrl:r3
175	Hs.50:Endothelial_cells:lymphatic:cntrl:r4	GSE16354	HG-U133_Plus_2] Affymetrix Human Genome U133 Plus 2.0 Array	Infection of Lymphatic and Blood Vessel Endothelial Cells (LEC and BEC) with KSHV	n/a	GSM410669	Endothelial cells		LEC control, rep4	Hs.50	0.536913	6.25	8.5906	Hs.50:Endothelial_cells:lymphatic:cntrl:r4
176	Hs.50:Endothelial_cells:lymphatic:KSHV_72h:r1	GSE16354	HG-U133_Plus_2] Affymetrix Human Genome U133 Plus 2.0 Array	Infection of Lymphatic and Blood Vessel Endothelial Cells (LEC and BEC) with KSHV	n/a	GSM410672	Endothelial cells		LEC KSHV 72h, rep1	Hs.50	0.536913	6.25	8.5906	Hs.50:Endothelial_cells:lymphatic:KSHV_72h:r1
177	Hs.50:Endothelial_cells:lymphatic:KSHV_72h:r2	GSE16354	HG-U133_Plus_2] Affymetrix Human Genome U133 Plus 2.0 Array	Infection of Lymphatic and Blood Vessel Endothelial Cells (LEC and BEC) with KSHV	n/a	GSM410673	Endothelial cells		LEC KSHV 72h, rep2	Hs.50	0.536913	6.25	8.5906	Hs.50:Endothelial_cells:lymphatic:KSHV_72h:r2
178	Hs.50:Endothelial_cells:lymphatic:KSHV_72h:r3	GSE16354	HG-U133_Plus_2] Affymetrix Human Genome U133 Plus 2.0 Array	Infection of Lymphatic and Blood Vessel Endothelial Cells (LEC and BEC) with KSHV	n/a	GSM410674	Endothelial cells		LEC KSHV 72h, rep3	Hs.50	0.536913	6.25	8.5906	Hs.50:Endothelial_cells:lymphatic:KSHV_72h:r3
179	Hs.50:Endothelial_cells:lymphatic:KSHV_72h:r4	GSE16354	HG-U133_Plus_2] Affymetrix Human Genome U133 Plus 2.0 Array	Infection of Lymphatic and Blood Vessel Endothelial Cells (LEC and BEC) with KSHV	n/a	GSM410675	Endothelial cells		LEC KSHV 72h, rep4	Hs.50	0.536913	6.25	8.5906	Hs.50:Endothelial_cells:lymphatic:KSHV_72h:r4
180	Hs.50:Endothelial_cells:blood_vessel:cntrl:r1	GSE16354	HG-U133_Plus_2] Affymetrix Human Genome U133 Plus 2.0 Array	Infection of Lymphatic and Blood Vessel Endothelial Cells (LEC and BEC) with KSHV	n/a	GSM410678	Endothelial cells		BEC control, rep1	Hs.50	0.536913	6.25	8.5906	Hs.50:Endothelial_cells:blood_vessel:cntrl:r1
181	Hs.50:Endothelial_cells:blood_vessel:cntrl:r2	GSE16354	HG-U133_Plus_2] Affymetrix Human Genome U133 Plus 2.0 Array	Infection of Lymphatic and Blood Vessel Endothelial Cells (LEC and BEC) with KSHV	n/a	GSM410679	Endothelial cells		BEC control, rep2	Hs.50	0.536913	6.25	8.5906	Hs.50:Endothelial_cells:blood_vessel:cntrl:r2
182	Hs.50:Endothelial_cells:blood_vessel:cntrl:r3	GSE16354	HG-U133_Plus_2] Affymetrix Human Genome U133 Plus 2.0 Array	Infection of Lymphatic and Blood Vessel Endothelial Cells (LEC and BEC) with KSHV	n/a	GSM410680	Endothelial cells		BEC control, rep3	Hs.50	0.536913	6.25	8.5906	Hs.50:Endothelial_cells:blood_vessel:cntrl:r3
183	Hs.50:Endothelial_cells:blood_vessel:cntrl:r4	GSE16354	HG-U133_Plus_2] Affymetrix Human Genome U133 Plus 2.0 Array	Infection of Lymphatic and Blood Vessel Endothelial Cells (LEC and BEC) with KSHV	n/a	GSM410681	Endothelial cells		BEC control, rep4	Hs.50	0.536913	6.25	8.5906	Hs.50:Endothelial_cells:blood_vessel:cntrl:r4
184	Hs.50:Endothelial_cells:blood_vessel:KSHV_72h:r1	GSE16354	HG-U133_Plus_2] Affymetrix Human Genome U133 Plus 2.0 Array	Infection of Lymphatic and Blood Vessel Endothelial Cells (LEC and BEC) with KSHV	n/a	GSM410684	Endothelial cells		BEC KSHV 72h, rep1	Hs.50	0.536913	6.25	8.5906	Hs.50:Endothelial_cells:blood_vessel:KSHV_72h:r1
185	Hs.50:Endothelial_cells:blood_vessel:KSHV_72h:r2	GSE16354	HG-U133_Plus_2] Affymetrix Human Genome U133 Plus 2.0 Array	Infection of Lymphatic and Blood Vessel Endothelial Cells (LEC and BEC) with KSHV	n/a	GSM410685	Endothelial cells		BEC KSHV 72h, rep2	Hs.50	0.536913	6.25	8.5906	Hs.50:Endothelial_cells:blood_vessel:KSHV_72h:r2
186	Hs.50:Endothelial_cells:blood_vessel:KSHV_72h:r3	GSE16354	HG-U133_Plus_2] Affymetrix Human Genome U133 Plus 2.0 Array	Infection of Lymphatic and Blood Vessel Endothelial Cells (LEC and BEC) with KSHV	n/a	GSM410686	Endothelial cells		BEC KSHV 72h, rep3	Hs.50	0.536913	6.25	8.5906	Hs.50:Endothelial_cells:blood_vessel:KSHV_72h:r3
187	Hs.50:Endothelial_cells:blood_vessel:KSHV_72h:r4	GSE16354	HG-U133_Plus_2] Affymetrix Human Genome U133 Plus 2.0 Array	Infection of Lymphatic and Blood Vessel Endothelial Cells (LEC and BEC) with KSHV	n/a	GSM410687	Endothelial cells		BEC KSHV 72h, rep4	Hs.50	0.536913	6.25	8.5906	Hs.50:Endothelial_cells:blood_vessel:KSHV_72h:r4
188	Hs.65:Endothelial_cells:HUVEC:cntrl_0h:	GSE19240	HG-U133_Plus_2] Affymetrix Human Genome U133 Plus 2.0 Array	IL-1beta stimulated and non-stimulated endothelial cells	n/a	GSM476782	Endothelial cells		Endothelial cells; control; 0h	Hs.65	0.134228	1.5625	8.5906	Hs.65:Endothelial_cells:HUVEC:cntrl_0h:
189	Hs.65:Endothelial_cells:HUVEC:cntrl_16h:	GSE19240	HG-U133_Plus_2] Affymetrix Human Genome U133 Plus 2.0 Array	IL-1beta stimulated and non-stimulated endothelial cells	n/a	GSM476785	Endothelial cells		Endothelial cells; control; 16h	Hs.65	0.134228	1.5625	8.5906	Hs.65:Endothelial_cells:HUVEC:cntrl_16h:
190	Hs.65:Endothelial_cells:HUVEC:IL-1b_4h:	GSE19240	HG-U133_Plus_2] Affymetrix Human Genome U133 Plus 2.0 Array	IL-1beta stimulated and non-stimulated endothelial cells	n/a	GSM476783	Endothelial cells		Endothelial cells; IL-1beta; 4h	Hs.65	0.134228	1.5625	8.5906	Hs.65:Endothelial_cells:HUVEC:IL-1b_4h:
191	Hs.65:Endothelial_cells:HUVEC:IL-1b_8h:	GSE19240	HG-U133_Plus_2] Affymetrix Human Genome U133 Plus 2.0 Array	IL-1beta stimulated and non-stimulated endothelial cells	n/a	GSM476784	Endothelial cells		Endothelial cells; IL-1beta; 8h	Hs.65	0.134228	1.5625	8.5906	Hs.65:Endothelial_cells:HUVEC:IL-1b_8h:
192	Hs.65:Endothelial_cells:HUVEC:IL-1b_16h:	GSE19240	HG-U133_Plus_2] Affymetrix Human Genome U133 Plus 2.0 Array	IL-1beta stimulated and non-stimulated endothelial cells	n/a	GSM476786	Endothelial cells		Endothelial cells; IL-1beta; 16h	Hs.65	0.134228	1.5625	8.5906	Hs.65:Endothelial_cells:HUVEC:IL-1b_16h:
193	Hs.68:Endothelial_cells:HUVEC:cntrl_48h:r1	GSE19735	HG-U133_Plus_2] Affymetrix Human Genome U133 Plus 2.0 Array	Human Umbilical Vein ECs	n/a	GSM492832	Endothelial cells		Human Umbilical Vein ECs_1	Hs.68	0.268456	3.125	8.5906	Hs.68:Endothelial_cells:HUVEC:cntrl_48h:r1
194	Hs.68:Endothelial_cells:HUVEC:cntrl_48h:r2	GSE19735	HG-U133_Plus_2] Affymetrix Human Genome U133 Plus 2.0 Array	Human Umbilical Vein ECs	n/a	GSM492833	Endothelial cells		Human Umbilical Vein ECs_2	Hs.68	0.268456	3.125	8.5906	Hs.68:Endothelial_cells:HUVEC:cntrl_48h:r2
195	Hs.79:Endothelial_cells:HUVEC:cntrl:	GSE22166	HG-U133_Plus_2] Affymetrix Human Genome U133 Plus 2.0 Array	human umbilical vein endothelial cells	n/a	GSM551183	Endothelial cells		HUVEC_Unstimulated	Hs.79	0.268456	3.125	8.5906	Hs.79:Endothelial_cells:HUVEC:cntrl:
196	Hs.92:Endothelial_cells:HUVEC:cntrl:	GSE6092	HG-U133_Plus_2] Affymetrix Human Genome U133 Plus 2.0 Array	Human umbilical vein endothelial cells (HUVEC) were stimulated with Interferon-gamma (IFN-g), Borrelia burgdorferi or both IFN-g and Borrelia or were left unstimulated.	17202382	GSM141251	Endothelial cells		HUVEC_UnStim_B	Hs.92	0.268456	3.125	8.5906	Hs.92:Endothelial_cells:HUVEC:cntrl:
197	Hs.92:Endothelial_cells:HUVEC:Borrelia_burgdorferi:r1	GSE6092	HG-U133_Plus_2] Affymetrix Human Genome U133 Plus 2.0 Array	Human umbilical vein endothelial cells (HUVEC) were stimulated with Interferon-gamma (IFN-g), Borrelia burgdorferi or both IFN-g and Borrelia or were left unstimulated.	17202382	GSM141252	Endothelial cells		HUVEC_Bb_A	Hs.92	0.268456	3.125	8.5906	Hs.92:Endothelial_cells:HUVEC:Borrelia_burgdorferi:r1
198	Hs.92:Endothelial_cells:HUVEC:Borrelia_burgdorferi:r2	GSE6092	HG-U133_Plus_2] Affymetrix Human Genome U133 Plus 2.0 Array	Human umbilical vein endothelial cells (HUVEC) were stimulated with Interferon-gamma (IFN-g), Borrelia burgdorferi or both IFN-g and Borrelia or were left unstimulated.	17202382	GSM141253	Endothelial cells		HUVEC_Bb_B	Hs.92	0.268456	3.125	8.5906	Hs.92:Endothelial_cells:HUVEC:Borrelia_burgdorferi:r2
199	Hs.92:Endothelial_cells:HUVEC:IFNg:	GSE6092	HG-U133_Plus_2] Affymetrix Human Genome U133 Plus 2.0 Array	Human umbilical vein endothelial cells (HUVEC) were stimulated with Interferon-gamma (IFN-g), Borrelia burgdorferi or both IFN-g and Borrelia or were left unstimulated.	17202382	GSM141255	Endothelial cells		HUVEC_IFNg_B	Hs.92	0.134228	1.5625	8.5906	Hs.92:Endothelial_cells:HUVEC:IFNg:
200	Hs.93:Endothelial_cells:HUVEC:cntrl:r1	GSE6241	HG-U133_Plus_2] Affymetrix Human Genome U133 Plus 2.0 Array	effects of Serum Amyloid A on gene expression profile in HUVECs	n/a	GSM143726	Endothelial cells		HUVEC control_1	Hs.93	0.268456	3.125	8.5906	Hs.93:Endothelial_cells:HUVEC:cntrl:r1
201	Hs.93:Endothelial_cells:HUVEC:cntrl:r2	GSE6241	HG-U133_Plus_2] Affymetrix Human Genome U133 Plus 2.0 Array	effects of Serum Amyloid A on gene expression profile in HUVECs	n/a	GSM143727	Endothelial cells		HUVEC control_2	Hs.93	0.268456	3.125	8.5906	Hs.93:Endothelial_cells:HUVEC:cntrl:r2
202	Hs.93:Endothelial_cells:HUVEC:Serum_Amyloid_A_4h:r1	GSE6241	HG-U133_Plus_2] Affymetrix Human Genome U133 Plus 2.0 Array	effects of Serum Amyloid A on gene expression profile in HUVECs	n/a	GSM143728	Endothelial cells		HUVEC S4h_1	Hs.93	0.268456	3.125	8.5906	Hs.93:Endothelial_cells:HUVEC:Serum_Amyloid_A_4h:r1
203	Hs.93:Endothelial_cells:HUVEC:Serum_Amyloid_A_4h:r2	GSE6241	HG-U133_Plus_2] Affymetrix Human Genome U133 Plus 2.0 Array	effects of Serum Amyloid A on gene expression profile in HUVECs	n/a	GSM143729	Endothelial cells		HUVEC S4h_2	Hs.93	0.268456	3.125	8.5906	Hs.93:Endothelial_cells:HUVEC:Serum_Amyloid_A_4h:r2
204	Hs.93:Endothelial_cells:HUVEC:Serum_Amyloid_A_24h:r1	GSE6241	HG-U133_Plus_2] Affymetrix Human Genome U133 Plus 2.0 Array	effects of Serum Amyloid A on gene expression profile in HUVECs	n/a	GSM143730	Endothelial cells		HUVEC S24h_1	Hs.93	0.268456	3.125	8.5906	Hs.93:Endothelial_cells:HUVEC:Serum_Amyloid_A_24h:r1
205	Hs.93:Endothelial_cells:HUVEC:Serum_Amyloid_A_24h:r2	GSE6241	HG-U133_Plus_2] Affymetrix Human Genome U133 Plus 2.0 Array	effects of Serum Amyloid A on gene expression profile in HUVECs	n/a	GSM143731	Endothelial cells		HUVEC S24h_2	Hs.93	0.268456	3.125	8.5906	Hs.93:Endothelial_cells:HUVEC:Serum_Amyloid_A_24h:r2
206	Hs.93:Endothelial_cells:HUVEC:Serum_Amyloid_A_48h:r1	GSE6241	HG-U133_Plus_2] Affymetrix Human Genome U133 Plus 2.0 Array	effects of Serum Amyloid A on gene expression profile in HUVECs	n/a	GSM143732	Endothelial cells		HUVEC S48h_1	Hs.93	0.268456	3.125	8.5906	Hs.93:Endothelial_cells:HUVEC:Serum_Amyloid_A_48h:r1
207	Hs.93:Endothelial_cells:HUVEC:Serum_Amyloid_A_48h:r2	GSE6241	HG-U133_Plus_2] Affymetrix Human Genome U133 Plus 2.0 Array	effects of Serum Amyloid A on gene expression profile in HUVECs	n/a	GSM143733	Endothelial cells		HUVEC S48h_2	Hs.93	0.268456	3.125	8.5906	Hs.93:Endothelial_cells:HUVEC:Serum_Amyloid_A_48h:r2
208	Hs.94:Endothelial_cells:lymphatic:cntrl_48h:r1	GSE6257	HG-U133_Plus_2] Affymetrix Human Genome U133 Plus 2.0 Array	human lymphatic endothelial cells	17116732	GSM143717	Endothelial cells		Human lymphatic endothelial cells Control_Rep 1	Hs.94	0.402685	4.6875	8.5906	Hs.94:Endothelial_cells:lymphatic:cntrl_48h:r1
209	Hs.94:Endothelial_cells:lymphatic:cntrl_48h:r2	GSE6257	HG-U133_Plus_2] Affymetrix Human Genome U133 Plus 2.0 Array	human lymphatic endothelial cells	17116732	GSM143898	Endothelial cells		Human lymphatic endothelial cells Control_Rep 2	Hs.94	0.402685	4.6875	8.5906	Hs.94:Endothelial_cells:lymphatic:cntrl_48h:r2
210	Hs.94:Endothelial_cells:lymphatic:cntrl_48h:r3	GSE6257	HG-U133_Plus_2] Affymetrix Human Genome U133 Plus 2.0 Array	human lymphatic endothelial cells	17116732	GSM143900	Endothelial cells		Human lymphatic endothelial cells Control_Rep 3	Hs.94	0.402685	4.6875	8.5906	Hs.94:Endothelial_cells:lymphatic:cntrl_48h:r3
211	Hs.94:Endothelial_cells:lymphatic:TNFa_48h:r1	GSE6257	HG-U133_Plus_2] Affymetrix Human Genome U133 Plus 2.0 Array	human lymphatic endothelial cells	17116732	GSM143907	Endothelial cells		Human lymphatic endothelial cells TNFalpha_Rep 1	Hs.94	0.402685	4.6875	8.5906	Hs.94:Endothelial_cells:lymphatic:TNFa_48h:r1
212	Hs.94:Endothelial_cells:lymphatic:TNFa_48h:r2	GSE6257	HG-U133_Plus_2] Affymetrix Human Genome U133 Plus 2.0 Array	human lymphatic endothelial cells	17116732	GSM143910	Endothelial cells		Human lymphatic endothelial cells TNFalpha_Rep 2	Hs.94	0.402685	4.6875	8.5906	Hs.94:Endothelial_cells:lymphatic:TNFa_48h:r2
213	Hs.94:Endothelial_cells:lymphatic:TNFa_48h:r3	GSE6257	HG-U133_Plus_2] Affymetrix Human Genome U133 Plus 2.0 Array	human lymphatic endothelial cells	17116732	GSM143914	Endothelial cells		Human lymphatic endothelial cells TNFalpha_Rep 3	Hs.94	0.402685	4.6875	8.5906	Hs.94:Endothelial_cells:lymphatic:TNFa_48h:r3
214	Hs.111:BM:Chondrocytes:MSC-derived:r1	GSE9451	HG-U133_Plus_2] Affymetrix Human Genome U133 Plus 2.0 Array	Native Mesenchymal Stem Cells	19228201	GSM239606	Chondrocytes	Chondrocytes	r1	Hs.111	0.402685	37.5	1.07383	Hs.111:BM:Chondrocytes:MSC-derived:r1
215	Hs.111:BM:Chondrocytes:MSC-derived:r2	GSE9451	HG-U133_Plus_2] Affymetrix Human Genome U133 Plus 2.0 Array	Native Mesenchymal Stem Cells	19228201	GSM239612	Chondrocytes	Chondrocytes	r2	Hs.111	0.402685	37.5	1.07383	Hs.111:BM:Chondrocytes:MSC-derived:r2
216	Hs.111:BM:Chondrocytes:MSC-derived:r3	GSE9451	HG-U133_Plus_2] Affymetrix Human Genome U133 Plus 2.0 Array	Native Mesenchymal Stem Cells	19228201	GSM239613	Chondrocytes	Chondrocytes	r3	Hs.111	0.402685	37.5	1.07383	Hs.111:BM:Chondrocytes:MSC-derived:r3
217	Hs.51:BM:Chondrocytes:MSC-derived:monolayer:r1	GSE16464	HG-U133_Plus_2] Affymetrix Human Genome U133 Plus 2.0 Array	Gene expression profiles of monolayer cultures (ML; passage 2) and Hyaff-11 scaffold cultures (3D; 14 days in vitro) of chondrocytes from 3 normal donors	19723327	GSM413840	Chondrocytes	Chondrocytes	monolayer_r1	Hs.51	0.268456	25	1.07383	Hs.51:BM:Chondrocytes:MSC-derived:monolayer:r1
218	Hs.51:BM:Chondrocytes:MSC-derived:monolayer:r3	GSE16464	HG-U133_Plus_2] Affymetrix Human Genome U133 Plus 2.0 Array	Gene expression profiles of monolayer cultures (ML; passage 2) and Hyaff-11 scaffold cultures (3D; 14 days in vitro) of chondrocytes from 3 normal donors	19723327	GSM413842	Chondrocytes	Chondrocytes	monolayer_r3	Hs.51	0.268456	2.38095	1.07383	Hs.51:BM:Chondrocytes:MSC-derived:monolayer:r3
219	Hs.51:BM:Chondrocytes:MSC-derived:3D-cultured:r1	GSE16464	HG-U133_Plus_2] Affymetrix Human Genome U133 Plus 2.0 Array	Gene expression profiles of monolayer cultures (ML; passage 2) and Hyaff-11 scaffold cultures (3D; 14 days in vitro) of chondrocytes from 3 normal donors	19723327	GSM413846	Chondrocytes	Chondrocytes	3D-cultured_r1	Hs.51	0.402685	37.5	1.07383	Hs.51:BM:Chondrocytes:MSC-derived:3D-cultured:r1
220	Hs.51:BM:Chondrocytes:MSC-derived:3D-cultured:r2	GSE16464	HG-U133_Plus_2] Affymetrix Human Genome U133 Plus 2.0 Array	Gene expression profiles of monolayer cultures (ML; passage 2) and Hyaff-11 scaffold cultures (3D; 14 days in vitro) of chondrocytes from 3 normal donors	19723327	GSM413847	Chondrocytes	Chondrocytes	3D-cultured_r2	Hs.51	0.402685	37.5	1.07383	Hs.51:BM:Chondrocytes:MSC-derived:3D-cultured:r2
221	Hs.51:BM:Chondrocytes:MSC-derived:3D-cultured:r3	GSE16464	HG-U133_Plus_2] Affymetrix Human Genome U133 Plus 2.0 Array	Gene expression profiles of monolayer cultures (ML; passage 2) and Hyaff-11 scaffold cultures (3D; 14 days in vitro) of chondrocytes from 3 normal donors	19723327	GSM413848	Chondrocytes	Chondrocytes	3D-cultured_r3	Hs.51	0.402685	37.5	1.07383	Hs.51:BM:Chondrocytes:MSC-derived:3D-cultured:r3
222	Hs.109:iliac_MSC:Osteoblasts:r1	GSE9150	HG-U133_Plus_2] Affymetrix Human Genome U133 Plus 2.0 Array	Native Mesenchymal Stem Cells	19228201	GSM239616	Osteoblasts		osteoblast_rep1	Hs.109	0.402685	20	2.01342	Hs.109:iliac_MSC:Osteoblasts:r1
223	Hs.109:iliac_MSC:Osteoblasts:r2	GSE9150	HG-U133_Plus_2] Affymetrix Human Genome U133 Plus 2.0 Array	Native Mesenchymal Stem Cells	19228201	GSM239668	Osteoblasts		osteoblast_rep2	Hs.109	0.402685	20	2.01342	Hs.109:iliac_MSC:Osteoblasts:r2
224	Hs.109:iliac_MSC:Osteoblasts:r3	GSE9150	HG-U133_Plus_2] Affymetrix Human Genome U133 Plus 2.0 Array	Native Mesenchymal Stem Cells	19228201	GSM239669	Osteoblasts		osteoblast_rep3	Hs.109	0.402685	20	2.01342	Hs.109:iliac_MSC:Osteoblasts:r3
225	Hs.5:trabecular_bone:Osteoblasts:cntrl_2h:r1	GSE10311	HG-U133_Plus_2] Affymetrix Human Genome U133 Plus 2.0 Array	human primary osteoblast-like cells (HOb)	18334548	GSM260311	Osteoblasts		HOb514_untreated_2h_rep1	Hs.5	0.402685	20	2.01342	Hs.5:trabecular_bone:Osteoblasts:cntrl_2h:r1
226	Hs.5:trabecular_bone:Osteoblasts:cntrl_2h:r2	GSE10311	HG-U133_Plus_2] Affymetrix Human Genome U133 Plus 2.0 Array	human primary osteoblast-like cells (HOb)	18334548	GSM260312	Osteoblasts		HOb514_untreated_2h_rep2	Hs.5	0.402685	20	2.01342	Hs.5:trabecular_bone:Osteoblasts:cntrl_2h:r2
227	Hs.5:trabecular_bone:Osteoblasts:cntrl_2h:r3	GSE10311	HG-U133_Plus_2] Affymetrix Human Genome U133 Plus 2.0 Array	human primary osteoblast-like cells (HOb)	18334548	GSM260313	Osteoblasts		HOb514_untreated_2h_rep3	Hs.5	0.402685	20	2.01342	Hs.5:trabecular_bone:Osteoblasts:cntrl_2h:r3
228	Hs.5:trabecular_bone:Osteoblasts:BMP2_2h:r1	GSE10311	HG-U133_Plus_2] Affymetrix Human Genome U133 Plus 2.0 Array	human primary osteoblast-like cells (HOb)	18334548	GSM260308	Osteoblasts		HOb514_BMP2_2h_rep1	Hs.5	0.402685	20	2.01342	Hs.5:trabecular_bone:Osteoblasts:BMP2_2h:r1
229	Hs.5:trabecular_bone:Osteoblasts:BMP2_2h:r2	GSE10311	HG-U133_Plus_2] Affymetrix Human Genome U133 Plus 2.0 Array	human primary osteoblast-like cells (HOb)	18334548	GSM260309	Osteoblasts		HOb514_BMP2_2h_rep2	Hs.5	0.402685	20	2.01342	Hs.5:trabecular_bone:Osteoblasts:BMP2_2h:r2
230	Hs.5:trabecular_bone:Osteoblasts:BMP2_2h:r3	GSE10311	HG-U133_Plus_2] Affymetrix Human Genome U133 Plus 2.0 Array	human primary osteoblast-like cells (HOb)	18334548	GSM260310	Osteoblasts		HOb514_BMP2_2h_rep3	Hs.5	0.402685	20	2.01342	Hs.5:trabecular_bone:Osteoblasts:BMP2_2h:r3
231	Hs.5:trabecular_bone:Osteoblasts:BMP2_24h:r2	GSE10311	HG-U133_Plus_2] Affymetrix Human Genome U133 Plus 2.0 Array	human primary osteoblast-like cells (HOb)	18334548	GSM260321	Osteoblasts		HOb514_BMP2_24h_rep2	Hs.5	0.134228	6.66667	2.01342	Hs.5:trabecular_bone:Osteoblasts:BMP2_24h:r2
232	Hs.5:trabecular_bone:Osteoblasts:cntrl_24h:r1	GSE10311	HG-U133_Plus_2] Affymetrix Human Genome U133 Plus 2.0 Array	human primary osteoblast-like cells (HOb)	18334548	GSM260305	Osteoblasts		HOb514_untreated_24h_rep1	Hs.5	0.402685	20	2.01342	Hs.5:trabecular_bone:Osteoblasts:cntrl_24h:r1
233	Hs.5:trabecular_bone:Osteoblasts:cntrl_24h:r2	GSE10311	HG-U133_Plus_2] Affymetrix Human Genome U133 Plus 2.0 Array	human primary osteoblast-like cells (HOb)	18334548	GSM260306	Osteoblasts		HOb514_untreated_24h_rep2	Hs.5	0.402685	20	2.01342	Hs.5:trabecular_bone:Osteoblasts:cntrl_24h:r2
234	Hs.5:trabecular_bone:Osteoblasts:cntrl_24h:r3	GSE10311	HG-U133_Plus_2] Affymetrix Human Genome U133 Plus 2.0 Array	human primary osteoblast-like cells (HOb)	18334548	GSM260307	Osteoblasts		HOb514_untreated_24h_rep3	Hs.5	0.402685	20	2.01342	Hs.5:trabecular_bone:Osteoblasts:cntrl_24h:r3
235	Hs.5:trabecular_bone:Osteoblasts:BMP2_24h:r1	GSE10311	HG-U133_Plus_2] Affymetrix Human Genome U133 Plus 2.0 Array	human primary osteoblast-like cells (HOb)	18334548	GSM260314	Osteoblasts		HOb514_BMP2_24h_rep1	Hs.5	0.268456	13.3333	2.01342	Hs.5:trabecular_bone:Osteoblasts:BMP2_24h:r1
236	Hs.5:trabecular_bone:Osteoblasts:BMP2_24h:r3	GSE10311	HG-U133_Plus_2] Affymetrix Human Genome U133 Plus 2.0 Array	human primary osteoblast-like cells (HOb)	18334548	GSM260322	Osteoblasts		HOb514_BMP2_24h_rep3	Hs.5	0.268456	13.3333	2.01342	Hs.5:trabecular_bone:Osteoblasts:BMP2_24h:r3
237	Hs.111:BM:Adipocyte:MSC-derived:r1	GSE9451	HG-U133_Plus_2] Affymetrix Human Genome U133 Plus 2.0 Array	Native Mesenchymal Stem Cells	19228201	GSM239260	Adipocytes	Adipocytes	r1	Hs.111	0.402685	100	0.402685	Hs.111:BM:Adipocyte:MSC-derived:r1
238	Hs.111:BM:Adipocyte:MSC-derived:r2	GSE9451	HG-U133_Plus_2] Affymetrix Human Genome U133 Plus 2.0 Array	Native Mesenchymal Stem Cells	19228201	GSM239379	Adipocytes	Adipocytes	r2	Hs.111	0.402685	100	0.402685	Hs.111:BM:Adipocyte:MSC-derived:r2
239	Hs.111:BM:Adipocyte:MSC-derived:r3	GSE9451	HG-U133_Plus_2] Affymetrix Human Genome U133 Plus 2.0 Array	Native Mesenchymal Stem Cells	19228201	GSM239457	Adipocytes	Adipocytes	r3	Hs.111	0.402685	100	0.402685	Hs.111:BM:Adipocyte:MSC-derived:r3
240	Hs.60:Hepatocytes:r1	GSE18269	HG-U133_Plus_2] Affymetrix Human Genome U133 Plus 2.0 Array	Primary human hepatocytes	20228232	GSM456349	Hepatocytes		Primary hepatocyte, biological replicate 1	Hs.60	0.402685	100	0.402685	Hs.60:Hepatocytes:r1
241	Hs.60:Hepatocytes:r2	GSE18269	HG-U133_Plus_2] Affymetrix Human Genome U133 Plus 2.0 Array	Primary human hepatocytes	20228232	GSM456350	Hepatocytes		Primary hepatocyte, biological replicate 2	Hs.60	0.402685	100	0.402685	Hs.60:Hepatocytes:r2
242	Hs.60:Hepatocytes:r3	GSE18269	HG-U133_Plus_2] Affymetrix Human Genome U133 Plus 2.0 Array	Primary human hepatocytes	20228232	GSM456351	Hepatocytes		Primary hepatocyte, biological replicate 3	Hs.60	0.402685	100	0.402685	Hs.60:Hepatocytes:r3
243	Hs.101:Keratinocytes:cntrl:r1	GSE7216	HG-U133_Plus_2] Affymetrix Human Genome U133 Plus 2.0 Array	Cytokine treated normal human epidermal keratinocytes	17277128	GSM173532	Keratinocytes		Untreated PRB11895 (HGU133P)	Hs.101	0.402685	12	3.3557	Hs.101:Keratinocytes:cntrl:r1
244	Hs.101:Keratinocytes:cntrl:r2	GSE7216	HG-U133_Plus_2] Affymetrix Human Genome U133 Plus 2.0 Array	Cytokine treated normal human epidermal keratinocytes	17277128	GSM173533	Keratinocytes		Untreated PRB11896 (HGU133P)	Hs.101	0.402685	12	3.3557	Hs.101:Keratinocytes:cntrl:r2
245	Hs.101:Keratinocytes:cntrl:r3	GSE7216	HG-U133_Plus_2] Affymetrix Human Genome U133 Plus 2.0 Array	Cytokine treated normal human epidermal keratinocytes	17277128	GSM173534	Keratinocytes		Untreated PRB11897 (HGU133P)	Hs.101	0.402685	12	3.3557	Hs.101:Keratinocytes:cntrl:r3
246	Hs.101:Keratinocytes:IL19:r1	GSE7216	HG-U133_Plus_2] Affymetrix Human Genome U133 Plus 2.0 Array	Cytokine treated normal human epidermal keratinocytes	17277128	GSM173535	Keratinocytes		Treated with IL19 PRB11898 (HGU133P)	Hs.101	0.402685	12	3.3557	Hs.101:Keratinocytes:IL19:r1
247	Hs.101:Keratinocytes:IL19:r2	GSE7216	HG-U133_Plus_2] Affymetrix Human Genome U133 Plus 2.0 Array	Cytokine treated normal human epidermal keratinocytes	17277128	GSM173536	Keratinocytes		Treated with IL19 PRB11899 (HGU133P)	Hs.101	0.402685	12	3.3557	Hs.101:Keratinocytes:IL19:r2
248	Hs.101:Keratinocytes:IL19:r3	GSE7216	HG-U133_Plus_2] Affymetrix Human Genome U133 Plus 2.0 Array	Cytokine treated normal human epidermal keratinocytes	17277128	GSM173537	Keratinocytes		Treated with IL19 PRB11900 (HGU133P)	Hs.101	0.402685	12	3.3557	Hs.101:Keratinocytes:IL19:r3
249	Hs.101:Keratinocytes:IL20:r1	GSE7216	HG-U133_Plus_2] Affymetrix Human Genome U133 Plus 2.0 Array	Cytokine treated normal human epidermal keratinocytes	17277128	GSM173538	Keratinocytes		Treated with IL20 PRB11901 (HGU133P)	Hs.101	0.402685	12	3.3557	Hs.101:Keratinocytes:IL20:r1
250	Hs.101:Keratinocytes:IL20:r2	GSE7216	HG-U133_Plus_2] Affymetrix Human Genome U133 Plus 2.0 Array	Cytokine treated normal human epidermal keratinocytes	17277128	GSM173539	Keratinocytes		Treated with IL20 PRB11902 (HGU133P)	Hs.101	0.402685	12	3.3557	Hs.101:Keratinocytes:IL20:r2
251	Hs.101:Keratinocytes:IL20:r3	GSE7216	HG-U133_Plus_2] Affymetrix Human Genome U133 Plus 2.0 Array	Cytokine treated normal human epidermal keratinocytes	17277128	GSM173540	Keratinocytes		Treated with IL20 PRB11903 (HGU133P)	Hs.101	0.402685	12	3.3557	Hs.101:Keratinocytes:IL20:r3
252	Hs.101:Keratinocytes:IL22:r1	GSE7216	HG-U133_Plus_2] Affymetrix Human Genome U133 Plus 2.0 Array	Cytokine treated normal human epidermal keratinocytes	17277128	GSM173541	Keratinocytes		Treated with IL22 PRB11904 (HGU133P)	Hs.101	0.402685	12	3.3557	Hs.101:Keratinocytes:IL22:r1
253	Hs.101:Keratinocytes:IL22:r2	GSE7216	HG-U133_Plus_2] Affymetrix Human Genome U133 Plus 2.0 Array	Cytokine treated normal human epidermal keratinocytes	17277128	GSM173542	Keratinocytes		Treated with IL22 PRB11905 (HGU133P)	Hs.101	0.402685	12	3.3557	Hs.101:Keratinocytes:IL22:r2
254	Hs.101:Keratinocytes:IL22:r3	GSE7216	HG-U133_Plus_2] Affymetrix Human Genome U133 Plus 2.0 Array	Cytokine treated normal human epidermal keratinocytes	17277128	GSM173543	Keratinocytes		Treated with IL22 PRB11906 (HGU133P)	Hs.101	0.402685	12	3.3557	Hs.101:Keratinocytes:IL22:r3
255	Hs.101:Keratinocytes:IL24:r1	GSE7216	HG-U133_Plus_2] Affymetrix Human Genome U133 Plus 2.0 Array	Cytokine treated normal human epidermal keratinocytes	17277128	GSM173544	Keratinocytes		Treated with IL24 PRB11907 (HGU133P)	Hs.101	0.402685	12	3.3557	Hs.101:Keratinocytes:IL24:r1
256	Hs.101:Keratinocytes:IL24:r2	GSE7216	HG-U133_Plus_2] Affymetrix Human Genome U133 Plus 2.0 Array	Cytokine treated normal human epidermal keratinocytes	17277128	GSM173545	Keratinocytes		Treated with IL24 PRB11908 (HGU133P)	Hs.101	0.402685	12	3.3557	Hs.101:Keratinocytes:IL24:r2
257	Hs.101:Keratinocytes:IL24:r3	GSE7216	HG-U133_Plus_2] Affymetrix Human Genome U133 Plus 2.0 Array	Cytokine treated normal human epidermal keratinocytes	17277128	GSM173546	Keratinocytes		Treated with IL24 PRB11909 (HGU133P)	Hs.101	0.402685	12	3.3557	Hs.101:Keratinocytes:IL24:r3
258	Hs.101:Keratinocytes:IL26:r1	GSE7216	HG-U133_Plus_2] Affymetrix Human Genome U133 Plus 2.0 Array	Cytokine treated normal human epidermal keratinocytes	17277128	GSM173547	Keratinocytes		Treated with IL26d PRB11910 (HGU133P)	Hs.101	0.402685	12	3.3557	Hs.101:Keratinocytes:IL26:r1
259	Hs.101:Keratinocytes:IL26:r2	GSE7216	HG-U133_Plus_2] Affymetrix Human Genome U133 Plus 2.0 Array	Cytokine treated normal human epidermal keratinocytes	17277128	GSM173548	Keratinocytes		Treated with IL26d PRB11911 (HGU133P)	Hs.101	0.402685	12	3.3557	Hs.101:Keratinocytes:IL26:r2
260	Hs.101:Keratinocytes:IL26:r3	GSE7216	HG-U133_Plus_2] Affymetrix Human Genome U133 Plus 2.0 Array	Cytokine treated normal human epidermal keratinocytes	17277128	GSM173549	Keratinocytes		Treated with IL26d PRB11912 (HGU133P)	Hs.101	0.402685	12	3.3557	Hs.101:Keratinocytes:IL26:r3
261	Hs.101:Keratinocytes:KGF:r1	GSE7216	HG-U133_Plus_2] Affymetrix Human Genome U133 Plus 2.0 Array	Cytokine treated normal human epidermal keratinocytes	17277128	GSM173550	Keratinocytes		Treated with KGF PRB11913 (HGU133P)	Hs.101	0.402685	12	3.3557	Hs.101:Keratinocytes:KGF:r1
262	Hs.101:Keratinocytes:KGF:r2	GSE7216	HG-U133_Plus_2] Affymetrix Human Genome U133 Plus 2.0 Array	Cytokine treated normal human epidermal keratinocytes	17277128	GSM173551	Keratinocytes		Treated with KGF PRB11914 (HGU133P)	Hs.101	0.402685	12	3.3557	Hs.101:Keratinocytes:KGF:r2
263	Hs.101:Keratinocytes:KGF:r3	GSE7216	HG-U133_Plus_2] Affymetrix Human Genome U133 Plus 2.0 Array	Cytokine treated normal human epidermal keratinocytes	17277128	GSM173552	Keratinocytes		Treated with KGF PRB11915 (HGU133P)	Hs.101	0.402685	12	3.3557	Hs.101:Keratinocytes:KGF:r3
264	Hs.101:Keratinocytes:IFNg:r1	GSE7216	HG-U133_Plus_2] Affymetrix Human Genome U133 Plus 2.0 Array	Cytokine treated normal human epidermal keratinocytes	17277128	GSM173553	Keratinocytes		Treated with IFNg PRB11916 (HGU133P)	Hs.101	0.268456	8	3.3557	Hs.101:Keratinocytes:IFNg:r1
265	Hs.101:Keratinocytes:IFNg:r2	GSE7216	HG-U133_Plus_2] Affymetrix Human Genome U133 Plus 2.0 Array	Cytokine treated normal human epidermal keratinocytes	17277128	GSM173554	Keratinocytes		Treated with IFNg PRB11917 (HGU133P)	Hs.101	0.268456	8	3.3557	Hs.101:Keratinocytes:IFNg:r2
266	Hs.101:Keratinocytes:IL1b:r1	GSE7216	HG-U133_Plus_2] Affymetrix Human Genome U133 Plus 2.0 Array	Cytokine treated normal human epidermal keratinocytes	17277128	GSM173555	Keratinocytes		Treated with IL1b PRB11919 (HGU133P)	Hs.101	0.268456	8	3.3557	Hs.101:Keratinocytes:IL1b:r1
267	Hs.101:Keratinocytes:IL1b:r2	GSE7216	HG-U133_Plus_2] Affymetrix Human Genome U133 Plus 2.0 Array	Cytokine treated normal human epidermal keratinocytes	17277128	GSM173556	Keratinocytes		Treated with IL1b PRB11920 (HGU133P)	Hs.101	0.268456	8	3.3557	Hs.101:Keratinocytes:IL1b:r2
268	Hs.81:Neurones:adrenal_medulla_cell_line:r1	GSE2864	HG-U133_Plus_2] Affymetrix Human Genome U133 Plus 2.0 Array	SH-SY5Y/TrkA neuroblastoma cells	n/a	GSM53382	Neurones		Human Cell Line, adrenal medulla: RNA612_le1	Hs.81	0.805369	60	1.34228	Hs.81:Neurones:adrenal_medulla_cell_line:r1
269	Hs.81:Neurones:adrenal_medulla_cell_line:r2	GSE2864	HG-U133_Plus_2] Affymetrix Human Genome U133 Plus 2.0 Array	SH-SY5Y/TrkA neuroblastoma cells	n/a	GSM53383	Neurones		Human Cell Line, adrenal medulla: RNA617_le1	Hs.81	0.805369	60	1.34228	Hs.81:Neurones:adrenal_medulla_cell_line:r2
270	Hs.81:Neurones:adrenal_medulla_cell_line:r3	GSE2864	HG-U133_Plus_2] Affymetrix Human Genome U133 Plus 2.0 Array	SH-SY5Y/TrkA neuroblastoma cells	n/a	GSM53384	Neurones		Human Cell Line, adrenal medulla: RNA613_le1	Hs.81	0.805369	60	1.34228	Hs.81:Neurones:adrenal_medulla_cell_line:r3
271	Hs.81:Neurones:adrenal_medulla_cell_line:r4	GSE2864	HG-U133_Plus_2] Affymetrix Human Genome U133 Plus 2.0 Array	SH-SY5Y/TrkA neuroblastoma cells	n/a	GSM53385	Neurones		Human Cell Line, adrenal medulla: RNA614_le1	Hs.81	0.805369	60	1.34228	Hs.81:Neurones:adrenal_medulla_cell_line:r4
272	Hs.81:Neurones:adrenal_medulla_cell_line:r5	GSE2864	HG-U133_Plus_2] Affymetrix Human Genome U133 Plus 2.0 Array	SH-SY5Y/TrkA neuroblastoma cells	n/a	GSM53386	Neurones		Human Cell Line, adrenal medulla: RNA615_le1	Hs.81	0.805369	60	1.34228	Hs.81:Neurones:adrenal_medulla_cell_line:r5
273	Hs.81:Neurones:adrenal_medulla_cell_line:r6	GSE2864	HG-U133_Plus_2] Affymetrix Human Genome U133 Plus 2.0 Array	SH-SY5Y/TrkA neuroblastoma cells	n/a	GSM53387	Neurones		Human Cell Line, adrenal medulla: RNA616_le1	Hs.81	0.805369	60	1.34228	Hs.81:Neurones:adrenal_medulla_cell_line:r6
274	Hs.84:sural_nerve:Neurones:Schwann_cell:r1	GSE4030	HG-U133_Plus_2] Affymetrix Human Genome U133 Plus 2.0 Array	Schwann cells	n/a	GSM92231	Neurones		Human Schwann cell RNA extracts 317 Passage 1_le1	Hs.84	0.536913	40	1.34228	Hs.84:sural_nerve:Neurones:Schwann_cell:r1
275	Hs.84:sural_nerve:Neurones:Schwann_cell:r2	GSE4030	HG-U133_Plus_2] Affymetrix Human Genome U133 Plus 2.0 Array	Schwann cells	n/a	GSM92232	Neurones		Human Schwann cell RNA extracts 329 Passage 1_le1	Hs.84	0.536913	40	1.34228	Hs.84:sural_nerve:Neurones:Schwann_cell:r2
276	Hs.84:sural_nerve:Neurones:Schwann_cell:r3	GSE4030	HG-U133_Plus_2] Affymetrix Human Genome U133 Plus 2.0 Array	Schwann cells	n/a	GSM92233	Neurones		Human Schwann cell RNA extracts 330 Passage 1_le1	Hs.84	0.536913	40	1.34228	Hs.84:sural_nerve:Neurones:Schwann_cell:r3
277	Hs.84:sural_nerve:Neurones:Schwann_cell:r4	GSE4030	HG-U133_Plus_2] Affymetrix Human Genome U133 Plus 2.0 Array	Schwann cells	n/a	GSM92234	Neurones		Human Schwann cell RNA extracts 351 Passage 1_le1	Hs.84	0.536913	40	1.34228	Hs.84:sural_nerve:Neurones:Schwann_cell:r4
278	Hs.15:Smooth_muscle_cells:vascular:cntrl_6h:r1	GSE11367	HG-U133_Plus_2] Affymetrix Human Genome U133 Plus 2.0 Array	Effect of IL-17 on human vascular smooth muscle cells	19075290	GSM287216	Smooth muscle cells		Donor A Untreated VSMCs	Hs.15	0.268456	12.5	2.14765	Hs.15:Smooth_muscle_cells:vascular:cntrl_6h:r1
279	Hs.15:Smooth_muscle_cells:vascular:IL-17_6h:r1	GSE11367	HG-U133_Plus_2] Affymetrix Human Genome U133 Plus 2.0 Array	Effect of IL-17 on human vascular smooth muscle cells	19075290	GSM287217	Smooth muscle cells		Donor A IL-17-treated VSMCs	Hs.15	0.268456	12.5	2.14765	Hs.15:Smooth_muscle_cells:vascular:IL-17_6h:r1
280	Hs.15:Smooth_muscle_cells:vascular:cntrl_6h:r2	GSE11367	HG-U133_Plus_2] Affymetrix Human Genome U133 Plus 2.0 Array	Effect of IL-17 on human vascular smooth muscle cells	19075290	GSM287218	Smooth muscle cells		Donor B Untreated VSMCs	Hs.15	0.268456	12.5	2.14765	Hs.15:Smooth_muscle_cells:vascular:cntrl_6h:r2
281	Hs.15:Smooth_muscle_cells:vascular:IL-17_6h:r2	GSE11367	HG-U133_Plus_2] Affymetrix Human Genome U133 Plus 2.0 Array	Effect of IL-17 on human vascular smooth muscle cells	19075290	GSM287219	Smooth muscle cells		Donor B IL-17-treated VSMCs	Hs.15	0.268456	12.5	2.14765	Hs.15:Smooth_muscle_cells:vascular:IL-17_6h:r2
282	Hs.15:Smooth_muscle_cells:vascular:cntrl_6h:r3	GSE11367	HG-U133_Plus_2] Affymetrix Human Genome U133 Plus 2.0 Array	Effect of IL-17 on human vascular smooth muscle cells	19075290	GSM287220	Smooth muscle cells		Donor C Untreated VSMCs	Hs.15	0.268456	12.5	2.14765	Hs.15:Smooth_muscle_cells:vascular:cntrl_6h:r3
283	Hs.15:Smooth_muscle_cells:vascular:IL-17_6h:r3	GSE11367	HG-U133_Plus_2] Affymetrix Human Genome U133 Plus 2.0 Array	Effect of IL-17 on human vascular smooth muscle cells	19075290	GSM287222	Smooth muscle cells		Donor C IL-17-treated VSMCs	Hs.15	0.268456	12.5	2.14765	Hs.15:Smooth_muscle_cells:vascular:IL-17_6h:r3
284	Hs.33:Smooth_muscle_cells:vascular:cntrl_24h:r1	GSE13791	HG-U133_Plus_2] Affymetrix Human Genome U133 Plus 2.0 Array	smooth muscle cells	n/a	GSM346959	Smooth muscle cells		Smooth muscle cells uninfected control, 24 hours, biological rep 1	Hs.33	0.268456	12.5	2.14765	Hs.33:Smooth_muscle_cells:vascular:cntrl_24h:r1
285	Hs.33:Smooth_muscle_cells:vascular:cntrl_24h:r2	GSE13791	HG-U133_Plus_2] Affymetrix Human Genome U133 Plus 2.0 Array	smooth muscle cells	n/a	GSM346960	Smooth muscle cells		Smooth muscle cells uninfected control, 24 hours, biological rep 2	Hs.33	0.268456	12.5	2.14765	Hs.33:Smooth_muscle_cells:vascular:cntrl_24h:r2
286	Hs.68:Smooth_muscle_cells:umbilical_vein:serum_free_48h:r1	GSE19735	HG-U133_Plus_2] Affymetrix Human Genome U133 Plus 2.0 Array	Human Umbilical Vein Smooth Muscle Cells	n/a	GSM492834	Smooth muscle cells		Human Umbilical Vein Smooth Muscle Cells_1	Hs.68	0.268456	12.5	2.14765	Hs.68:Smooth_muscle_cells:umbilical_vein:serum_free_48h:r1
287	Hs.68:Smooth_muscle_cells:umbilical_vein:serum_free_48h:r2	GSE19735	HG-U133_Plus_2] Affymetrix Human Genome U133 Plus 2.0 Array	Human Umbilical Vein Smooth Muscle Cells	n/a	GSM492835	Smooth muscle cells		Human Umbilical Vein Smooth Muscle Cells_2	Hs.68	0.268456	12.5	2.14765	Hs.68:Smooth_muscle_cells:umbilical_vein:serum_free_48h:r2
288	Hs.87:Smooth_muscle_cells:bronchial:vit_D_24h:r1	GSE5145	HG-U133_Plus_2] Affymetrix Human Genome U133 Plus 2.0 Array	Human primary bronchial smooth muscle cells +/- Vitamin D	17213369	GSM116101	Smooth muscle cells		hBSMC_vitamin D_rep1	Hs.87	0.402685	18.75	2.14765	Hs.87:Smooth_muscle_cells:bronchial:vit_D_24h:r1
289	Hs.87:Smooth_muscle_cells:bronchial:vit_D_24h:r2	GSE5145	HG-U133_Plus_2] Affymetrix Human Genome U133 Plus 2.0 Array	Human primary bronchial smooth muscle cells +/- Vitamin D	17213369	GSM116102	Smooth muscle cells		hBSMC_vitamin D_rep2	Hs.87	0.402685	18.75	2.14765	Hs.87:Smooth_muscle_cells:bronchial:vit_D_24h:r2
290	Hs.87:Smooth_muscle_cells:bronchial:vit_D_24h:r3	GSE5145	HG-U133_Plus_2] Affymetrix Human Genome U133 Plus 2.0 Array	Human primary bronchial smooth muscle cells +/- Vitamin D	17213369	GSM116103	Smooth muscle cells		hBSMC_vitamin D_rep3	Hs.87	0.402685	18.75	2.14765	Hs.87:Smooth_muscle_cells:bronchial:vit_D_24h:r3
291	Hs.87:Smooth_muscle_cells:bronchial:cntrl_24h:r1	GSE5145	HG-U133_Plus_2] Affymetrix Human Genome U133 Plus 2.0 Array	Human primary bronchial smooth muscle cells +/- Vitamin D	17213369	GSM116104	Smooth muscle cells		hBSMC_control_rep1	Hs.87	0.402685	18.75	2.14765	Hs.87:Smooth_muscle_cells:bronchial:cntrl_24h:r1
292	Hs.87:Smooth_muscle_cells:bronchial:cntrl_24h:r2	GSE5145	HG-U133_Plus_2] Affymetrix Human Genome U133 Plus 2.0 Array	Human primary bronchial smooth muscle cells +/- Vitamin D	17213369	GSM116105	Smooth muscle cells		hBSMC_control_rep2	Hs.87	0.402685	18.75	2.14765	Hs.87:Smooth_muscle_cells:bronchial:cntrl_24h:r2
293	Hs.87:Smooth_muscle_cells:bronchial:cntrl_24h:r3	GSE5145	HG-U133_Plus_2] Affymetrix Human Genome U133 Plus 2.0 Array	Human primary bronchial smooth muscle cells +/- Vitamin D	17213369	GSM116106	Smooth muscle cells		hBSMC_control_rep3	Hs.87	0.402685	18.75	2.14765	Hs.87:Smooth_muscle_cells:bronchial:cntrl_24h:r3
294	Hs.102:PB:BM_&Prog.:HSC:_-G-CSF:r1	GSE7400	HG-U133_Plus_2] Affymetrix Human Genome U133 Plus 2.0 Array	Hematopoietic stem cell mobilization with G-CSF	17761290	GSM178549	Bone marrow & progenitors	Hematopoietic stem cell	peripheral blood-G-CSF_r1	Hs.102	0.671141	12.5	5.36913	Hs.102:PB:BM_&Prog.:HSC:_-G-CSF:r1
295	Hs.102:PB:BM_&Prog.:HSC:_-G-CSF:r2	GSE7400	HG-U133_Plus_2] Affymetrix Human Genome U133 Plus 2.0 Array	Hematopoietic stem cell mobilization with G-CSF	17761290	GSM178550	Bone marrow & progenitors	Hematopoietic stem cell	peripheral blood-G-CSF_r2	Hs.102	0.671141	12.5	5.36913	Hs.102:PB:BM_&Prog.:HSC:_-G-CSF:r2
296	Hs.102:PB:BM_&Prog.:HSC:_-G-CSF:r3	GSE7400	HG-U133_Plus_2] Affymetrix Human Genome U133 Plus 2.0 Array	Hematopoietic stem cell mobilization with G-CSF	17761290	GSM178551	Bone marrow & progenitors	Hematopoietic stem cell	peripheral blood-G-CSF_r3	Hs.102	0.671141	12.5	5.36913	Hs.102:PB:BM_&Prog.:HSC:_-G-CSF:r3
297	Hs.102:PB:BM_&Prog.:HSC:_-G-CSF:r4	GSE7400	HG-U133_Plus_2] Affymetrix Human Genome U133 Plus 2.0 Array	Hematopoietic stem cell mobilization with G-CSF	17761290	GSM178552	Bone marrow & progenitors	Hematopoietic stem cell	peripheral blood-G-CSF_r4	Hs.102	0.671141	12.5	5.36913	Hs.102:PB:BM_&Prog.:HSC:_-G-CSF:r4
298	Hs.102:PB:BM_&Prog.:HSC:_-G-CSF:r5	GSE7400	HG-U133_Plus_2] Affymetrix Human Genome U133 Plus 2.0 Array	Hematopoietic stem cell mobilization with G-CSF	17761290	GSM178553	Bone marrow & progenitors	Hematopoietic stem cell	peripheral blood-G-CSF_r5	Hs.102	0.671141	12.5	5.36913	Hs.102:PB:BM_&Prog.:HSC:_-G-CSF:r5
299	Hs.102:PB:BM_&Prog.:HSC:_+G-CSF:r1	GSE7400	HG-U133_Plus_2] Affymetrix Human Genome U133 Plus 2.0 Array	Hematopoietic stem cell mobilization with G-CSF	17761290	GSM178554	Bone marrow & progenitors	Hematopoietic stem cell	peripheral blood+G-CSF_r1	Hs.102	0.671141	12.5	5.36913	Hs.102:PB:BM_&Prog.:HSC:_+G-CSF:r1
300	Hs.102:PB:BM_&Prog.:HSC:_+G-CSF:r2	GSE7400	HG-U133_Plus_2] Affymetrix Human Genome U133 Plus 2.0 Array	Hematopoietic stem cell mobilization with G-CSF	17761290	GSM178555	Bone marrow & progenitors	Hematopoietic stem cell	peripheral blood+G-CSF_r2	Hs.102	0.671141	12.5	5.36913	Hs.102:PB:BM_&Prog.:HSC:_+G-CSF:r2
301	Hs.102:PB:BM_&Prog.:HSC:_+G-CSF:r3	GSE7400	HG-U133_Plus_2] Affymetrix Human Genome U133 Plus 2.0 Array	Hematopoietic stem cell mobilization with G-CSF	17761290	GSM178556	Bone marrow & progenitors	Hematopoietic stem cell	peripheral blood+G-CSF_r3	Hs.102	0.671141	12.5	5.36913	Hs.102:PB:BM_&Prog.:HSC:_+G-CSF:r3
302	Hs.102:PB:BM_&Prog.:HSC:_+G-CSF:r4	GSE7400	HG-U133_Plus_2] Affymetrix Human Genome U133 Plus 2.0 Array	Hematopoietic stem cell mobilization with G-CSF	17761290	GSM178557	Bone marrow & progenitors	Hematopoietic stem cell	peripheral blood+G-CSF_r4	Hs.102	0.671141	12.5	5.36913	Hs.102:PB:BM_&Prog.:HSC:_+G-CSF:r4
303	Hs.102:PB:BM_&Prog.:HSC:_+G-CSF:r5	GSE7400	HG-U133_Plus_2] Affymetrix Human Genome U133 Plus 2.0 Array	Hematopoietic stem cell mobilization with G-CSF	17761290	GSM178558	Bone marrow & progenitors	Hematopoietic stem cell	peripheral blood+G-CSF_r5	Hs.102	0.671141	12.5	5.36913	Hs.102:PB:BM_&Prog.:HSC:_+G-CSF:r5
304	Hs.17:BM_&Prog.:BM:2_months	GSE11504	HG-U133_Plus_2] Affymetrix Human Genome U133 Plus 2.0 Array	Age-related expression data from composite bone marrow from healthy humans	20121553	GSM289612	Bone marrow & progenitors	Bone marrow	2 months	Hs.17	0.939597	17.5	5.36913	Hs.17:BM_&Prog.:BM:2_months
305	Hs.17:BM_&Prog.:BM:3_months	GSE11504	HG-U133_Plus_2] Affymetrix Human Genome U133 Plus 2.0 Array	Age-related expression data from composite bone marrow from healthy humans	20121553	GSM289613	Bone marrow & progenitors	Bone marrow	3 months	Hs.17	0.939597	17.5	5.36913	Hs.17:BM_&Prog.:BM:3_months
306	Hs.17:BM_&Prog.:BM:9_months	GSE11504	HG-U133_Plus_2] Affymetrix Human Genome U133 Plus 2.0 Array	Age-related expression data from composite bone marrow from healthy humans	20121553	GSM289614	Bone marrow & progenitors	Bone marrow	9 months	Hs.17	0.939597	17.5	5.36913	Hs.17:BM_&Prog.:BM:9_months
307	Hs.17:BM_&Prog.:BM:20_months	GSE11504	HG-U133_Plus_2] Affymetrix Human Genome U133 Plus 2.0 Array	Age-related expression data from composite bone marrow from healthy humans	20121553	GSM289615	Bone marrow & progenitors	Bone marrow	20 months	Hs.17	0.939597	17.5	5.36913	Hs.17:BM_&Prog.:BM:20_months
308	Hs.17:BM_&Prog.:BM:23_months	GSE11504	HG-U133_Plus_2] Affymetrix Human Genome U133 Plus 2.0 Array	Age-related expression data from composite bone marrow from healthy humans	20121553	GSM289616	Bone marrow & progenitors	Bone marrow	23 months	Hs.17	0.939597	17.5	5.36913	Hs.17:BM_&Prog.:BM:23_months
309	Hs.17:BM_&Prog.:BM:32_months	GSE11504	HG-U133_Plus_2] Affymetrix Human Genome U133 Plus 2.0 Array	Age-related expression data from composite bone marrow from healthy humans	20121553	GSM289617	Bone marrow & progenitors	Bone marrow	32 months	Hs.17	0.939597	17.5	5.36913	Hs.17:BM_&Prog.:BM:32_months
310	Hs.17:BM_&Prog.:BM:39_months	GSE11504	HG-U133_Plus_2] Affymetrix Human Genome U133 Plus 2.0 Array	Age-related expression data from composite bone marrow from healthy humans	20121553	GSM289618	Bone marrow & progenitors	Bone marrow	39 months	Hs.17	0.939597	17.5	5.36913	Hs.17:BM_&Prog.:BM:39_months
311	Hs.66:BM_&Prog.:HSC_CD34+:r1	GSE19429	HG-U133_Plus_2] Affymetrix Human Genome U133 Plus 2.0 Array	bone marrow CD34+ cells from healthy controls	20220779	GSM483480	Bone marrow & progenitors	Hematopoietic stem cells_CD34+	r1	Hs.66	0.805369	15	5.36913	Hs.66:BM_&Prog.:HSC_CD34+:r1
312	Hs.66:BM_&Prog.:HSC_CD34+:r2	GSE19429	HG-U133_Plus_2] Affymetrix Human Genome U133 Plus 2.0 Array	bone marrow CD34+ cells from healthy controls	20220779	GSM483481	Bone marrow & progenitors	Hematopoietic stem cells_CD34+	r2	Hs.66	0.805369	15	5.36913	Hs.66:BM_&Prog.:HSC_CD34+:r2
313	Hs.66:BM_&Prog.:HSC_CD34+:r3	GSE19429	HG-U133_Plus_2] Affymetrix Human Genome U133 Plus 2.0 Array	bone marrow CD34+ cells from healthy controls	20220779	GSM483482	Bone marrow & progenitors	Hematopoietic stem cells_CD34+	r3	Hs.66	0.805369	15	5.36913	Hs.66:BM_&Prog.:HSC_CD34+:r3
314	Hs.66:BM_&Prog.:HSC_CD34+:r4	GSE19429	HG-U133_Plus_2] Affymetrix Human Genome U133 Plus 2.0 Array	bone marrow CD34+ cells from healthy controls	20220779	GSM483483	Bone marrow & progenitors	Hematopoietic stem cells_CD34+	r4	Hs.66	0.805369	15	5.36913	Hs.66:BM_&Prog.:HSC_CD34+:r4
315	Hs.66:BM_&Prog.:HSC_CD34+:r5	GSE19429	HG-U133_Plus_2] Affymetrix Human Genome U133 Plus 2.0 Array	bone marrow CD34+ cells from healthy controls	20220779	GSM483484	Bone marrow & progenitors	Hematopoietic stem cells_CD34+	r5	Hs.66	0.805369	15	5.36913	Hs.66:BM_&Prog.:HSC_CD34+:r5
316	Hs.66:BM_&Prog.:HSC_CD34+:r6	GSE19429	HG-U133_Plus_2] Affymetrix Human Genome U133 Plus 2.0 Array	bone marrow CD34+ cells from healthy controls	20220779	GSM483485	Bone marrow & progenitors	Hematopoietic stem cells_CD34+	r6	Hs.66	0.805369	15	5.36913	Hs.66:BM_&Prog.:HSC_CD34+:r6
317	Hs.67:BM_&Prog.:CMP:r1	GSE19599	HG-U133_Plus_2] Affymetrix Human Genome U133 Plus 2.0 Array	Expression data for normal flow sorted hematopietic cell subpopulations	20211010	GSM488968	Bone marrow & progenitors	CMP	r1	Hs.67	0.268456	5	5.36913	Hs.67:BM_&Prog.:CMP:r1
318	Hs.67:BM_&Prog.:CMP:r2	GSE19599	HG-U133_Plus_2] Affymetrix Human Genome U133 Plus 2.0 Array	Expression data for normal flow sorted hematopietic cell subpopulations	20211010	GSM488969	Bone marrow & progenitors	CMP	r2	Hs.67	0.268456	5	5.36913	Hs.67:BM_&Prog.:CMP:r2
319	Hs.67:BM_&Prog.:GMP:r1	GSE19599	HG-U133_Plus_2] Affymetrix Human Genome U133 Plus 2.0 Array	Expression data for normal flow sorted hematopietic cell subpopulations	20211010	GSM488970	Bone marrow & progenitors	GMP	r1	Hs.67	0.268456	5	5.36913	Hs.67:BM_&Prog.:GMP:r1
320	Hs.67:BM_&Prog.:GMP:r2	GSE19599	HG-U133_Plus_2] Affymetrix Human Genome U133 Plus 2.0 Array	Expression data for normal flow sorted hematopietic cell subpopulations	20211010	GSM488971	Bone marrow & progenitors	GMP	r2	Hs.67	0.268456	5	5.36913	Hs.67:BM_&Prog.:GMP:r2
321	Hs.67:BM_&Prog.:MEP:r1	GSE19599	HG-U133_Plus_2] Affymetrix Human Genome U133 Plus 2.0 Array	Expression data for normal flow sorted hematopietic cell subpopulations	20211010	GSM488974	Bone marrow & progenitors	MEP	r1	Hs.67	0.268456	5	5.36913	Hs.67:BM_&Prog.:MEP:r1
322	Hs.67:BM_&Prog.:MEP:r2	GSE19599	HG-U133_Plus_2] Affymetrix Human Genome U133 Plus 2.0 Array	Expression data for normal flow sorted hematopietic cell subpopulations	20211010	GSM488975	Bone marrow & progenitors	MEP	r2	Hs.67	0.268456	5	5.36913	Hs.67:BM_&Prog.:MEP:r2
323	Hs.67:BM_&Prog.:Myelocyte:r1	GSE19599	HG-U133_Plus_2] Affymetrix Human Genome U133 Plus 2.0 Array	Expression data for normal flow sorted hematopietic cell subpopulations	20211010	GSM488976	Bone marrow & progenitors	Myelocytes	r1	Hs.67	0.268456	5	5.36913	Hs.67:BM_&Prog.:Myelocyte:r1
324	Hs.67:BM_&Prog.:Myelocyte:r2	GSE19599	HG-U133_Plus_2] Affymetrix Human Genome U133 Plus 2.0 Array	Expression data for normal flow sorted hematopietic cell subpopulations	20211010	GSM488977	Bone marrow & progenitors	Myelocytes	r2	Hs.67	0.268456	5	5.36913	Hs.67:BM_&Prog.:Myelocyte:r2
325	Hs.67:BM_&Prog.:Pro-Myelocyte:r1	GSE19599	HG-U133_Plus_2] Affymetrix Human Genome U133 Plus 2.0 Array	Expression data for normal flow sorted hematopietic cell subpopulations	20211010	GSM488982	Bone marrow & progenitors	Pro-Myelocytes	r1	Hs.67	0.268456	5	5.36913	Hs.67:BM_&Prog.:Pro-Myelocyte:r1
326	Hs.67:BM_&Prog.:Pro-Myelocyte:r2	GSE19599	HG-U133_Plus_2] Affymetrix Human Genome U133 Plus 2.0 Array	Expression data for normal flow sorted hematopietic cell subpopulations	20211010	GSM488983	Bone marrow & progenitors	Pro-Myelocytes	r2	Hs.67	0.268456	5	5.36913	Hs.67:BM_&Prog.:Pro-Myelocyte:r2
327	Hs.1:BM_&Prog.:CFU-E:r1	Alison Merryweather-Clark	HG-U133_Plus_2] Affymetrix Human Genome U133 Plus 2.0 Array	CFU-E	n/a	HH1715_u133plus2_011004.CEL	Bone marrow & progenitors	CFU-E	r1	Hs.1	0.134228	2.5	5.36913	Hs.1:BM_&Prog.:CFU-E:r1
328	Hs.67:BM_&Prog.:Pre-B_cell_CD34-:r1	GSE19599	HG-U133_Plus_2] Affymetrix Human Genome U133 Plus 2.0 Array	Expression data for normal flow sorted hematopietic cell subpopulations	20211010	GSM488978	Bone marrow & progenitors	Pre-B cells_CD34-/CD19+/CD10+/CD20low	r1	Hs.67	0.268456	5	5.36913	Hs.67:BM_&Prog.:Pre-B_cell_CD34-:r1
329	Hs.67:BM_&Prog.:Pre-B_cell_CD34-:r2	GSE19599	HG-U133_Plus_2] Affymetrix Human Genome U133 Plus 2.0 Array	Expression data for normal flow sorted hematopietic cell subpopulations	20211010	GSM488979	Bone marrow & progenitors	Pre-B cells_CD34-/CD19+/CD10+/CD20low	r2	Hs.67	0.268456	5	5.36913	Hs.67:BM_&Prog.:Pre-B_cell_CD34-:r2
330	Hs.67:BM_&Prog.:Pro-B_cell_CD34+:r1	GSE19599	HG-U133_Plus_2] Affymetrix Human Genome U133 Plus 2.0 Array	Expression data for normal flow sorted hematopietic cell subpopulations	20211010	GSM488980	Bone marrow & progenitors	Pro-B cells_CD34+/CD19+/CD10+	r1	Hs.67	0.268456	5	5.36913	Hs.67:BM_&Prog.:Pro-B_cell_CD34+:r1
331	Hs.67:BM_&Prog.:Pro-B_cell_CD34+:r2	GSE19599	HG-U133_Plus_2] Affymetrix Human Genome U133 Plus 2.0 Array	Expression data for normal flow sorted hematopietic cell subpopulations	20211010	GSM488981	Bone marrow & progenitors	Pro-B cells_CD34+/CD19+/CD10+	r2	Hs.67	0.268456	5	5.36913	Hs.67:BM_&Prog.:Pro-B_cell_CD34+:r2
332	Hs.67:BM_&Prog.:Bcell_immature:r1	GSE19599	HG-U133_Plus_2] Affymetrix Human Genome U133 Plus 2.0 Array	Expression data for normal flow sorted hematopietic cell subpopulations	20211010	GSM488972	Bone marrow & progenitors	immature B-cells_CD34-/CD19+/CD10low/CD20++	r1	Hs.67	0.268456	5	5.36913	Hs.67:BM_&Prog.:Bcell_immature:r1
333	Hs.67:BM_&Prog.:Bcell_immature:r2	GSE19599	HG-U133_Plus_2] Affymetrix Human Genome U133 Plus 2.0 Array	Expression data for normal flow sorted hematopietic cell subpopulations	20211010	GSM488973	Bone marrow & progenitors	immature B-cells_CD34-/CD19+/CD10low/CD20++	r2	Hs.67	0.268456	5	5.36913	Hs.67:BM_&Prog.:Bcell_immature:r2
334	Hs.18:Platelets_&_reticulocytes:platelet:r1	GSE11524	HG-U133_Plus_2] Affymetrix Human Genome U133 Plus 2.0 Array	Platelets from healthy volunteers	17353439	GSM290414	Platelets & reticulocytes	Platelet_Ctrl	platelet_Ctrl_1	Hs.18	0.671141	100	0.671141	Hs.18:Platelets_&_reticulocytes:platelet:r1
335	Hs.18:Platelets_&_reticulocytes:platelet:r2	GSE11524	HG-U133_Plus_2] Affymetrix Human Genome U133 Plus 2.0 Array	Platelets from healthy volunteers	17353439	GSM290415	Platelets & reticulocytes	Platelet_Ctrl	platelet_Ctrl_2	Hs.18	0.671141	100	0.671141	Hs.18:Platelets_&_reticulocytes:platelet:r2
336	Hs.18:Platelets_&_reticulocytes:platelet:r7	GSE11524	HG-U133_Plus_2] Affymetrix Human Genome U133 Plus 2.0 Array	Platelets from healthy volunteers	17353439	GSM290420	Platelets & reticulocytes	Platelet_Ctrl	platelet_Ctrl_7	Hs.18	0.671141	100	0.671141	Hs.18:Platelets_&_reticulocytes:platelet:r7
337	Hs.18:Platelets_&_reticulocytes:platelet:r8	GSE11524	HG-U133_Plus_2] Affymetrix Human Genome U133 Plus 2.0 Array	Platelets from healthy volunteers	17353439	GSM290421	Platelets & reticulocytes	Platelet_Ctrl	platelet_Ctrl_8	Hs.18	0.671141	100	0.671141	Hs.18:Platelets_&_reticulocytes:platelet:r8
338	Hs.18:Platelets_&_reticulocytes:platelet:r10	GSE11524	HG-U133_Plus_2] Affymetrix Human Genome U133 Plus 2.0 Array	Platelets from healthy volunteers	17353439	GSM290423	Platelets & reticulocytes	Platelet_Ctrl	platelet_Ctrl_10	Hs.18	0.671141	100	0.671141	Hs.18:Platelets_&_reticulocytes:platelet:r10
339	Hs.1:Erythroblast:inter-erythroblast:r1	Alison Merryweather-Clark	HG-U133_Plus_2] Affymetrix Human Genome U133 Plus 2.0 Array	Inter-Erythroblast	n/a	HH1719_u133plus2_011004.CEL	Erythroblast	Inter-Erythroblast		Hs.1	0.536913	50	1.07383	Hs.1:Erythroblast:inter-erythroblast:r1
340	Hs.1:Erythroblast:inter-erythroblast:r2	Alison Merryweather-Clark	HG-U133_Plus_2] Affymetrix Human Genome U133 Plus 2.0 Array	Inter-Erythroblast	n/a	HH1720_u133plus2_011004.CEL	Erythroblast	Inter-Erythroblast		Hs.1	0.536913	50	1.07383	Hs.1:Erythroblast:inter-erythroblast:r2
341	Hs.1:Erythroblast:inter-erythroblast:r3	Alison Merryweather-Clark	HG-U133_Plus_2] Affymetrix Human Genome U133 Plus 2.0 Array	Inter-Erythroblast	n/a	HH1721_u133plus2_011004.CEL	Erythroblast	Inter-Erythroblast		Hs.1	0.536913	50	1.07383	Hs.1:Erythroblast:inter-erythroblast:r3
342	Hs.1:Erythroblast:inter-erythroblast:r4	Alison Merryweather-Clark	HG-U133_Plus_2] Affymetrix Human Genome U133 Plus 2.0 Array	Inter-Erythroblast	n/a	HH1722_u133plus2_011004.CEL	Erythroblast	Inter-Erythroblast		Hs.1	0.536913	50	1.07383	Hs.1:Erythroblast:inter-erythroblast:r4
343	Hs.1:Erythroblast:late-erythroblast:	Alison Merryweather-Clark	HG-U133_Plus_2] Affymetrix Human Genome U133 Plus 2.0 Array	Late-Erythroblast	n/a	HH1723_u133plus2_011004.CEL	Erythroblast	Late-Erythroblast		Hs.1	0.134228	12.5	1.07383	Hs.1:Erythroblast:late-erythroblast:
344	Hs.1:Erythroblast:pro-erythroblast:r1	Alison Merryweather-Clark	HG-U133_Plus_2] Affymetrix Human Genome U133 Plus 2.0 Array	Pro-Erythroblast	n/a	HH1716_u133plus2_011004.CEL	Erythroblast	Pro-Erythroblast		Hs.1	0.402685	37.5	1.07383	Hs.1:Erythroblast:pro-erythroblast:r1
345	Hs.1:Erythroblast:pro-erythroblast:r2	Alison Merryweather-Clark	HG-U133_Plus_2] Affymetrix Human Genome U133 Plus 2.0 Array	Pro-Erythroblast	n/a	HH1717_u133plus2_011004.CEL	Erythroblast	Pro-Erythroblast		Hs.1	0.402685	37.5	1.07383	Hs.1:Erythroblast:pro-erythroblast:r2
346	Hs.1:Erythroblast:pro-erythroblast:r3	Alison Merryweather-Clark	HG-U133_Plus_2] Affymetrix Human Genome U133 Plus 2.0 Array	Pro-Erythroblast	n/a	HH1718_u133plus2_011004.CEL	Erythroblast	Pro-Erythroblast		Hs.1	0.402685	37.5	1.07383	Hs.1:Erythroblast:pro-erythroblast:r3
347	Hs.63:fetal_blood:BM_&Prog.:MSC:r1	GSE18934	HG-U133_Plus_2] Affymetrix Human Genome U133 Plus 2.0 Array	Human fetal bone marrow (3 samples), liver (3 samples) and blood derived mesenchymal stem cells (3 samples) compared to blood mononuclear cells (3 samples) from pregnant women	20200148	GSM469125	Bone marrow & progenitors	Mesenchymal stem cells	fetal blood_r1	Hs.63	0.402685	33.3333	1.20805	Hs.63:fetal_blood:BM_&Prog.:MSC:r1
348	Hs.63:fetal_blood:BM_&Prog.:MSC:r2	GSE18934	HG-U133_Plus_2] Affymetrix Human Genome U133 Plus 2.0 Array	Human fetal bone marrow (3 samples), liver (3 samples) and blood derived mesenchymal stem cells (3 samples) compared to blood mononuclear cells (3 samples) from pregnant women	20200148	GSM469136	Bone marrow & progenitors	Mesenchymal stem cells	fetal blood_r2	Hs.63	0.402685	33.3333	1.20805	Hs.63:fetal_blood:BM_&Prog.:MSC:r2
349	Hs.63:fetal_blood:BM_&Prog.:MSC:r3	GSE18934	HG-U133_Plus_2] Affymetrix Human Genome U133 Plus 2.0 Array	Human fetal bone marrow (3 samples), liver (3 samples) and blood derived mesenchymal stem cells (3 samples) compared to blood mononuclear cells (3 samples) from pregnant women	20200148	GSM469126	Bone marrow & progenitors	Mesenchymal stem cells	fetal blood_r3	Hs.63	0.402685	33.3333	1.20805	Hs.63:fetal_blood:BM_&Prog.:MSC:r3
350	Hs.63:fetal_bm:BM_&Prog.:MSC:r1	GSE18934	HG-U133_Plus_2] Affymetrix Human Genome U133 Plus 2.0 Array	Human fetal bone marrow (3 samples), liver (3 samples) and blood derived mesenchymal stem cells (3 samples) compared to blood mononuclear cells (3 samples) from pregnant women	20200148	GSM469127	Bone marrow & progenitors	Mesenchymal stem cells	fetal bone barrow_r1	Hs.63	0.402685	33.3333	1.20805	Hs.63:fetal_bm:BM_&Prog.:MSC:r1
351	Hs.63:fetal_bm:BM_&Prog.:MSC:r2	GSE18934	HG-U133_Plus_2] Affymetrix Human Genome U133 Plus 2.0 Array	Human fetal bone marrow (3 samples), liver (3 samples) and blood derived mesenchymal stem cells (3 samples) compared to blood mononuclear cells (3 samples) from pregnant women	20200148	GSM469128	Bone marrow & progenitors	Mesenchymal stem cells	fetal bone barrow_r2	Hs.63	0.402685	33.3333	1.20805	Hs.63:fetal_bm:BM_&Prog.:MSC:r2
352	Hs.63:fetal_bm:BM_&Prog.:MSC:r3	GSE18934	HG-U133_Plus_2] Affymetrix Human Genome U133 Plus 2.0 Array	Human fetal bone marrow (3 samples), liver (3 samples) and blood derived mesenchymal stem cells (3 samples) compared to blood mononuclear cells (3 samples) from pregnant women	20200148	GSM469129	Bone marrow & progenitors	Mesenchymal stem cells	fetal bone barrow_r3	Hs.63	0.402685	33.3333	1.20805	Hs.63:fetal_bm:BM_&Prog.:MSC:r3
353	Hs.63:fetal_liver:BM_&Prog.:MSC:r1	GSE18934	HG-U133_Plus_2] Affymetrix Human Genome U133 Plus 2.0 Array	Human fetal bone marrow (3 samples), liver (3 samples) and blood derived mesenchymal stem cells (3 samples) compared to blood mononuclear cells (3 samples) from pregnant women	20200148	GSM469130	Bone marrow & progenitors	Mesenchymal stem cells	fetal liver_r1	Hs.63	0.402685	33.3333	1.20805	Hs.63:fetal_liver:BM_&Prog.:MSC:r1
354	Hs.63:fetal_liver:BM_&Prog.:MSC:r2	GSE18934	HG-U133_Plus_2] Affymetrix Human Genome U133 Plus 2.0 Array	Human fetal bone marrow (3 samples), liver (3 samples) and blood derived mesenchymal stem cells (3 samples) compared to blood mononuclear cells (3 samples) from pregnant women	20200148	GSM469131	Bone marrow & progenitors	Mesenchymal stem cells	fetal liver_r2	Hs.63	0.402685	33.3333	1.20805	Hs.63:fetal_liver:BM_&Prog.:MSC:r2
355	Hs.63:fetal_liver:BM_&Prog.:MSC:r3	GSE18934	HG-U133_Plus_2] Affymetrix Human Genome U133 Plus 2.0 Array	Human fetal bone marrow (3 samples), liver (3 samples) and blood derived mesenchymal stem cells (3 samples) compared to blood mononuclear cells (3 samples) from pregnant women	20200148	GSM469132	Bone marrow & progenitors	Mesenchymal stem cells	fetal liver_r3	Hs.63	0.402685	33.3333	1.20805	Hs.63:fetal_liver:BM_&Prog.:MSC:r3
356	Hs.80:Monocyte:cntrl:r1	GSE22373	HG-U133_Plus_2] Affymetrix Human Genome U133 Plus 2.0 Array	unstimulated intestinal monocytes and macrophages, and flagellin stimulated monocytes and macrophages	20388715	GSM556647	Macrophage	Intestinal	Intestinal_monocyte_Cntl_1	Hs.80	0.268456	3.33333	8.05369	Hs.80:Monocyte:cntrl:r1
357	Hs.80:Monocyte:cntrl:r2	GSE22373	HG-U133_Plus_2] Affymetrix Human Genome U133 Plus 2.0 Array	unstimulated intestinal monocytes and macrophages, and flagellin stimulated monocytes and macrophages	20388715	GSM556663	Macrophage	Intestinal	Intestinal_monocyte_Cntl_2	Hs.80	0.268456	3.33333	8.05369	Hs.80:Monocyte:cntrl:r2
358	Hs.80:Monocyte:S._typhimurium_flagellin_:	GSE22373	HG-U133_Plus_2] Affymetrix Human Genome U133 Plus 2.0 Array	unstimulated intestinal monocytes and macrophages, and flagellin stimulated monocytes and macrophages	20388715	GSM556665	Macrophage	Intestinal	Intestinal_monocyte+flagellin	Hs.80	0.134228	1.66667	8.05369	Hs.80:Monocyte:S._typhimurium_flagellin_:
359	Hs.103:Monocyte:cntrl_Ab_24h:r1	GSE7509	HG-U133_Plus_2] Affymetrix Human Genome U133 Plus 2.0 Array	monocytes stimulated with anti-FcgRIIB antibody	17502666	GSM182002	Monocyte	Monocyte-B240+ isotype control_ 24h	B240 monocytes treated with isotype control antibody for 24 hrs	Hs.103	0.402685	5	8.05369	Hs.103:Monocyte:cntrl_Ab_24h:r1
360	Hs.103:Monocyte:cntrl_Ab_24h:r2	GSE7509	HG-U133_Plus_2] Affymetrix Human Genome U133 Plus 2.0 Array	monocytes stimulated with anti-FcgRIIB antibody	17502666	GSM182003	Monocyte	Monocyte-B307+ isotype control_ 24h	B307 Monocytes treated with isotype control antibody for 24 hrs	Hs.103	0.402685	5	8.05369	Hs.103:Monocyte:cntrl_Ab_24h:r2
361	Hs.103:Monocyte:cntrl_Ab_24h:r3	GSE7509	HG-U133_Plus_2] Affymetrix Human Genome U133 Plus 2.0 Array	monocytes stimulated with anti-FcgRIIB antibody	17502666	GSM182000	Monocyte	Monocyte-B239+ isotype control_ 24h	B239 Monocytes treated with isotype control antibody for 24 hrs	Hs.103	0.402685	5	8.05369	Hs.103:Monocyte:cntrl_Ab_24h:r3
362	Hs.103:Monocyte:anti-FcgRIIB_24_h:r1	GSE7509	HG-U133_Plus_2] Affymetrix Human Genome U133 Plus 2.0 Array	monocytes stimulated with anti-FcgRIIB antibody	17502666	GSM182001	Monocyte	Monocyte-B239+ anti-FcgRIIB_ 24h	B239 monocytes treated with anti-FcgRIIB antibody for 24 hrs	Hs.103	0.268456	3.33333	8.05369	Hs.103:Monocyte:anti-FcgRIIB_24_h:r1
363	Hs.103:Monocyte:anti-FcgRIIB_24_h:r2	GSE7509	HG-U133_Plus_2] Affymetrix Human Genome U133 Plus 2.0 Array	monocytes stimulated with anti-FcgRIIB antibody	17502666	GSM182004	Monocyte	Monocyte-B307+ anti-FcgRIIB_ 24h	B307 Monocytes treated with anti-FcgRIIB antibody for 24 hrs	Hs.103	0.268456	3.33333	8.05369	Hs.103:Monocyte:anti-FcgRIIB_24_h:r2
364	Hs.105:Monocyte:cntrl_30min:r1	GSE7807	HG-U133_Plus_2] Affymetrix Human Genome U133 Plus 2.0 Array	Leukotriene D4-stimulated (and control) human monocytes	18028998	GSM189447	Monocyte	Monocyte-Donor 1 - control	Donor 1 - control	Hs.105	0.536913	6.66667	8.05369	Hs.105:Monocyte:cntrl_30min:r1
365	Hs.105:Monocyte:cntrl_30min:r2	GSE7807	HG-U133_Plus_2] Affymetrix Human Genome U133 Plus 2.0 Array	Leukotriene D4-stimulated (and control) human monocytes	18028998	GSM189448	Monocyte	Monocyte-Donor 2 - control	Donor 2 - control	Hs.105	0.536913	6.66667	8.05369	Hs.105:Monocyte:cntrl_30min:r2
366	Hs.105:Monocyte:cntrl_30min:r3	GSE7807	HG-U133_Plus_2] Affymetrix Human Genome U133 Plus 2.0 Array	Leukotriene D4-stimulated (and control) human monocytes	18028998	GSM189449	Monocyte	Monocyte-Donor 3 - control	Donor 3 - control	Hs.105	0.536913	6.66667	8.05369	Hs.105:Monocyte:cntrl_30min:r3
367	Hs.105:Monocyte:cntrl_30min:r4	GSE7807	HG-U133_Plus_2] Affymetrix Human Genome U133 Plus 2.0 Array	Leukotriene D4-stimulated (and control) human monocytes	18028998	GSM189450	Monocyte	Monocyte-Donor 4 - control	Donor 4 - control	Hs.105	0.536913	6.66667	8.05369	Hs.105:Monocyte:cntrl_30min:r4
368	Hs.105:Monocyte:leukotriene_D4_30min:r1	GSE7807	HG-U133_Plus_2] Affymetrix Human Genome U133 Plus 2.0 Array	Leukotriene D4-stimulated (and control) human monocytes	18028998	GSM189451	Monocyte	Monocyte-Donor 1 - LTD4 stimulated	Donor 1 - LTD4 stimulated	Hs.105	0.536913	6.66667	8.05369	Hs.105:Monocyte:leukotriene_D4_30min:r1
369	Hs.105:Monocyte:leukotriene_D4_30min:r2	GSE7807	HG-U133_Plus_2] Affymetrix Human Genome U133 Plus 2.0 Array	Leukotriene D4-stimulated (and control) human monocytes	18028998	GSM189452	Monocyte	Monocyte-Donor 2 - LTD4 stimulated	Donor 2 - LTD4 stimulated	Hs.105	0.536913	6.66667	8.05369	Hs.105:Monocyte:leukotriene_D4_30min:r2
370	Hs.105:Monocyte:leukotriene_D4_30min:r3	GSE7807	HG-U133_Plus_2] Affymetrix Human Genome U133 Plus 2.0 Array	Leukotriene D4-stimulated (and control) human monocytes	18028998	GSM189453	Monocyte	Monocyte-Donor 3 - LTD4 stimulated	Donor 3 - LTD4 stimulated	Hs.105	0.536913	6.66667	8.05369	Hs.105:Monocyte:leukotriene_D4_30min:r3
371	Hs.105:Monocyte:leukotriene_D4_30min:r4	GSE7807	HG-U133_Plus_2] Affymetrix Human Genome U133 Plus 2.0 Array	Leukotriene D4-stimulated (and control) human monocytes	18028998	GSM189454	Monocyte	Monocyte-Donor 4 - LTD4 stimulated	Donor 4 - LTD4 stimulated	Hs.105	0.536913	6.66667	8.05369	Hs.105:Monocyte:leukotriene_D4_30min:r4
372	Hs.115:Monocyte:CD14+:r1	Paul Lyons	HG-U133_Plus_2] Affymetrix Human Genome U133 Plus 2.0 Array	Monocyte_CD14	n/a	HH1762_UI33plus2_201004.CEL	Monocyte	Monocyte_CD14		Hs.115	0.805369	10	8.05369	Hs.115:Monocyte:CD14+:r1
373	Hs.115:Monocyte:CD14+:r2	Paul Lyons	HG-U133_Plus_2] Affymetrix Human Genome U133 Plus 2.0 Array	Monocyte_CD14	n/a	HH1767_UI33plus2_201004.CEL	Monocyte	Monocyte_CD14		Hs.115	0.805369	10	8.05369	Hs.115:Monocyte:CD14+:r2
374	Hs.115:Monocyte:CD14+:r3	Paul Lyons	HG-U133_Plus_2] Affymetrix Human Genome U133 Plus 2.0 Array	Monocyte_CD14	n/a	HH1772_u133plus2_211004.CEL	Monocyte	Monocyte_CD14		Hs.115	0.805369	10	8.05369	Hs.115:Monocyte:CD14+:r3
375	Hs.115:Monocyte:CD14+:r4	Paul Lyons	HG-U133_Plus_2] Affymetrix Human Genome U133 Plus 2.0 Array	Monocyte_CD14	n/a	HH1777_U133plus2_041104.CEL	Monocyte	Monocyte_CD14		Hs.115	0.805369	10	8.05369	Hs.115:Monocyte:CD14+:r4
376	Hs.115:Monocyte:CD14+:r5	Paul Lyons	HG-U133_Plus_2] Affymetrix Human Genome U133 Plus 2.0 Array	Monocyte_CD14	n/a	HH1785_U133plus2_011204.CEL	Monocyte	Monocyte_CD14		Hs.115	0.805369	10	8.05369	Hs.115:Monocyte:CD14+:r5
377	Hs.115:Monocyte:CD14+:r6	Paul Lyons	HG-U133_Plus_2] Affymetrix Human Genome U133 Plus 2.0 Array	Monocyte_CD14	n/a	HH1790_U133plus2_091104.CEL	Monocyte	Monocyte_CD14		Hs.115	0.805369	10	8.05369	Hs.115:Monocyte:CD14+:r6
378	Hs.23:Monocyte:cntrl_24h:r1	GSE12108	HG-U133_Plus_2] Affymetrix Human Genome U133 Plus 2.0 Array	human monocytes infected with Francisella tularensis (or control)	18698339	GSM305430	Monocyte	Monocyte-Uninfected D1_UT	Uninfected D1_UT	Hs.23	0.805369	10	8.05369	Hs.23:Monocyte:cntrl_24h:r1
379	Hs.23:Monocyte:cntrl_24h:r2	GSE12108	HG-U133_Plus_2] Affymetrix Human Genome U133 Plus 2.0 Array	human monocytes infected with Francisella tularensis (or control)	18698339	GSM305432	Monocyte	Monocyte-Uninfected D2_UT	Uninfected D2_UT	Hs.23	0.805369	10	8.05369	Hs.23:Monocyte:cntrl_24h:r2
380	Hs.23:Monocyte:F._tularensis_novicida_24h:r3	GSE12108	HG-U133_Plus_2] Affymetrix Human Genome U133 Plus 2.0 Array	human monocytes infected with Francisella tularensis (or control)	18698339	GSM305433	Monocyte	Monocyte-F. novicida infected D3_FN	F. novicida infected D3_FN	Hs.23	0.268456	3.33333	8.05369	Hs.23:Monocyte:F._tularensis_novicida_24h:r3
381	Hs.23:Monocyte:cntrl_24h:r3	GSE12108	HG-U133_Plus_2] Affymetrix Human Genome U133 Plus 2.0 Array	human monocytes infected with Francisella tularensis (or control)	18698339	GSM305434	Monocyte	Monocyte-Uninfected D3_UT	Uninfected D3_UT	Hs.23	0.805369	10	8.05369	Hs.23:Monocyte:cntrl_24h:r3
382	Hs.23:Monocyte:F._tularensis_novicida_24h:r4	GSE12108	HG-U133_Plus_2] Affymetrix Human Genome U133 Plus 2.0 Array	human monocytes infected with Francisella tularensis (or control)	18698339	GSM305435	Monocyte	Monocyte-F. novicida infected D4_FN	F. novicida infected D4_FN	Hs.23	0.268456	3.33333	8.05369	Hs.23:Monocyte:F._tularensis_novicida_24h:r4
383	Hs.23:Monocyte:cntrl_24h:r4	GSE12108	HG-U133_Plus_2] Affymetrix Human Genome U133 Plus 2.0 Array	human monocytes infected with Francisella tularensis (or control)	18698339	GSM305436	Monocyte	Monocyte-Uninfected D4_UT	Uninfected D4_UT	Hs.23	0.805369	10	8.05369	Hs.23:Monocyte:cntrl_24h:r4
384	Hs.23:Monocyte:F._tularensis_Schu_S4_24h:r5	GSE12108	HG-U133_Plus_2] Affymetrix Human Genome U133 Plus 2.0 Array	human monocytes infected with Francisella tularensis (or control)	18698339	GSM305437	Monocyte	Monocyte-Schu S4 infected D5_S4	Schu S4 infected D5_S4	Hs.23	0.536913	6.66667	8.05369	Hs.23:Monocyte:F._tularensis_Schu_S4_24h:r5
385	Hs.23:Monocyte:cntrl_24h:r5	GSE12108	HG-U133_Plus_2] Affymetrix Human Genome U133 Plus 2.0 Array	human monocytes infected with Francisella tularensis (or control)	18698339	GSM305438	Monocyte	Monocyte-Uninfected D5_UT	Uninfected D5_UT	Hs.23	0.805369	10	8.05369	Hs.23:Monocyte:cntrl_24h:r5
386	Hs.23:Monocyte:cntrl_24h:r6	GSE12108	HG-U133_Plus_2] Affymetrix Human Genome U133 Plus 2.0 Array	human monocytes infected with Francisella tularensis (or control)	18698339	GSM305440	Monocyte	Monocyte-Uninfected D6_UT	Uninfected D6_UT	Hs.23	0.805369	10	8.05369	Hs.23:Monocyte:cntrl_24h:r6
387	Hs.23:Monocyte:F._tularensis_Schu_S4_24h:r7	GSE12108	HG-U133_Plus_2] Affymetrix Human Genome U133 Plus 2.0 Array	human monocytes infected with Francisella tularensis (or control)	18698339	GSM305441	Monocyte	Monocyte-Schu S4 infected D7_S4	Schu S4 infected D7_S4	Hs.23	0.536913	6.66667	8.05369	Hs.23:Monocyte:F._tularensis_Schu_S4_24h:r7
388	Hs.23:Monocyte:F._tularensis_Schu_S4_24h:r8	GSE12108	HG-U133_Plus_2] Affymetrix Human Genome U133 Plus 2.0 Array	human monocytes infected with Francisella tularensis (or control)	18698339	GSM305442	Monocyte	Monocyte-Schu S4 infected D8_S4	Schu S4 infected D8_S4	Hs.23	0.536913	6.66667	8.05369	Hs.23:Monocyte:F._tularensis_Schu_S4_24h:r8
389	Hs.23:Monocyte:F._tularensis_Schu_S4_24h:r6	GSE12108	HG-U133_Plus_2] Affymetrix Human Genome U133 Plus 2.0 Array	human monocytes infected with Francisella tularensis (or control)	18698339	GSM305439	Monocyte	Monocyte-Schu S4 infected D6_S4	Schu S4 infected D6_S4	Hs.23	0.536913	6.66667	8.05369	Hs.23:Monocyte:F._tularensis_Schu_S4_24h:r6
390	Hs.36:Monocyte:CD14+:r1	GSE13899	HG-U133_Plus_2] Affymetrix Human Genome U133 Plus 2.0 Array	CD14+ monocytes were isolated from three healthy volunteers	20416132	GSM350084	Monocyte	Monocyte-CD14+ at baseline, biological replicate 1	CD14+ at baseline, biological replicate 1	Hs.36	0.402685	5	8.05369	Hs.36:Monocyte:CD14+:r1
391	Hs.36:Monocyte:CD14+:r2	GSE13899	HG-U133_Plus_2] Affymetrix Human Genome U133 Plus 2.0 Array	CD14+ monocytes were isolated from three healthy volunteers	20416132	GSM350085	Monocyte	Monocyte-CD14+ at baseline, biological replicate 2	CD14+ at baseline, biological replicate 2	Hs.36	0.402685	5	8.05369	Hs.36:Monocyte:CD14+:r2
392	Hs.36:Monocyte:CD14+:r3	GSE13899	HG-U133_Plus_2] Affymetrix Human Genome U133 Plus 2.0 Array	CD14+ monocytes were isolated from three healthy volunteers	20416132	GSM350086	Monocyte	Monocyte-CD14+ at baseline, biological replicate 3	CD14+ at baseline, biological replicate 3	Hs.36	0.402685	5	8.05369	Hs.36:Monocyte:CD14+:r3
393	Hs.54:Monocyte:CD16-:r1	GSE16836	HG-U133_Plus_2] Affymetrix Human Genome U133 Plus 2.0 Array	CD16+ and CD16- peripheral blood monocytes from healthy individuals	19712453	GSM422109	Monocyte	Monocyte-CD16-ve-1	Peripheral blood monocytes, CD16 negative, rep1	Hs.54	0.536913	6.66667	8.05369	Hs.54:Monocyte:CD16-:r1
394	Hs.54:Monocyte:CD16-:r2	GSE16836	HG-U133_Plus_2] Affymetrix Human Genome U133 Plus 2.0 Array	CD16+ and CD16- peripheral blood monocytes from healthy individuals	19712453	GSM422110	Monocyte	Monocyte-CD16-ve-2	Peripheral blood monocytes, CD16 negative, rep2	Hs.54	0.536913	6.66667	8.05369	Hs.54:Monocyte:CD16-:r2
395	Hs.54:Monocyte:CD16-:r3	GSE16836	HG-U133_Plus_2] Affymetrix Human Genome U133 Plus 2.0 Array	CD16+ and CD16- peripheral blood monocytes from healthy individuals	19712453	GSM422111	Monocyte	Monocyte-CD16-ve-3	Peripheral blood monocytes, CD16 negative, rep3	Hs.54	0.536913	6.66667	8.05369	Hs.54:Monocyte:CD16-:r3
396	Hs.54:Monocyte:CD16-:r4	GSE16836	HG-U133_Plus_2] Affymetrix Human Genome U133 Plus 2.0 Array	CD16+ and CD16- peripheral blood monocytes from healthy individuals	19712453	GSM422112	Monocyte	Monocyte-CD16-ve-4	Peripheral blood monocytes, CD16 negative, rep4	Hs.54	0.536913	6.66667	8.05369	Hs.54:Monocyte:CD16-:r4
397	Hs.54:Monocyte:CD16_+:r1	GSE16836	HG-U133_Plus_2] Affymetrix Human Genome U133 Plus 2.0 Array	CD16+ and CD16- peripheral blood monocytes from healthy individuals	19712453	GSM422113	Monocyte	Monocyte-CD16 +ve-1	Peripheral blood monocytes, CD16 positive, rep1	Hs.54	0.402685	5	8.05369	Hs.54:Monocyte:CD16_+:r1
398	Hs.54:Monocyte:CD16_+:r2	GSE16836	HG-U133_Plus_2] Affymetrix Human Genome U133 Plus 2.0 Array	CD16+ and CD16- peripheral blood monocytes from healthy individuals	19712453	GSM422114	Monocyte	Monocyte-CD16 +ve-2	Peripheral blood monocytes, CD16 positive, rep2	Hs.54	0.402685	5	8.05369	Hs.54:Monocyte:CD16_+:r2
399	Hs.54:Monocyte:CD16_+:r3	GSE16836	HG-U133_Plus_2] Affymetrix Human Genome U133 Plus 2.0 Array	CD16+ and CD16- peripheral blood monocytes from healthy individuals	19712453	GSM422116	Monocyte	Monocyte-CD16 +ve-4	Peripheral blood monocytes, CD16 positive, rep4	Hs.54	0.402685	5	8.05369	Hs.54:Monocyte:CD16_+:r3
400	Hs.61:Monocyte:CD16-:r1	GSE18565	HG-U133_Plus_2] Affymetrix Human Genome U133 Plus 2.0 Array	monocyte subsets (CD16- and CD16+) were isolated from venous heparinized blood from apparently healthy human volunteers	19965649	GSM432175	Monocyte	Monocyte-CD16- 1	CD16- 1	Hs.61	0.402685	5	8.05369	Hs.61:Monocyte:CD16-:r1
401	Hs.61:Monocyte:CD16-:r2	GSE18565	HG-U133_Plus_2] Affymetrix Human Genome U133 Plus 2.0 Array	monocyte subsets (CD16- and CD16+) were isolated from venous heparinized blood from apparently healthy human volunteers	19965649	GSM432176	Monocyte	Monocyte-CD16- 2	CD16- 2	Hs.61	0.402685	5	8.05369	Hs.61:Monocyte:CD16-:r2
402	Hs.61:Monocyte:CD16-:r3	GSE18565	HG-U133_Plus_2] Affymetrix Human Genome U133 Plus 2.0 Array	monocyte subsets (CD16- and CD16+) were isolated from venous heparinized blood from apparently healthy human volunteers	19965649	GSM432177	Monocyte	Monocyte-CD16- 3	CD16- 3	Hs.61	0.402685	5	8.05369	Hs.61:Monocyte:CD16-:r3
403	Hs.61:Monocyte:CD16_+:r1	GSE18565	HG-U133_Plus_2] Affymetrix Human Genome U133 Plus 2.0 Array	monocyte subsets (CD16- and CD16+) were isolated from venous heparinized blood from apparently healthy human volunteers	19965649	GSM432178	Monocyte	Monocyte-CD16+ 1	CD16+ 1	Hs.61	0.402685	5	8.05369	Hs.61:Monocyte:CD16_+:r1
404	Hs.61:Monocyte:CD16_+:r2	GSE18565	HG-U133_Plus_2] Affymetrix Human Genome U133 Plus 2.0 Array	monocyte subsets (CD16- and CD16+) were isolated from venous heparinized blood from apparently healthy human volunteers	19965649	GSM432179	Monocyte	Monocyte-CD16+ 2	CD16+ 2	Hs.61	0.402685	5	8.05369	Hs.61:Monocyte:CD16_+:r2
405	Hs.61:Monocyte:CD16_+:r3	GSE18565	HG-U133_Plus_2] Affymetrix Human Genome U133 Plus 2.0 Array	monocyte subsets (CD16- and CD16+) were isolated from venous heparinized blood from apparently healthy human volunteers	19965649	GSM432180	Monocyte	Monocyte-CD16+ 3	CD16+ 3	Hs.61	0.402685	5	8.05369	Hs.61:Monocyte:CD16_+:r3
406	Hs.90:Monocyte:r303	GSE6054	HG-U133_Plus_2] Affymetrix Human Genome U133 Plus 2.0 Array	circulating CD14+/CD16+ monocytes from healthy controls	19040724	GSM140244	Monocyte	Monocyte-control participant P303	control participant P303	Hs.90	0.805369	10	8.05369	Hs.90:Monocyte:r303
407	Hs.90:Monocyte:r307	GSE6054	HG-U133_Plus_2] Affymetrix Human Genome U133 Plus 2.0 Array	circulating CD14+/CD16+ monocytes from healthy controls	19040724	GSM140245	Monocyte	Monocyte-control participant P307	control participant P307	Hs.90	0.805369	10	8.05369	Hs.90:Monocyte:r307
408	Hs.90:Monocyte:r309	GSE6054	HG-U133_Plus_2] Affymetrix Human Genome U133 Plus 2.0 Array	circulating CD14+/CD16+ monocytes from healthy controls	19040724	GSM140246	Monocyte	Monocyte-control participant P309	control participant P309	Hs.90	0.805369	10	8.05369	Hs.90:Monocyte:r309
409	Hs.90:Monocyte:r311	GSE6054	HG-U133_Plus_2] Affymetrix Human Genome U133 Plus 2.0 Array	circulating CD14+/CD16+ monocytes from healthy controls	19040724	GSM140247	Monocyte	Monocyte-control participant P311	control participant P311	Hs.90	0.805369	10	8.05369	Hs.90:Monocyte:r311
410	Hs.90:Monocyte:r313	GSE6054	HG-U133_Plus_2] Affymetrix Human Genome U133 Plus 2.0 Array	circulating CD14+/CD16+ monocytes from healthy controls	19040724	GSM140248	Monocyte	Monocyte-control participant P313	control participant P313	Hs.90	0.805369	10	8.05369	Hs.90:Monocyte:r313
411	Hs.90:Monocyte:r317	GSE6054	HG-U133_Plus_2] Affymetrix Human Genome U133 Plus 2.0 Array	circulating CD14+/CD16+ monocytes from healthy controls	19040724	GSM140249	Monocyte	Monocyte-control participant P317	control participant P317	Hs.90	0.805369	10	8.05369	Hs.90:Monocyte:r317
412	Hs.71:Monocyte:MCSF_6d:r1	GSE20484	HG-U133_Plus_2] Affymetrix Human Genome U133 Plus 2.0 Array	Human blood monocytes were differentiated over six days with either 100 ng/ml M-CSF or 1 umol/l CXCL4	20335529	GSM514669	Monocyte	Monocyte+MCSF-1	MCSF_A	Hs.71	0.268456	3.33333	8.05369	Hs.71:Monocyte:MCSF_6d:r1
413	Hs.71:Monocyte:MCSF_6d:r2	GSE20484	HG-U133_Plus_2] Affymetrix Human Genome U133 Plus 2.0 Array	Human blood monocytes were differentiated over six days with either 100 ng/ml M-CSF or 1 umol/l CXCL4	20335529	GSM514670	Monocyte	Monocyte+MCSF-2	MCSF_B	Hs.71	0.268456	3.33333	8.05369	Hs.71:Monocyte:MCSF_6d:r2
414	Hs.71:Monocyte:CXCL4_6d:r1	GSE20484	HG-U133_Plus_2] Affymetrix Human Genome U133 Plus 2.0 Array	Human blood monocytes were differentiated over six days with either 100 ng/ml M-CSF or 1 umol/l CXCL4	20335529	GSM514671	Monocyte	Monocyte+CXCL4-1	CXCL4_A	Hs.71	0.268456	3.33333	8.05369	Hs.71:Monocyte:CXCL4_6d:r1
415	Hs.71:Monocyte:CXCL4_6d:r2	GSE20484	HG-U133_Plus_2] Affymetrix Human Genome U133 Plus 2.0 Array	Human blood monocytes were differentiated over six days with either 100 ng/ml M-CSF or 1 umol/l CXCL4	20335529	GSM514672	Monocyte	Monocyte+CXCL4-2	CXCL4_B	Hs.71	0.268456	3.33333	8.05369	Hs.71:Monocyte:CXCL4_6d:r2
416	Hs.104:Macrophage:monocyte-derived:IL-4/cntrl:r1	GSE7568	HG-U133_Plus_2] Affymetrix Human Genome U133 Plus 2.0 Array	effects of TGF-beta on primary human macrophages maturated under different conditions	18453574	GSM183165	Macrophage	Blood monocyte derived	hMDM_IL-4-cntl BC348.1	Hs.104	0.671141	5.55556	12.0805	Hs.104:Macrophage:monocyte-derived:IL-4/cntrl:r1
417	Hs.104:Macrophage:monocyte-derived:IL-4/cntrl:r2	GSE7568	HG-U133_Plus_2] Affymetrix Human Genome U133 Plus 2.0 Array	effects of TGF-beta on primary human macrophages maturated under different conditions	18453574	GSM183193	Macrophage	Blood monocyte derived	hMDM_IL-4-cntl BC348.3	Hs.104	0.671141	5.55556	12.0805	Hs.104:Macrophage:monocyte-derived:IL-4/cntrl:r2
418	Hs.104:Macrophage:monocyte-derived:IL-4/cntrl:r3	GSE7568	HG-U133_Plus_2] Affymetrix Human Genome U133 Plus 2.0 Array	effects of TGF-beta on primary human macrophages maturated under different conditions	18453574	GSM183196	Macrophage	Blood monocyte derived	hMDM_IL-4-cntl BC349.4	Hs.104	0.671141	5.55556	12.0805	Hs.104:Macrophage:monocyte-derived:IL-4/cntrl:r3
419	Hs.104:Macrophage:monocyte-derived:IL-4/cntrl:r4	GSE7568	HG-U133_Plus_2] Affymetrix Human Genome U133 Plus 2.0 Array	effects of TGF-beta on primary human macrophages maturated under different conditions	18453574	GSM183201	Macrophage	Blood monocyte derived	hMDM_IL-4-cntl BC350.3	Hs.104	0.671141	5.55556	12.0805	Hs.104:Macrophage:monocyte-derived:IL-4/cntrl:r4
420	Hs.104:Macrophage:monocyte-derived:IL-4/cntrl:r5	GSE7568	HG-U133_Plus_2] Affymetrix Human Genome U133 Plus 2.0 Array	effects of TGF-beta on primary human macrophages maturated under different conditions	18453574	GSM183209	Macrophage	Blood monocyte derived	hMDM_IL-4-cntl BC351.2	Hs.104	0.671141	5.55556	12.0805	Hs.104:Macrophage:monocyte-derived:IL-4/cntrl:r5
421	Hs.104:Macrophage:monocyte-derived:IL-4/Dex/cntrl:r1	GSE7568	HG-U133_Plus_2] Affymetrix Human Genome U133 Plus 2.0 Array	effects of TGF-beta on primary human macrophages maturated under different conditions	18453574	GSM183217	Macrophage	Blood monocyte derived	hMDM_IL-4 Dex-cntl BC284.1	Hs.104	0.671141	5.55556	12.0805	Hs.104:Macrophage:monocyte-derived:IL-4/Dex/cntrl:r1
422	Hs.104:Macrophage:monocyte-derived:IL-4/Dex/cntrl:r2	GSE7568	HG-U133_Plus_2] Affymetrix Human Genome U133 Plus 2.0 Array	effects of TGF-beta on primary human macrophages maturated under different conditions	18453574	GSM183305	Macrophage	Blood monocyte derived	hMDM_IL-4 Dex-cntl BC284.2	Hs.104	0.671141	5.55556	12.0805	Hs.104:Macrophage:monocyte-derived:IL-4/Dex/cntrl:r2
423	Hs.104:Macrophage:monocyte-derived:IL-4/Dex/cntrl:r3	GSE7568	HG-U133_Plus_2] Affymetrix Human Genome U133 Plus 2.0 Array	effects of TGF-beta on primary human macrophages maturated under different conditions	18453574	GSM183306	Macrophage	Blood monocyte derived	hMDM_IL-4 Dex-cntl BC286.2	Hs.104	0.671141	5.55556	12.0805	Hs.104:Macrophage:monocyte-derived:IL-4/Dex/cntrl:r3
424	Hs.104:Macrophage:monocyte-derived:IL-4/Dex/cntrl:r4	GSE7568	HG-U133_Plus_2] Affymetrix Human Genome U133 Plus 2.0 Array	effects of TGF-beta on primary human macrophages maturated under different conditions	18453574	GSM183315	Macrophage	Blood monocyte derived	hMDM_IL-4 Dex-cntl BC287.3	Hs.104	0.671141	5.55556	12.0805	Hs.104:Macrophage:monocyte-derived:IL-4/Dex/cntrl:r4
425	Hs.104:Macrophage:monocyte-derived:IL-4/Dex/cntrl:r5	GSE7568	HG-U133_Plus_2] Affymetrix Human Genome U133 Plus 2.0 Array	effects of TGF-beta on primary human macrophages maturated under different conditions	18453574	GSM183316	Macrophage	Blood monocyte derived	hMDM_IL-4 Dex-cntl BC296.3	Hs.104	0.671141	5.55556	12.0805	Hs.104:Macrophage:monocyte-derived:IL-4/Dex/cntrl:r5
426	Hs.104:Macrophage:monocyte-derived:IL-4/Dex/TGFb_3h:r1	GSE7568	HG-U133_Plus_2] Affymetrix Human Genome U133 Plus 2.0 Array	effects of TGF-beta on primary human macrophages maturated under different conditions	18453574	GSM183392	Macrophage	Blood monocyte derived	hMDM_IL-4 Dex TGF-beta 3h BC284.1	Hs.104	0.671141	5.55556	12.0805	Hs.104:Macrophage:monocyte-derived:IL-4/Dex/TGFb_3h:r1
427	Hs.104:Macrophage:monocyte-derived:IL-4/Dex/TGFb_3h:r2	GSE7568	HG-U133_Plus_2] Affymetrix Human Genome U133 Plus 2.0 Array	effects of TGF-beta on primary human macrophages maturated under different conditions	18453574	GSM183393	Macrophage	Blood monocyte derived	hMDM_IL-4 Dex TGF-beta 3h BC284.2	Hs.104	0.671141	5.55556	12.0805	Hs.104:Macrophage:monocyte-derived:IL-4/Dex/TGFb_3h:r2
428	Hs.104:Macrophage:monocyte-derived:IL-4/Dex/TGFb_3h:r3	GSE7568	HG-U133_Plus_2] Affymetrix Human Genome U133 Plus 2.0 Array	effects of TGF-beta on primary human macrophages maturated under different conditions	18453574	GSM183394	Macrophage	Blood monocyte derived	hMDM_IL-4 Dex TGF-beta 3h BC286.2	Hs.104	0.671141	5.55556	12.0805	Hs.104:Macrophage:monocyte-derived:IL-4/Dex/TGFb_3h:r3
429	Hs.104:Macrophage:monocyte-derived:IL-4/Dex/TGFb_3h:r4	GSE7568	HG-U133_Plus_2] Affymetrix Human Genome U133 Plus 2.0 Array	effects of TGF-beta on primary human macrophages maturated under different conditions	18453574	GSM183462	Macrophage	Blood monocyte derived	hMDM_IL-4 Dex TGF-beta 3h BC287.3	Hs.104	0.671141	5.55556	12.0805	Hs.104:Macrophage:monocyte-derived:IL-4/Dex/TGFb_3h:r4
430	Hs.104:Macrophage:monocyte-derived:IL-4/Dex/TGFb_3h:r5	GSE7568	HG-U133_Plus_2] Affymetrix Human Genome U133 Plus 2.0 Array	effects of TGF-beta on primary human macrophages maturated under different conditions	18453574	GSM183463	Macrophage	Blood monocyte derived	hMDM_IL-4 Dex TGF-beta 3h BC296.3	Hs.104	0.671141	5.55556	12.0805	Hs.104:Macrophage:monocyte-derived:IL-4/Dex/TGFb_3h:r5
431	Hs.104:Macrophage:monocyte-derived:IL-4/Dex/TGFb_24h:r1	GSE7568	HG-U133_Plus_2] Affymetrix Human Genome U133 Plus 2.0 Array	effects of TGF-beta on primary human macrophages maturated under different conditions	18453574	GSM183464	Macrophage	Blood monocyte derived	hMDM_IL-4 Dex TGF-beta 24h BC284.1	Hs.104	0.671141	5.55556	12.0805	Hs.104:Macrophage:monocyte-derived:IL-4/Dex/TGFb_24h:r1
432	Hs.104:Macrophage:monocyte-derived:IL-4/Dex/TGFb_24h:r2	GSE7568	HG-U133_Plus_2] Affymetrix Human Genome U133 Plus 2.0 Array	effects of TGF-beta on primary human macrophages maturated under different conditions	18453574	GSM183465	Macrophage	Blood monocyte derived	hMDM_IL-4 Dex TGF-beta 24h BC284.2	Hs.104	0.671141	5.55556	12.0805	Hs.104:Macrophage:monocyte-derived:IL-4/Dex/TGFb_24h:r2
433	Hs.104:Macrophage:monocyte-derived:IL-4/Dex/TGFb_24h:r3	GSE7568	HG-U133_Plus_2] Affymetrix Human Genome U133 Plus 2.0 Array	effects of TGF-beta on primary human macrophages maturated under different conditions	18453574	GSM183466	Macrophage	Blood monocyte derived	hMDM_IL-4 Dex TGF-beta 24h BC286.2	Hs.104	0.671141	5.55556	12.0805	Hs.104:Macrophage:monocyte-derived:IL-4/Dex/TGFb_24h:r3
434	Hs.104:Macrophage:monocyte-derived:IL-4/Dex/TGFb_24h:r4	GSE7568	HG-U133_Plus_2] Affymetrix Human Genome U133 Plus 2.0 Array	effects of TGF-beta on primary human macrophages maturated under different conditions	18453574	GSM183467	Macrophage	Blood monocyte derived	hMDM_IL-4 Dex TGF-beta 24h BC287.3	Hs.104	0.671141	5.55556	12.0805	Hs.104:Macrophage:monocyte-derived:IL-4/Dex/TGFb_24h:r4
435	Hs.104:Macrophage:monocyte-derived:IL-4/Dex/TGFb_24h:r5	GSE7568	HG-U133_Plus_2] Affymetrix Human Genome U133 Plus 2.0 Array	effects of TGF-beta on primary human macrophages maturated under different conditions	18453574	GSM183482	Macrophage	Blood monocyte derived	hMDM_IL-4 Dex TGF-beta 24h BC296.3	Hs.104	0.671141	5.55556	12.0805	Hs.104:Macrophage:monocyte-derived:IL-4/Dex/TGFb_24h:r5
436	Hs.104:Macrophage:monocyte-derived:IL-4/TGFb_24h:r1	GSE7568	HG-U133_Plus_2] Affymetrix Human Genome U133 Plus 2.0 Array	effects of TGF-beta on primary human macrophages maturated under different conditions	18453574	GSM183483	Macrophage	Blood monocyte derived	hMDM_IL-4-TGF 24h BC348.1	Hs.104	0.671141	5.55556	12.0805	Hs.104:Macrophage:monocyte-derived:IL-4/TGFb_24h:r1
437	Hs.104:Macrophage:monocyte-derived:IL-4/TGFb_24h:r2	GSE7568	HG-U133_Plus_2] Affymetrix Human Genome U133 Plus 2.0 Array	effects of TGF-beta on primary human macrophages maturated under different conditions	18453574	GSM183484	Macrophage	Blood monocyte derived	hMDM_IL-4-TGF 24h BC348.3	Hs.104	0.671141	5.55556	12.0805	Hs.104:Macrophage:monocyte-derived:IL-4/TGFb_24h:r2
438	Hs.104:Macrophage:monocyte-derived:IL-4/TGFb_24h:r3	GSE7568	HG-U133_Plus_2] Affymetrix Human Genome U133 Plus 2.0 Array	effects of TGF-beta on primary human macrophages maturated under different conditions	18453574	GSM183485	Macrophage	Blood monocyte derived	hMDM_IL-4-TGF 24h BC349.4	Hs.104	0.671141	5.55556	12.0805	Hs.104:Macrophage:monocyte-derived:IL-4/TGFb_24h:r3
439	Hs.104:Macrophage:monocyte-derived:IL-4/TGFb_24h:r4	GSE7568	HG-U133_Plus_2] Affymetrix Human Genome U133 Plus 2.0 Array	effects of TGF-beta on primary human macrophages maturated under different conditions	18453574	GSM183486	Macrophage	Blood monocyte derived	hMDM_IL-4-TGF 24h BC350.3	Hs.104	0.671141	5.55556	12.0805	Hs.104:Macrophage:monocyte-derived:IL-4/TGFb_24h:r4
440	Hs.104:Macrophage:monocyte-derived:IL-4/TGFb_24h:r5	GSE7568	HG-U133_Plus_2] Affymetrix Human Genome U133 Plus 2.0 Array	effects of TGF-beta on primary human macrophages maturated under different conditions	18453574	GSM183487	Macrophage	Blood monocyte derived	hMDM_IL-4-TGF 24h BC351.2	Hs.104	0.671141	5.55556	12.0805	Hs.104:Macrophage:monocyte-derived:IL-4/TGFb_24h:r5
441	Hs.20:Macrophage:monocyte-derived:cntrl:r1	GSE11864	HG-U133_Plus_2] Affymetrix Human Genome U133 Plus 2.0 Array	Effect of interferon-gamma on macrophage differentiation and response to Toll-like receptor ligands	18976936	GSM299556	Macrophage	Blood monocyte derived	hMDM_Donor 1, fresh monocytes	Hs.20	0.268456	2.22222	12.0805	Hs.20:Macrophage:monocyte-derived:cntrl:r1
442	Hs.20:Macrophage:monocyte-derived:cntrl:r2	GSE11864	HG-U133_Plus_2] Affymetrix Human Genome U133 Plus 2.0 Array	Effect of interferon-gamma on macrophage differentiation and response to Toll-like receptor ligands	18976936	GSM299561	Macrophage	Blood monocyte derived	hMDM_Donor 2, fresh monocytes	Hs.20	0.268456	2.22222	12.0805	Hs.20:Macrophage:monocyte-derived:cntrl:r2
443	Hs.20:Macrophage:monocyte-derived:M-CSF:r1	GSE11864	HG-U133_Plus_2] Affymetrix Human Genome U133 Plus 2.0 Array	Effect of interferon-gamma on macrophage differentiation and response to Toll-like receptor ligands	18976936	GSM299557	Macrophage	Blood monocyte derived	hMDM_Donor 1, M-CSF	Hs.20	0.268456	2.22222	12.0805	Hs.20:Macrophage:monocyte-derived:M-CSF:r1
444	Hs.20:Macrophage:monocyte-derived:M-CSF:r2	GSE11864	HG-U133_Plus_2] Affymetrix Human Genome U133 Plus 2.0 Array	Effect of interferon-gamma on macrophage differentiation and response to Toll-like receptor ligands	18976936	GSM299562	Macrophage	Blood monocyte derived	hMDM_Donor 2, M-CSF	Hs.20	0.268456	2.22222	12.0805	Hs.20:Macrophage:monocyte-derived:M-CSF:r2
445	Hs.20:Macrophage:monocyte-derived:M-CSF/IFNg:r1	GSE11864	HG-U133_Plus_2] Affymetrix Human Genome U133 Plus 2.0 Array	Effect of interferon-gamma on macrophage differentiation and response to Toll-like receptor ligands	18976936	GSM299558	Macrophage	Blood monocyte derived	hMDM_Donor 1, M-CSF + IFN-gamma	Hs.20	0.268456	2.22222	12.0805	Hs.20:Macrophage:monocyte-derived:M-CSF/IFNg:r1
446	Hs.20:Macrophage:monocyte-derived:M-CSF/IFNg:r2	GSE11864	HG-U133_Plus_2] Affymetrix Human Genome U133 Plus 2.0 Array	Effect of interferon-gamma on macrophage differentiation and response to Toll-like receptor ligands	18976936	GSM299563	Macrophage	Blood monocyte derived	hMDM_Donor 2, M-CSF + IFN-gamma	Hs.20	0.268456	2.22222	12.0805	Hs.20:Macrophage:monocyte-derived:M-CSF/IFNg:r2
447	Hs.20:Macrophage:monocyte-derived:M-CSF/Pam3Cys:r1	GSE11864	HG-U133_Plus_2] Affymetrix Human Genome U133 Plus 2.0 Array	Effect of interferon-gamma on macrophage differentiation and response to Toll-like receptor ligands	18976936	GSM299559	Macrophage	Blood monocyte derived	hMDM_Donor 1, M-CSF + Pam3Cys	Hs.20	0.268456	2.22222	12.0805	Hs.20:Macrophage:monocyte-derived:M-CSF/Pam3Cys:r1
448	Hs.20:Macrophage:monocyte-derived:M-CSF/Pam3Cys:r2	GSE11864	HG-U133_Plus_2] Affymetrix Human Genome U133 Plus 2.0 Array	Effect of interferon-gamma on macrophage differentiation and response to Toll-like receptor ligands	18976936	GSM299564	Macrophage	Blood monocyte derived	hMDM_Donor 2, M-CSF + Pam3Cys	Hs.20	0.268456	2.22222	12.0805	Hs.20:Macrophage:monocyte-derived:M-CSF/Pam3Cys:r2
449	Hs.20:Macrophage:monocyte-derived:M-CSF/IFNg/Pam3Cys:r1	GSE11864	HG-U133_Plus_2] Affymetrix Human Genome U133 Plus 2.0 Array	Effect of interferon-gamma on macrophage differentiation and response to Toll-like receptor ligands	18976936	GSM299560	Macrophage	Blood monocyte derived	hMDM_Donor 1, M-CSF + IFN-gamma + Pam3Cys	Hs.20	0.268456	2.22222	12.0805	Hs.20:Macrophage:monocyte-derived:M-CSF/IFNg/Pam3Cys:r1
450	Hs.20:Macrophage:monocyte-derived:M-CSF/IFNg/Pam3Cys:r2	GSE11864	HG-U133_Plus_2] Affymetrix Human Genome U133 Plus 2.0 Array	Effect of interferon-gamma on macrophage differentiation and response to Toll-like receptor ligands	18976936	GSM299565	Macrophage	Blood monocyte derived	hMDM_Donor 2, M-CSF + IFN-gamma + Pam3Cys	Hs.20	0.268456	2.22222	12.0805	Hs.20:Macrophage:monocyte-derived:M-CSF/IFNg/Pam3Cys:r2
451	Hs.21:Macrophage:monocyte-derived:IFNg_24h:r1	GSE11886	HG-U133_Plus_2] Affymetrix Human Genome U133 Plus 2.0 Array	Macrophages were derived from the peripheral blood healthy control subjects over 7 days with the use of granulocyte– macrophage colony-stimulating factor. Cells were stimulated for 24 hours with interferon- (IFN; 100 units/ ml), were left untreated for 24 hours, or were treated for 3 hours with lipopolysaccharide (LPS; 10 ng/ml)	18512784	GSM300389	Macrophage	Blood monocyte derived	hMDM_C1 IFN	Hs.21	0.805369	6.66667	12.0805	Hs.21:Macrophage:monocyte-derived:IFNg_24h:r1
452	Hs.21:Macrophage:monocyte-derived:IFNg_24h:r5	GSE11886	HG-U133_Plus_2] Affymetrix Human Genome U133 Plus 2.0 Array	Macrophages were derived from the peripheral blood healthy control subjects over 7 days with the use of granulocyte– macrophage colony-stimulating factor. Cells were stimulated for 24 hours with interferon- (IFN; 100 units/ ml), were left untreated for 24 hours, or were treated for 3 hours with lipopolysaccharide (LPS; 10 ng/ml)	18512784	GSM300390	Macrophage	Blood monocyte derived	hMDM_C5 IFN	Hs.21	0.805369	6.66667	12.0805	Hs.21:Macrophage:monocyte-derived:IFNg_24h:r5
453	Hs.21:Macrophage:monocyte-derived:IFNg_24h:r2	GSE11886	HG-U133_Plus_2] Affymetrix Human Genome U133 Plus 2.0 Array	Macrophages were derived from the peripheral blood healthy control subjects over 7 days with the use of granulocyte– macrophage colony-stimulating factor. Cells were stimulated for 24 hours with interferon- (IFN; 100 units/ ml), were left untreated for 24 hours, or were treated for 3 hours with lipopolysaccharide (LPS; 10 ng/ml)	18512784	GSM300392	Macrophage	Blood monocyte derived	hMDM_C2 IFN	Hs.21	0.805369	6.66667	12.0805	Hs.21:Macrophage:monocyte-derived:IFNg_24h:r2
454	Hs.21:Macrophage:monocyte-derived:IFNg_24h:r3	GSE11886	HG-U133_Plus_2] Affymetrix Human Genome U133 Plus 2.0 Array	Macrophages were derived from the peripheral blood healthy control subjects over 7 days with the use of granulocyte– macrophage colony-stimulating factor. Cells were stimulated for 24 hours with interferon- (IFN; 100 units/ ml), were left untreated for 24 hours, or were treated for 3 hours with lipopolysaccharide (LPS; 10 ng/ml)	18512784	GSM300393	Macrophage	Blood monocyte derived	hMDM_C3 IFN	Hs.21	0.805369	6.66667	12.0805	Hs.21:Macrophage:monocyte-derived:IFNg_24h:r3
455	Hs.21:Macrophage:monocyte-derived:IFNg_24h:r6	GSE11886	HG-U133_Plus_2] Affymetrix Human Genome U133 Plus 2.0 Array	Macrophages were derived from the peripheral blood healthy control subjects over 7 days with the use of granulocyte– macrophage colony-stimulating factor. Cells were stimulated for 24 hours with interferon- (IFN; 100 units/ ml), were left untreated for 24 hours, or were treated for 3 hours with lipopolysaccharide (LPS; 10 ng/ml)	18512784	GSM300394	Macrophage	Blood monocyte derived	hMDM_C6 IFN	Hs.21	0.805369	6.66667	12.0805	Hs.21:Macrophage:monocyte-derived:IFNg_24h:r6
456	Hs.21:Macrophage:monocyte-derived:IFNg_24h:r4	GSE11886	HG-U133_Plus_2] Affymetrix Human Genome U133 Plus 2.0 Array	Macrophages were derived from the peripheral blood healthy control subjects over 7 days with the use of granulocyte– macrophage colony-stimulating factor. Cells were stimulated for 24 hours with interferon- (IFN; 100 units/ ml), were left untreated for 24 hours, or were treated for 3 hours with lipopolysaccharide (LPS; 10 ng/ml)	18512784	GSM300395	Macrophage	Blood monocyte derived	hMDM_C4 IFN	Hs.21	0.805369	6.66667	12.0805	Hs.21:Macrophage:monocyte-derived:IFNg_24h:r4
457	Hs.21:Macrophage:monocyte-derived:cntrl_24h:r1	GSE11886	HG-U133_Plus_2] Affymetrix Human Genome U133 Plus 2.0 Array	Macrophages were derived from the peripheral blood healthy control subjects over 7 days with the use of granulocyte– macrophage colony-stimulating factor. Cells were stimulated for 24 hours with interferon- (IFN; 100 units/ ml), were left untreated for 24 hours, or were treated for 3 hours with lipopolysaccharide (LPS; 10 ng/ml)	18512784	GSM300398	Macrophage	Blood monocyte derived	hMDM_C1 cntl	Hs.21	0.805369	6.66667	12.0805	Hs.21:Macrophage:monocyte-derived:cntrl_24h:r1
458	Hs.21:Macrophage:monocyte-derived:cntrl_24h:r5	GSE11886	HG-U133_Plus_2] Affymetrix Human Genome U133 Plus 2.0 Array	Macrophages were derived from the peripheral blood healthy control subjects over 7 days with the use of granulocyte– macrophage colony-stimulating factor. Cells were stimulated for 24 hours with interferon- (IFN; 100 units/ ml), were left untreated for 24 hours, or were treated for 3 hours with lipopolysaccharide (LPS; 10 ng/ml)	18512784	GSM300399	Macrophage	Blood monocyte derived	hMDM_C5 cntl	Hs.21	0.805369	6.66667	12.0805	Hs.21:Macrophage:monocyte-derived:cntrl_24h:r5
459	Hs.21:Macrophage:monocyte-derived:cntrl_24h:r2	GSE11886	HG-U133_Plus_2] Affymetrix Human Genome U133 Plus 2.0 Array	Macrophages were derived from the peripheral blood healthy control subjects over 7 days with the use of granulocyte– macrophage colony-stimulating factor. Cells were stimulated for 24 hours with interferon- (IFN; 100 units/ ml), were left untreated for 24 hours, or were treated for 3 hours with lipopolysaccharide (LPS; 10 ng/ml)	18512784	GSM300401	Macrophage	Blood monocyte derived	hMDM_C2 cntl	Hs.21	0.805369	6.66667	12.0805	Hs.21:Macrophage:monocyte-derived:cntrl_24h:r2
460	Hs.21:Macrophage:monocyte-derived:cntrl_24h:r3	GSE11886	HG-U133_Plus_2] Affymetrix Human Genome U133 Plus 2.0 Array	Macrophages were derived from the peripheral blood healthy control subjects over 7 days with the use of granulocyte– macrophage colony-stimulating factor. Cells were stimulated for 24 hours with interferon- (IFN; 100 units/ ml), were left untreated for 24 hours, or were treated for 3 hours with lipopolysaccharide (LPS; 10 ng/ml)	18512784	GSM300402	Macrophage	Blood monocyte derived	hMDM_C3 cntl	Hs.21	0.805369	6.66667	12.0805	Hs.21:Macrophage:monocyte-derived:cntrl_24h:r3
461	Hs.21:Macrophage:monocyte-derived:cntrl_24h:r6	GSE11886	HG-U133_Plus_2] Affymetrix Human Genome U133 Plus 2.0 Array	Macrophages were derived from the peripheral blood healthy control subjects over 7 days with the use of granulocyte– macrophage colony-stimulating factor. Cells were stimulated for 24 hours with interferon- (IFN; 100 units/ ml), were left untreated for 24 hours, or were treated for 3 hours with lipopolysaccharide (LPS; 10 ng/ml)	18512784	GSM300403	Macrophage	Blood monocyte derived	hMDM_C6 cntl	Hs.21	0.805369	6.66667	12.0805	Hs.21:Macrophage:monocyte-derived:cntrl_24h:r6
462	Hs.21:Macrophage:monocyte-derived:cntrl_24h:r4	GSE11886	HG-U133_Plus_2] Affymetrix Human Genome U133 Plus 2.0 Array	Macrophages were derived from the peripheral blood healthy control subjects over 7 days with the use of granulocyte– macrophage colony-stimulating factor. Cells were stimulated for 24 hours with interferon- (IFN; 100 units/ ml), were left untreated for 24 hours, or were treated for 3 hours with lipopolysaccharide (LPS; 10 ng/ml)	18512784	GSM300404	Macrophage	Blood monocyte derived	hMDM_C4 cntl	Hs.21	0.805369	6.66667	12.0805	Hs.21:Macrophage:monocyte-derived:cntrl_24h:r4
463	Hs.32:Macrophage:monocyte-derived:cntrl_24h:r2	GSE13670	HG-U133_Plus_2] Affymetrix Human Genome U133 Plus 2.0 Array	S. aureus-exposed monocyte-derived macrophages	19381294	GSM343810	Macrophage	Blood monocyte derived	hMDM_cntl_24h_2	Hs.32	0.805369	6.66667	12.0805	Hs.32:Macrophage:monocyte-derived:cntrl_24h:r2
464	Hs.32:Macrophage:monocyte-derived:cntrl_24h:r5	GSE13670	HG-U133_Plus_2] Affymetrix Human Genome U133 Plus 2.0 Array	S. aureus-exposed monocyte-derived macrophages	19381294	GSM343828	Macrophage	Blood monocyte derived	hMDM_cntl_24h_5	Hs.32	0.805369	6.66667	12.0805	Hs.32:Macrophage:monocyte-derived:cntrl_24h:r5
465	Hs.32:Macrophage:monocyte-derived:cntrl_8h:r1	GSE13670	HG-U133_Plus_2] Affymetrix Human Genome U133 Plus 2.0 Array	S. aureus-exposed monocyte-derived macrophages	19381294	GSM343802	Macrophage	Blood monocyte derived	hMDM_cntl_8h_1	Hs.32	0.671141	5.55556	12.0805	Hs.32:Macrophage:monocyte-derived:cntrl_8h:r1
466	Hs.32:Macrophage:monocyte-derived:cntrl_8h:r2	GSE13670	HG-U133_Plus_2] Affymetrix Human Genome U133 Plus 2.0 Array	S. aureus-exposed monocyte-derived macrophages	19381294	GSM343808	Macrophage	Blood monocyte derived	hMDM_cntl_8h_2	Hs.32	0.671141	5.55556	12.0805	Hs.32:Macrophage:monocyte-derived:cntrl_8h:r2
467	Hs.32:Macrophage:monocyte-derived:cntrl_8h:r3	GSE13670	HG-U133_Plus_2] Affymetrix Human Genome U133 Plus 2.0 Array	S. aureus-exposed monocyte-derived macrophages	19381294	GSM343814	Macrophage	Blood monocyte derived	hMDM_cntl_8h_3	Hs.32	0.671141	5.55556	12.0805	Hs.32:Macrophage:monocyte-derived:cntrl_8h:r3
468	Hs.32:Macrophage:monocyte-derived:cntrl_8h:r4	GSE13670	HG-U133_Plus_2] Affymetrix Human Genome U133 Plus 2.0 Array	S. aureus-exposed monocyte-derived macrophages	19381294	GSM343820	Macrophage	Blood monocyte derived	hMDM_cntl_8h_4	Hs.32	0.671141	5.55556	12.0805	Hs.32:Macrophage:monocyte-derived:cntrl_8h:r4
469	Hs.32:Macrophage:monocyte-derived:cntrl_8h:r5	GSE13670	HG-U133_Plus_2] Affymetrix Human Genome U133 Plus 2.0 Array	S. aureus-exposed monocyte-derived macrophages	19381294	GSM343826	Macrophage	Blood monocyte derived	hMDM_cntl_8h_5	Hs.32	0.671141	5.55556	12.0805	Hs.32:Macrophage:monocyte-derived:cntrl_8h:r5
470	Hs.32:Macrophage:monocyte-derived:cntrl_24h:r1	GSE13670	HG-U133_Plus_2] Affymetrix Human Genome U133 Plus 2.0 Array	S. aureus-exposed monocyte-derived macrophages	19381294	GSM343804	Macrophage	Blood monocyte derived	hMDM_cntl_24h_1	Hs.32	0.402685	3.33333	12.0805	Hs.32:Macrophage:monocyte-derived:cntrl_24h:r1
471	Hs.32:Macrophage:monocyte-derived:cntrl_24h:r3	GSE13670	HG-U133_Plus_2] Affymetrix Human Genome U133 Plus 2.0 Array	S. aureus-exposed monocyte-derived macrophages	19381294	GSM343816	Macrophage	Blood monocyte derived	hMDM_cntl_24h_3	Hs.32	0.402685	3.33333	12.0805	Hs.32:Macrophage:monocyte-derived:cntrl_24h:r3
472	Hs.32:Macrophage:monocyte-derived:cntrl_24h:r4	GSE13670	HG-U133_Plus_2] Affymetrix Human Genome U133 Plus 2.0 Array	S. aureus-exposed monocyte-derived macrophages	19381294	GSM343822	Macrophage	Blood monocyte derived	hMDM_cntl_24h_4	Hs.32	0.402685	3.33333	12.0805	Hs.32:Macrophage:monocyte-derived:cntrl_24h:r4
473	Hs.32:Macrophage:monocyte-derived:cntrl_48h:r1	GSE13670	HG-U133_Plus_2] Affymetrix Human Genome U133 Plus 2.0 Array	S. aureus-exposed monocyte-derived macrophages	19381294	GSM343806	Macrophage	Blood monocyte derived	hMDM_cntl_48h_1	Hs.32	0.671141	5.55556	12.0805	Hs.32:Macrophage:monocyte-derived:cntrl_48h:r1
474	Hs.32:Macrophage:monocyte-derived:cntrl_48h:r2	GSE13670	HG-U133_Plus_2] Affymetrix Human Genome U133 Plus 2.0 Array	S. aureus-exposed monocyte-derived macrophages	19381294	GSM343812	Macrophage	Blood monocyte derived	hMDM_cntl_48h_2	Hs.32	0.671141	5.55556	12.0805	Hs.32:Macrophage:monocyte-derived:cntrl_48h:r2
475	Hs.32:Macrophage:monocyte-derived:cntrl_48h:r3	GSE13670	HG-U133_Plus_2] Affymetrix Human Genome U133 Plus 2.0 Array	S. aureus-exposed monocyte-derived macrophages	19381294	GSM343818	Macrophage	Blood monocyte derived	hMDM_cntl_48h_3	Hs.32	0.671141	5.55556	12.0805	Hs.32:Macrophage:monocyte-derived:cntrl_48h:r3
476	Hs.32:Macrophage:monocyte-derived:cntrl_48h:r4	GSE13670	HG-U133_Plus_2] Affymetrix Human Genome U133 Plus 2.0 Array	S. aureus-exposed monocyte-derived macrophages	19381294	GSM343824	Macrophage	Blood monocyte derived	hMDM_cntl_48h_4	Hs.32	0.671141	5.55556	12.0805	Hs.32:Macrophage:monocyte-derived:cntrl_48h:r4
477	Hs.32:Macrophage:monocyte-derived:cntrl_48h:r5	GSE13670	HG-U133_Plus_2] Affymetrix Human Genome U133 Plus 2.0 Array	S. aureus-exposed monocyte-derived macrophages	19381294	GSM343830	Macrophage	Blood monocyte derived	hMDM_cntl_48h_5	Hs.32	0.671141	5.55556	12.0805	Hs.32:Macrophage:monocyte-derived:cntrl_48h:r5
478	Hs.32:Macrophage:monocyte-derived:S._aureus_8h:r1	GSE13670	HG-U133_Plus_2] Affymetrix Human Genome U133 Plus 2.0 Array	S. aureus-exposed monocyte-derived macrophages	19381294	GSM343803	Macrophage	Blood monocyte derived	hMDM+S._aureus_8h_1	Hs.32	0.671141	5.55556	12.0805	Hs.32:Macrophage:monocyte-derived:S._aureus_8h:r1
479	Hs.32:Macrophage:monocyte-derived:S._aureus_8h:r2	GSE13670	HG-U133_Plus_2] Affymetrix Human Genome U133 Plus 2.0 Array	S. aureus-exposed monocyte-derived macrophages	19381294	GSM343809	Macrophage	Blood monocyte derived	hMDM+S._aureus_8h_2	Hs.32	0.671141	5.55556	12.0805	Hs.32:Macrophage:monocyte-derived:S._aureus_8h:r2
480	Hs.32:Macrophage:monocyte-derived:S._aureus_8h:r3	GSE13670	HG-U133_Plus_2] Affymetrix Human Genome U133 Plus 2.0 Array	S. aureus-exposed monocyte-derived macrophages	19381294	GSM343815	Macrophage	Blood monocyte derived	hMDM+S._aureus_8h_3	Hs.32	0.671141	5.55556	12.0805	Hs.32:Macrophage:monocyte-derived:S._aureus_8h:r3
481	Hs.32:Macrophage:monocyte-derived:S._aureus_8h:r4	GSE13670	HG-U133_Plus_2] Affymetrix Human Genome U133 Plus 2.0 Array	S. aureus-exposed monocyte-derived macrophages	19381294	GSM343821	Macrophage	Blood monocyte derived	hMDM+S._aureus_8h_4	Hs.32	0.671141	5.55556	12.0805	Hs.32:Macrophage:monocyte-derived:S._aureus_8h:r4
482	Hs.32:Macrophage:monocyte-derived:S._aureus_8h:r5	GSE13670	HG-U133_Plus_2] Affymetrix Human Genome U133 Plus 2.0 Array	S. aureus-exposed monocyte-derived macrophages	19381294	GSM343827	Macrophage	Blood monocyte derived	hMDM+S._aureus_8h_5	Hs.32	0.671141	5.55556	12.0805	Hs.32:Macrophage:monocyte-derived:S._aureus_8h:r5
483	Hs.32:Macrophage:monocyte-derived:S._aureus_24h:r1	GSE13670	HG-U133_Plus_2] Affymetrix Human Genome U133 Plus 2.0 Array	S. aureus-exposed monocyte-derived macrophages	19381294	GSM343805	Macrophage	Blood monocyte derived	hMDM+S._aureus_24h_1	Hs.32	0.671141	5.55556	12.0805	Hs.32:Macrophage:monocyte-derived:S._aureus_24h:r1
484	Hs.32:Macrophage:monocyte-derived:S._aureus_24h:r2	GSE13670	HG-U133_Plus_2] Affymetrix Human Genome U133 Plus 2.0 Array	S. aureus-exposed monocyte-derived macrophages	19381294	GSM343811	Macrophage	Blood monocyte derived	hMDM+S._aureus_24h_2	Hs.32	0.671141	5.55556	12.0805	Hs.32:Macrophage:monocyte-derived:S._aureus_24h:r2
485	Hs.32:Macrophage:monocyte-derived:S._aureus_24h:r3	GSE13670	HG-U133_Plus_2] Affymetrix Human Genome U133 Plus 2.0 Array	S. aureus-exposed monocyte-derived macrophages	19381294	GSM343817	Macrophage	Blood monocyte derived	hMDM+S._aureus_24h_3	Hs.32	0.671141	5.55556	12.0805	Hs.32:Macrophage:monocyte-derived:S._aureus_24h:r3
486	Hs.32:Macrophage:monocyte-derived:S._aureus_24h:r4	GSE13670	HG-U133_Plus_2] Affymetrix Human Genome U133 Plus 2.0 Array	S. aureus-exposed monocyte-derived macrophages	19381294	GSM343823	Macrophage	Blood monocyte derived	hMDM+S._aureus_24h_4	Hs.32	0.671141	5.55556	12.0805	Hs.32:Macrophage:monocyte-derived:S._aureus_24h:r4
487	Hs.32:Macrophage:monocyte-derived:S._aureus_24h:r5	GSE13670	HG-U133_Plus_2] Affymetrix Human Genome U133 Plus 2.0 Array	S. aureus-exposed monocyte-derived macrophages	19381294	GSM343829	Macrophage	Blood monocyte derived	hMDM+S._aureus_24h_5	Hs.32	0.671141	5.55556	12.0805	Hs.32:Macrophage:monocyte-derived:S._aureus_24h:r5
488	Hs.32:Macrophage:monocyte-derived:S._aureus_48h:r1	GSE13670	HG-U133_Plus_2] Affymetrix Human Genome U133 Plus 2.0 Array	S. aureus-exposed monocyte-derived macrophages	19381294	GSM343807	Macrophage	Blood monocyte derived	hMDM+S._aureus_48h_1	Hs.32	0.671141	5.55556	12.0805	Hs.32:Macrophage:monocyte-derived:S._aureus_48h:r1
489	Hs.32:Macrophage:monocyte-derived:S._aureus_48h:r2	GSE13670	HG-U133_Plus_2] Affymetrix Human Genome U133 Plus 2.0 Array	S. aureus-exposed monocyte-derived macrophages	19381294	GSM343813	Macrophage	Blood monocyte derived	hMDM+S._aureus_48h_2	Hs.32	0.671141	5.55556	12.0805	Hs.32:Macrophage:monocyte-derived:S._aureus_48h:r2
490	Hs.32:Macrophage:monocyte-derived:S._aureus_48h:r3	GSE13670	HG-U133_Plus_2] Affymetrix Human Genome U133 Plus 2.0 Array	S. aureus-exposed monocyte-derived macrophages	19381294	GSM343819	Macrophage	Blood monocyte derived	hMDM+S._aureus_48h_3	Hs.32	0.671141	5.55556	12.0805	Hs.32:Macrophage:monocyte-derived:S._aureus_48h:r3
491	Hs.32:Macrophage:monocyte-derived:S._aureus_48h:r4	GSE13670	HG-U133_Plus_2] Affymetrix Human Genome U133 Plus 2.0 Array	S. aureus-exposed monocyte-derived macrophages	19381294	GSM343825	Macrophage	Blood monocyte derived	hMDM+S._aureus_48h_4	Hs.32	0.671141	5.55556	12.0805	Hs.32:Macrophage:monocyte-derived:S._aureus_48h:r4
492	Hs.32:Macrophage:monocyte-derived:S._aureus_48h:r5	GSE13670	HG-U133_Plus_2] Affymetrix Human Genome U133 Plus 2.0 Array	S. aureus-exposed monocyte-derived macrophages	19381294	GSM343831	Macrophage	Blood monocyte derived	hMDM+S._aureus_48h_5	Hs.32	0.671141	5.55556	12.0805	Hs.32:Macrophage:monocyte-derived:S._aureus_48h:r5
493	Hs.38:Macrophage:Alveolar:cntrl_6h:r1	GSE14390	HG-U133_Plus_2] Affymetrix Human Genome U133 Plus 2.0 Array	human alveolar macrophages infected by B. anthracis spores	19744333	GSM359332	Macrophage	Alveolar	hADM_1	Hs.38	0.536913	4.44444	12.0805	Hs.38:Macrophage:Alveolar:cntrl_6h:r1
494	Hs.38:Macrophage:Alveolar:cntrl_6h:r2	GSE14390	HG-U133_Plus_2] Affymetrix Human Genome U133 Plus 2.0 Array	human alveolar macrophages infected by B. anthracis spores	19744333	GSM359753	Macrophage	Alveolar	hADM_2	Hs.38	0.536913	4.44444	12.0805	Hs.38:Macrophage:Alveolar:cntrl_6h:r2
495	Hs.38:Macrophage:Alveolar:cntrl_6h:r3	GSE14390	HG-U133_Plus_2] Affymetrix Human Genome U133 Plus 2.0 Array	human alveolar macrophages infected by B. anthracis spores	19744333	GSM359754	Macrophage	Alveolar	hADM_3	Hs.38	0.536913	4.44444	12.0805	Hs.38:Macrophage:Alveolar:cntrl_6h:r3
496	Hs.38:Macrophage:Alveolar:cntrl_6h:r4	GSE14390	HG-U133_Plus_2] Affymetrix Human Genome U133 Plus 2.0 Array	human alveolar macrophages infected by B. anthracis spores	19744333	GSM359755	Macrophage	Alveolar	hADM_4	Hs.38	0.536913	4.44444	12.0805	Hs.38:Macrophage:Alveolar:cntrl_6h:r4
497	Hs.38:Macrophage:Alveolar:B._anthacis_spores_6h:r1	GSE14390	HG-U133_Plus_2] Affymetrix Human Genome U133 Plus 2.0 Array	human alveolar macrophages infected by B. anthracis spores	19744333	GSM359758	Macrophage	Alveolar	hADM+B. anthacis spores 1	Hs.38	0.402685	3.33333	12.0805	Hs.38:Macrophage:Alveolar:B._anthacis_spores_6h:r1
498	Hs.38:Macrophage:Alveolar:B._anthacis_spores_6h:r2	GSE14390	HG-U133_Plus_2] Affymetrix Human Genome U133 Plus 2.0 Array	human alveolar macrophages infected by B. anthracis spores	19744333	GSM359759	Macrophage	Alveolar	hADM+B. anthacis spores 2	Hs.38	0.402685	3.33333	12.0805	Hs.38:Macrophage:Alveolar:B._anthacis_spores_6h:r2
499	Hs.38:Macrophage:Alveolar:B._anthacis_spores_6h:r3	GSE14390	HG-U133_Plus_2] Affymetrix Human Genome U133 Plus 2.0 Array	human alveolar macrophages infected by B. anthracis spores	19744333	GSM359760	Macrophage	Alveolar	hADM+B. anthacis spores 3	Hs.38	0.402685	3.33333	12.0805	Hs.38:Macrophage:Alveolar:B._anthacis_spores_6h:r3
500	Hs.53:Macrophage:monocyte-derived:cntrl_4h:r1	GSE16755	HG-U133_Plus_2] Affymetrix Human Genome U133 Plus 2.0 Array	monocyte-derived macrophages were stimulated with IFNalpha	19556424	GSM419987	Macrophage	Blood monocyte derived	hMDM_cntl_1	Hs.53	0.402685	3.33333	12.0805	Hs.53:Macrophage:monocyte-derived:cntrl_4h:r1
501	Hs.53:Macrophage:monocyte-derived:cntrl_4h:r2	GSE16755	HG-U133_Plus_2] Affymetrix Human Genome U133 Plus 2.0 Array	monocyte-derived macrophages were stimulated with IFNalpha	19556424	GSM419988	Macrophage	Blood monocyte derived	hMDM_cntl_2	Hs.53	0.402685	3.33333	12.0805	Hs.53:Macrophage:monocyte-derived:cntrl_4h:r2
502	Hs.53:Macrophage:monocyte-derived:cntrl_4h:r3	GSE16755	HG-U133_Plus_2] Affymetrix Human Genome U133 Plus 2.0 Array	monocyte-derived macrophages were stimulated with IFNalpha	19556424	GSM419989	Macrophage	Blood monocyte derived	hMDM_cntl_3	Hs.53	0.402685	3.33333	12.0805	Hs.53:Macrophage:monocyte-derived:cntrl_4h:r3
503	Hs.53:Macrophage:monocyte-derived:IFNa_4h:r1	GSE16755	HG-U133_Plus_2] Affymetrix Human Genome U133 Plus 2.0 Array	monocyte-derived macrophages were stimulated with IFNalpha	19556424	GSM419990	Macrophage	Blood monocyte derived	hMDM_IFNa_1	Hs.53	0.402685	3.33333	12.0805	Hs.53:Macrophage:monocyte-derived:IFNa_4h:r1
504	Hs.53:Macrophage:monocyte-derived:IFNa_4h:r2	GSE16755	HG-U133_Plus_2] Affymetrix Human Genome U133 Plus 2.0 Array	monocyte-derived macrophages were stimulated with IFNalpha	19556424	GSM419991	Macrophage	Blood monocyte derived	hMDM_IFNa_2	Hs.53	0.402685	3.33333	12.0805	Hs.53:Macrophage:monocyte-derived:IFNa_4h:r2
505	Hs.53:Macrophage:monocyte-derived:IFNa_4h:r3	GSE16755	HG-U133_Plus_2] Affymetrix Human Genome U133 Plus 2.0 Array	monocyte-derived macrophages were stimulated with IFNalpha	19556424	GSM419992	Macrophage	Blood monocyte derived	hMDM_IFNa_3	Hs.53	0.402685	3.33333	12.0805	Hs.53:Macrophage:monocyte-derived:IFNa_4h:r3
506	Hs.103:DC:monocyte-derived:immature_cntrl:r1	GSE7509	HG-U133_Plus_2] Affymetrix Human Genome U133 Plus 2.0 Array	monocyte-derived DC stimulated with INFa, or TNF-a, IL-1b, IL-6 and PGE2 or anti-FcgRIIB antibody	19171878	GSM181857	DC	monocyte-derived	immature DC_control_r1	Hs.103	0.402685	3.33333	11.8121	Hs.103:DC:monocyte-derived:immature_cntrl:r1
507	Hs.103:DC:monocyte-derived:immature_cntrl:r2	GSE7509	HG-U133_Plus_2] Affymetrix Human Genome U133 Plus 2.0 Array	monocyte-derived DC stimulated with INFa, or TNF-a, IL-1b, IL-6 and PGE2 or anti-FcgRIIB antibody	19171878	GSM181931	DC	monocyte-derived	immature DC_control_r2	Hs.103	0.402685	3.33333	11.8121	Hs.103:DC:monocyte-derived:immature_cntrl:r2
508	Hs.103:DC:monocyte-derived:immature_cntrl:r3	GSE7509	HG-U133_Plus_2] Affymetrix Human Genome U133 Plus 2.0 Array	monocyte-derived DC stimulated with INFa, or TNF-a, IL-1b, IL-6 and PGE2 or anti-FcgRIIB antibody	19171878	GSM181933	DC	monocyte-derived	immature DC_control_r3	Hs.103	0.402685	3.33333	11.8121	Hs.103:DC:monocyte-derived:immature_cntrl:r3
509	Hs.103:DC:monocyte-derived:immature_IFNa:r1	GSE7509	HG-U133_Plus_2] Affymetrix Human Genome U133 Plus 2.0 Array	monocyte-derived DC stimulated with INFa, or TNF-a, IL-1b, IL-6 and PGE2 or anti-FcgRIIB antibody	19171878	GSM181930	DC	monocyte-derived	immature DC_IFNa_r1	Hs.103	0.402685	3.33333	11.8121	Hs.103:DC:monocyte-derived:immature_IFNa:r1
510	Hs.103:DC:monocyte-derived:immature_IFNa:r2	GSE7509	HG-U133_Plus_2] Affymetrix Human Genome U133 Plus 2.0 Array	monocyte-derived DC stimulated with INFa, or TNF-a, IL-1b, IL-6 and PGE2 or anti-FcgRIIB antibody	19171878	GSM181932	DC	monocyte-derived	immature DC_IFNa_r2	Hs.103	0.402685	3.33333	11.8121	Hs.103:DC:monocyte-derived:immature_IFNa:r2
511	Hs.103:DC:monocyte-derived:immature_IFNa:r3	GSE7509	HG-U133_Plus_2] Affymetrix Human Genome U133 Plus 2.0 Array	monocyte-derived DC stimulated with INFa, or TNF-a, IL-1b, IL-6 and PGE2 or anti-FcgRIIB antibody	19171878	GSM181934	DC	monocyte-derived	immature DC_IFNa_r3	Hs.103	0.402685	3.33333	11.8121	Hs.103:DC:monocyte-derived:immature_IFNa:r3
512	Hs.103:DC:monocyte-derived:immature_isotype_cntrl_Ab_24h:r1	GSE7509	HG-U133_Plus_2] Affymetrix Human Genome U133 Plus 2.0 Array	monocyte-derived DC stimulated with INFa, or TNF-a, IL-1b, IL-6 and PGE2 or anti-FcgRIIB antibody	19171878	GSM181982	DC	monocyte-derived	immature DC_isotype control antibody_24h_r1	Hs.103	0.268456	2.27273	11.8121	Hs.103:DC:monocyte-derived:immature_isotype_cntrl_Ab_24h:r1
513	Hs.103:DC:monocyte-derived:immature_isotype_cntrl_Ab_24h:r2	GSE7509	HG-U133_Plus_2] Affymetrix Human Genome U133 Plus 2.0 Array	monocyte-derived DC stimulated with INFa, or TNF-a, IL-1b, IL-6 and PGE2 or anti-FcgRIIB antibody	19171878	GSM181997	DC	monocyte-derived	immature DC_isotype control antibody_24h_r2	Hs.103	0.268456	2.27273	11.8121	Hs.103:DC:monocyte-derived:immature_isotype_cntrl_Ab_24h:r2
514	Hs.103:DC:monocyte-derived:immature_anti-FcgRIIB_24h:r1	GSE7509	HG-U133_Plus_2] Affymetrix Human Genome U133 Plus 2.0 Array	monocyte-derived DC stimulated with INFa, or TNF-a, IL-1b, IL-6 and PGE2 or anti-FcgRIIB antibody	19171878	GSM181972	DC	monocyte-derived	immature DC_anti-FcgRIIB antibody_24h_r1	Hs.103	0.402685	3.33333	11.8121	Hs.103:DC:monocyte-derived:immature_anti-FcgRIIB_24h:r1
515	Hs.103:DC:monocyte-derived:immature_anti-FcgRIIB_24h:r2	GSE7509	HG-U133_Plus_2] Affymetrix Human Genome U133 Plus 2.0 Array	monocyte-derived DC stimulated with INFa, or TNF-a, IL-1b, IL-6 and PGE2 or anti-FcgRIIB antibody	19171878	GSM181983	DC	monocyte-derived	immature DC_anti-FcgRIIB antibody_24h_r2	Hs.103	0.402685	3.33333	11.8121	Hs.103:DC:monocyte-derived:immature_anti-FcgRIIB_24h:r2
516	Hs.103:DC:monocyte-derived:immature_anti-FcgRIIB_24h:r3	GSE7509	HG-U133_Plus_2] Affymetrix Human Genome U133 Plus 2.0 Array	monocyte-derived DC stimulated with INFa, or TNF-a, IL-1b, IL-6 and PGE2 or anti-FcgRIIB antibody	19171878	GSM181998	DC	monocyte-derived	immature DC_anti-FcgRIIB antibody_24h_r3	Hs.103	0.402685	3.33333	11.8121	Hs.103:DC:monocyte-derived:immature_anti-FcgRIIB_24h:r3
517	Hs.103:DC:monocyte-derived:immature_TNFa/IL-1b/IL-6/PGE2_24h:r1	GSE7509	HG-U133_Plus_2] Affymetrix Human Genome U133 Plus 2.0 Array	monocyte-derived DC stimulated with INFa, or TNF-a, IL-1b, IL-6 and PGE2 or anti-FcgRIIB antibody	19171878	GSM181984	DC	monocyte-derived	immature DC_TNF-a, IL-1b, IL-6 and PGE2_24h_r1	Hs.103	0.268456	2.27273	11.8121	Hs.103:DC:monocyte-derived:immature_TNFa/IL-1b/IL-6/PGE2_24h:r1
518	Hs.103:DC:monocyte-derived:immature_TNFa/IL-1b/IL-6/PGE2_24h:r2	GSE7509	HG-U133_Plus_2] Affymetrix Human Genome U133 Plus 2.0 Array	monocyte-derived DC stimulated with INFa, or TNF-a, IL-1b, IL-6 and PGE2 or anti-FcgRIIB antibody	19171878	GSM181999	DC	monocyte-derived	immature DC_TNF-a, IL-1b, IL-6 and PGE2_24h_r2	Hs.103	0.268456	2.27273	11.8121	Hs.103:DC:monocyte-derived:immature_TNFa/IL-1b/IL-6/PGE2_24h:r2
519	Hs.103:DC:monocyte-derived:mature_isotype_cntrl_Ab_24h:r1	GSE7509	HG-U133_Plus_2] Affymetrix Human Genome U133 Plus 2.0 Array	monocyte-derived DC stimulated with INFa, or TNF-a, IL-1b, IL-6 and PGE2 or anti-FcgRIIB antibody	19171878	GSM181971	DC	monocyte-derived	mature DC_isotype control antibody_24h_r1	Hs.103	0.402685	3.33333	11.8121	Hs.103:DC:monocyte-derived:mature_isotype_cntrl_Ab_24h:r1
520	Hs.103:DC:monocyte-derived:mature_isotype_cntrl_Ab_24h:r2	GSE7509	HG-U133_Plus_2] Affymetrix Human Genome U133 Plus 2.0 Array	monocyte-derived DC stimulated with INFa, or TNF-a, IL-1b, IL-6 and PGE2 or anti-FcgRIIB antibody	19171878	GSM181973	DC	monocyte-derived	mature DC_isotype control antibody_24h_r2	Hs.103	0.402685	3.33333	11.8121	Hs.103:DC:monocyte-derived:mature_isotype_cntrl_Ab_24h:r2
521	Hs.103:DC:monocyte-derived:mature_isotype_cntrl_Ab_24h:r3	GSE7509	HG-U133_Plus_2] Affymetrix Human Genome U133 Plus 2.0 Array	monocyte-derived DC stimulated with INFa, or TNF-a, IL-1b, IL-6 and PGE2 or anti-FcgRIIB antibody	19171878	GSM181978	DC	monocyte-derived	mature DC_isotype control antibody_24h_r3	Hs.103	0.402685	3.33333	11.8121	Hs.103:DC:monocyte-derived:mature_isotype_cntrl_Ab_24h:r3
522	Hs.103:DC:monocyte-derived:mature_anti-FcgRIIB_Ab_24h:r1	GSE7509	HG-U133_Plus_2] Affymetrix Human Genome U133 Plus 2.0 Array	monocyte-derived DC stimulated with INFa, or TNF-a, IL-1b, IL-6 and PGE2 or anti-FcgRIIB antibody	19171878	GSM181974	DC	monocyte-derived	mature DC_anti-FcgRIIB antibody_24h_r1	Hs.103	0.268456	2.27273	11.8121	Hs.103:DC:monocyte-derived:mature_anti-FcgRIIB_Ab_24h:r1
523	Hs.103:DC:monocyte-derived:mature_anti-FcgRIIB_Ab_24h:r2	GSE7509	HG-U133_Plus_2] Affymetrix Human Genome U133 Plus 2.0 Array	monocyte-derived DC stimulated with INFa, or TNF-a, IL-1b, IL-6 and PGE2 or anti-FcgRIIB antibody	19171878	GSM181980	DC	monocyte-derived	mature DC_anti-FcgRIIB antibody_24h_r2	Hs.103	0.268456	2.27273	11.8121	Hs.103:DC:monocyte-derived:mature_anti-FcgRIIB_Ab_24h:r2
524	Hs.103:DC:monocyte-derived:mature_TNFa/IL-1b/IL-6/PGE2_24h:r1	GSE7509	HG-U133_Plus_2] Affymetrix Human Genome U133 Plus 2.0 Array	monocyte-derived DC stimulated with INFa, or TNF-a, IL-1b, IL-6 and PGE2 or anti-FcgRIIB antibody	19171878	GSM181976	DC	monocyte-derived	mature DC_TNF-a, IL-1b, IL-6 and PGE2_24h_r1	Hs.103	0.268456	2.27273	11.8121	Hs.103:DC:monocyte-derived:mature_TNFa/IL-1b/IL-6/PGE2_24h:r1
525	Hs.103:DC:monocyte-derived:mature_TNFa/IL-1b/IL-6/PGE2_24h:r2	GSE7509	HG-U133_Plus_2] Affymetrix Human Genome U133 Plus 2.0 Array	monocyte-derived DC stimulated with INFa, or TNF-a, IL-1b, IL-6 and PGE2 or anti-FcgRIIB antibody	19171878	GSM181981	DC	monocyte-derived	mature DC_TNF-a, IL-1b, IL-6 and PGE2_24h_r2	Hs.103	0.268456	2.27273	11.8121	Hs.103:DC:monocyte-derived:mature_TNFa/IL-1b/IL-6/PGE2_24h:r2
526	Hs.14:DC:monocyte-derived:immature_6h:	GSE11327	HG-U133_Plus_2] Affymetrix Human Genome U133 Plus 2.0 Array	monocyte-derived dendritic cells activated with LPS IFNg over 48 hours	19201860	GSM286088	DC	monocyte-derived	immature DC_6h	Hs.14	0.536913	4.54545	11.8121	Hs.14:DC:monocyte-derived:immature_6h:
527	Hs.14:DC:monocyte-derived:immature_12h:	GSE11327	HG-U133_Plus_2] Affymetrix Human Genome U133 Plus 2.0 Array	monocyte-derived dendritic cells activated with LPS IFNg over 48 hours	19201860	GSM286089	DC	monocyte-derived	immature DC_12h	Hs.14	0.536913	4.54545	11.8121	Hs.14:DC:monocyte-derived:immature_12h:
528	Hs.14:DC:monocyte-derived:immature_24h:	GSE11327	HG-U133_Plus_2] Affymetrix Human Genome U133 Plus 2.0 Array	monocyte-derived dendritic cells activated with LPS IFNg over 48 hours	19201860	GSM286090	DC	monocyte-derived	immature DC_24h	Hs.14	0.536913	4.54545	11.8121	Hs.14:DC:monocyte-derived:immature_24h:
529	Hs.14:DC:monocyte-derived:immature_48h:	GSE11327	HG-U133_Plus_2] Affymetrix Human Genome U133 Plus 2.0 Array	monocyte-derived dendritic cells activated with LPS IFNg over 48 hours	19201860	GSM286091	DC	monocyte-derived	immature DC_48h	Hs.14	0.536913	4.54545	11.8121	Hs.14:DC:monocyte-derived:immature_48h:
530	Hs.14:DC:monocyte-derived:mature_LPS/IFNg_6h:	GSE11327	HG-U133_Plus_2] Affymetrix Human Genome U133 Plus 2.0 Array	monocyte-derived dendritic cells activated with LPS IFNg over 48 hours	19201860	GSM286015	DC	monocyte-derived	mature DC_+LPS,IFNg_6h	Hs.14	0.536913	4.54545	11.8121	Hs.14:DC:monocyte-derived:mature_LPS/IFNg_6h:
531	Hs.14:DC:monocyte-derived:mature_LPS/IFNg_12h:	GSE11327	HG-U133_Plus_2] Affymetrix Human Genome U133 Plus 2.0 Array	monocyte-derived dendritic cells activated with LPS IFNg over 48 hours	19201860	GSM286017	DC	monocyte-derived	mature DC_+LPS,IFNg_12h	Hs.14	0.536913	4.54545	11.8121	Hs.14:DC:monocyte-derived:mature_LPS/IFNg_12h:
532	Hs.14:DC:monocyte-derived:mature_LPS/IFNg_24h:	GSE11327	HG-U133_Plus_2] Affymetrix Human Genome U133 Plus 2.0 Array	monocyte-derived dendritic cells activated with LPS IFNg over 48 hours	19201860	GSM286086	DC	monocyte-derived	mature DC_+LPS,IFNg_24h	Hs.14	0.536913	4.54545	11.8121	Hs.14:DC:monocyte-derived:mature_LPS/IFNg_24h:
533	Hs.14:DC:monocyte-derived:mature_LPS/IFNg_48h:	GSE11327	HG-U133_Plus_2] Affymetrix Human Genome U133 Plus 2.0 Array	monocyte-derived dendritic cells activated with LPS IFNg over 48 hours	19201860	GSM286087	DC	monocyte-derived	mature DC_+LPS,IFNg_48h	Hs.14	0.536913	4.54545	11.8121	Hs.14:DC:monocyte-derived:mature_LPS/IFNg_48h:
534	Hs.28:DC:monocyte-derived:cntrl_d5:r1	GSE12773	HG-U133_Plus_2] Affymetrix Human Genome U133 Plus 2.0 Array	airway epithelial cell-conditioned monocyte-derive dendritic cells	18270326	GSM320543	DC	monocyte-derived	control_d5_r1	Hs.28	0.671141	5.68182	11.8121	Hs.28:DC:monocyte-derived:cntrl_d5:r1
535	Hs.28:DC:monocyte-derived:cntrl_d5:r2	GSE12773	HG-U133_Plus_2] Affymetrix Human Genome U133 Plus 2.0 Array	airway epithelial cell-conditioned monocyte-derive dendritic cells	18270326	GSM320545	DC	monocyte-derived	control_d5_r2	Hs.28	0.671141	5.68182	11.8121	Hs.28:DC:monocyte-derived:cntrl_d5:r2
536	Hs.28:DC:monocyte-derived:cntrl_d5:r3	GSE12773	HG-U133_Plus_2] Affymetrix Human Genome U133 Plus 2.0 Array	airway epithelial cell-conditioned monocyte-derive dendritic cells	18270326	GSM320547	DC	monocyte-derived	control_d5_r3	Hs.28	0.671141	5.68182	11.8121	Hs.28:DC:monocyte-derived:cntrl_d5:r3
537	Hs.28:DC:monocyte-derived:cntrl_d5:r4	GSE12773	HG-U133_Plus_2] Affymetrix Human Genome U133 Plus 2.0 Array	airway epithelial cell-conditioned monocyte-derive dendritic cells	18270326	GSM320549	DC	monocyte-derived	control_d5_r4	Hs.28	0.671141	5.68182	11.8121	Hs.28:DC:monocyte-derived:cntrl_d5:r4
538	Hs.28:DC:monocyte-derived:cntrl_d5:r5	GSE12773	HG-U133_Plus_2] Affymetrix Human Genome U133 Plus 2.0 Array	airway epithelial cell-conditioned monocyte-derive dendritic cells	18270326	GSM320551	DC	monocyte-derived	control_d5_r5	Hs.28	0.671141	5.68182	11.8121	Hs.28:DC:monocyte-derived:cntrl_d5:r5
539	Hs.28:DC:monocyte-derived:AEC-conditioned_d5:r1	GSE12773	HG-U133_Plus_2] Affymetrix Human Genome U133 Plus 2.0 Array	airway epithelial cell-conditioned monocyte-derive dendritic cells	18270326	GSM320544	DC	monocyte-derived	AEC-conditioned_d5_r1	Hs.28	0.671141	5.68182	11.8121	Hs.28:DC:monocyte-derived:AEC-conditioned_d5:r1
540	Hs.28:DC:monocyte-derived:AEC-conditioned_d5:r2	GSE12773	HG-U133_Plus_2] Affymetrix Human Genome U133 Plus 2.0 Array	airway epithelial cell-conditioned monocyte-derive dendritic cells	18270326	GSM320546	DC	monocyte-derived	AEC-conditioned_d5_r2	Hs.28	0.671141	5.68182	11.8121	Hs.28:DC:monocyte-derived:AEC-conditioned_d5:r2
541	Hs.28:DC:monocyte-derived:AEC-conditioned_d5:r3	GSE12773	HG-U133_Plus_2] Affymetrix Human Genome U133 Plus 2.0 Array	airway epithelial cell-conditioned monocyte-derive dendritic cells	18270326	GSM320548	DC	monocyte-derived	AEC-conditioned_d5_r3	Hs.28	0.671141	5.68182	11.8121	Hs.28:DC:monocyte-derived:AEC-conditioned_d5:r3
542	Hs.28:DC:monocyte-derived:AEC-conditioned_d5:r4	GSE12773	HG-U133_Plus_2] Affymetrix Human Genome U133 Plus 2.0 Array	airway epithelial cell-conditioned monocyte-derive dendritic cells	18270326	GSM320550	DC	monocyte-derived	AEC-conditioned_d5_r4	Hs.28	0.671141	5.68182	11.8121	Hs.28:DC:monocyte-derived:AEC-conditioned_d5:r4
543	Hs.28:DC:monocyte-derived:AEC-conditioned_d5:r5	GSE12773	HG-U133_Plus_2] Affymetrix Human Genome U133 Plus 2.0 Array	airway epithelial cell-conditioned monocyte-derive dendritic cells	18270326	GSM320552	DC	monocyte-derived	AEC-conditioned_d5_r5	Hs.28	0.671141	5.68182	11.8121	Hs.28:DC:monocyte-derived:AEC-conditioned_d5:r5
544	Hs.7:DC:monocyte-derived:cntrl:	GSE10316	HG-U133_Plus_2] Affymetrix Human Genome U133 Plus 2.0 Array	Monocyte-derived dendritic cells stimulated with LPS, Poly(I:C), CD40L or a combination of IL-1-b, IL-6, TNF-a and PGE2	n/a	GSM260689	DC	monocyte-derived	unstimulated	Hs.7	0.134228	1.13636	11.8121	Hs.7:DC:monocyte-derived:cntrl:
545	Hs.7:DC:monocyte-derived:LPS_8h:	GSE10316	HG-U133_Plus_2] Affymetrix Human Genome U133 Plus 2.0 Array	Monocyte-derived dendritic cells stimulated with LPS, Poly(I:C), CD40L or a combination of IL-1-b, IL-6, TNF-a and PGE2	n/a	GSM260691	DC	monocyte-derived	LPS_8 h	Hs.7	0.402685	3.33333	11.8121	Hs.7:DC:monocyte-derived:LPS_8h:
546	Hs.7:DC:monocyte-derived:LPS_16h:	GSE10316	HG-U133_Plus_2] Affymetrix Human Genome U133 Plus 2.0 Array	Monocyte-derived dendritic cells stimulated with LPS, Poly(I:C), CD40L or a combination of IL-1-b, IL-6, TNF-a and PGE2	n/a	GSM260692	DC	monocyte-derived	LPS_16 h	Hs.7	0.402685	3.33333	11.8121	Hs.7:DC:monocyte-derived:LPS_16h:
547	Hs.7:DC:monocyte-derived:Poly(I:C)_4h:	GSE10316	HG-U133_Plus_2] Affymetrix Human Genome U133 Plus 2.0 Array	Monocyte-derived dendritic cells stimulated with LPS, Poly(I:C), CD40L or a combination of IL-1-b, IL-6, TNF-a and PGE2	n/a	GSM260693	DC	monocyte-derived	Poly(I:C)_4 h	Hs.7	0.402685	3.33333	11.8121	Hs.7:DC:monocyte-derived:Poly(I:C)_4h:
548	Hs.7:DC:monocyte-derived:Poly(I:C)_8h:	GSE10316	HG-U133_Plus_2] Affymetrix Human Genome U133 Plus 2.0 Array	Monocyte-derived dendritic cells stimulated with LPS, Poly(I:C), CD40L or a combination of IL-1-b, IL-6, TNF-a and PGE2	n/a	GSM260694	DC	monocyte-derived	Poly(I:C)_8 h	Hs.7	0.402685	3.33333	11.8121	Hs.7:DC:monocyte-derived:Poly(I:C)_8h:
549	Hs.7:DC:monocyte-derived:Poly(I:C)_16h:	GSE10316	HG-U133_Plus_2] Affymetrix Human Genome U133 Plus 2.0 Array	Monocyte-derived dendritic cells stimulated with LPS, Poly(I:C), CD40L or a combination of IL-1-b, IL-6, TNF-a and PGE2	n/a	GSM260695	DC	monocyte-derived	Poly(I:C)_16 h	Hs.7	0.402685	3.33333	11.8121	Hs.7:DC:monocyte-derived:Poly(I:C)_16h:
550	Hs.7:DC:monocyte-derived:CD40L_4h:	GSE10316	HG-U133_Plus_2] Affymetrix Human Genome U133 Plus 2.0 Array	Monocyte-derived dendritic cells stimulated with LPS, Poly(I:C), CD40L or a combination of IL-1-b, IL-6, TNF-a and PGE2	n/a	GSM260696	DC	monocyte-derived	CD40L_4 h	Hs.7	0.402685	3.33333	11.8121	Hs.7:DC:monocyte-derived:CD40L_4h:
551	Hs.7:DC:monocyte-derived:CD40L_8h:	GSE10316	HG-U133_Plus_2] Affymetrix Human Genome U133 Plus 2.0 Array	Monocyte-derived dendritic cells stimulated with LPS, Poly(I:C), CD40L or a combination of IL-1-b, IL-6, TNF-a and PGE2	n/a	GSM260697	DC	monocyte-derived	CD40L_8 h	Hs.7	0.402685	3.33333	11.8121	Hs.7:DC:monocyte-derived:CD40L_8h:
552	Hs.7:DC:monocyte-derived:CD40L_16h:	GSE10316	HG-U133_Plus_2] Affymetrix Human Genome U133 Plus 2.0 Array	Monocyte-derived dendritic cells stimulated with LPS, Poly(I:C), CD40L or a combination of IL-1-b, IL-6, TNF-a and PGE2	n/a	GSM260698	DC	monocyte-derived	CD40L_16 h	Hs.7	0.402685	3.33333	11.8121	Hs.7:DC:monocyte-derived:CD40L_16h:
553	Hs.7:DC:monocyte-derived:Schuler_treatment_4h:	GSE10316	HG-U133_Plus_2] Affymetrix Human Genome U133 Plus 2.0 Array	Monocyte-derived dendritic cells stimulated with LPS, Poly(I:C), CD40L or a combination of IL-1-b, IL-6, TNF-a and PGE2	n/a	GSM260699	DC	monocyte-derived	Schuler treatment_4 h	Hs.7	0.402685	3.33333	11.8121	Hs.7:DC:monocyte-derived:Schuler_treatment_4h:
554	Hs.7:DC:monocyte-derived:Schuler_treatment_8h:	GSE10316	HG-U133_Plus_2] Affymetrix Human Genome U133 Plus 2.0 Array	Monocyte-derived dendritic cells stimulated with LPS, Poly(I:C), CD40L or a combination of IL-1-b, IL-6, TNF-a and PGE2	n/a	GSM260700	DC	monocyte-derived	Schuler treatment_8 h	Hs.7	0.402685	3.33333	11.8121	Hs.7:DC:monocyte-derived:Schuler_treatment_8h:
555	Hs.7:DC:monocyte-derived:Schuler_treatment_16h:	GSE10316	HG-U133_Plus_2] Affymetrix Human Genome U133 Plus 2.0 Array	Monocyte-derived dendritic cells stimulated with LPS, Poly(I:C), CD40L or a combination of IL-1-b, IL-6, TNF-a and PGE2	n/a	GSM260701	DC	monocyte-derived	Schuler treatment_16 h	Hs.7	0.402685	3.33333	11.8121	Hs.7:DC:monocyte-derived:Schuler_treatment_16h:
556	Hs.7:DC:monocyte-derived:LPS_4h:	GSE10316	HG-U133_Plus_2] Affymetrix Human Genome U133 Plus 2.0 Array	Monocyte-derived dendritic cells stimulated with LPS, Poly(I:C), CD40L or a combination of IL-1-b, IL-6, TNF-a and PGE2	n/a	GSM260690	DC	monocyte-derived	LPS_4 h	Hs.7	0.402685	3.33333	11.8121	Hs.7:DC:monocyte-derived:LPS_4h:
557	Hs.86:DC:monocyte-derived:cntrl_18h:r1	GSE4984	HG-U133_Plus_2] Affymetrix Human Genome U133 Plus 2.0 Array	Human monocyte derived dendritic cells matured via galectin-1 or LPS	19943945	GSM112490	DC	hMDDC	untreated DONOR 1	Hs.86	0.402685	3.33333	11.8121	Hs.86:DC:monocyte-derived:cntrl_18h:r1
558	Hs.86:DC:monocyte-derived:cntrl_18h:r2	GSE4984	HG-U133_Plus_2] Affymetrix Human Genome U133 Plus 2.0 Array	Human monocyte derived dendritic cells matured via galectin-1 or LPS	19943945	GSM112491	DC	hMDDC	untreated DONOR 2	Hs.86	0.402685	3.33333	11.8121	Hs.86:DC:monocyte-derived:cntrl_18h:r2
559	Hs.86:DC:monocyte-derived:cntrl_18h:r3	GSE4984	HG-U133_Plus_2] Affymetrix Human Genome U133 Plus 2.0 Array	Human monocyte derived dendritic cells matured via galectin-1 or LPS	19943945	GSM112540	DC	hMDDC	untreated DONOR 3	Hs.86	0.402685	3.33333	11.8121	Hs.86:DC:monocyte-derived:cntrl_18h:r3
560	Hs.86:DC:monocyte-derived:Galectin-1_18h:r1	GSE4984	HG-U133_Plus_2] Affymetrix Human Genome U133 Plus 2.0 Array	Human monocyte derived dendritic cells matured via galectin-1 or LPS	19943945	GSM112541	DC	hMDDC	Galectin-1 DONOR 1	Hs.86	0.402685	3.33333	11.8121	Hs.86:DC:monocyte-derived:Galectin-1_18h:r1
561	Hs.86:DC:monocyte-derived:Galectin-1_18h:r2	GSE4984	HG-U133_Plus_2] Affymetrix Human Genome U133 Plus 2.0 Array	Human monocyte derived dendritic cells matured via galectin-1 or LPS	19943945	GSM112661	DC	hMDDC	Galectin-1 DONOR 2	Hs.86	0.402685	3.33333	11.8121	Hs.86:DC:monocyte-derived:Galectin-1_18h:r2
562	Hs.86:DC:monocyte-derived:Galectin-1_18h:r3	GSE4984	HG-U133_Plus_2] Affymetrix Human Genome U133 Plus 2.0 Array	Human monocyte derived dendritic cells matured via galectin-1 or LPS	19943945	GSM112664	DC	hMDDC	Galectin-1 DONOR 3	Hs.86	0.402685	3.33333	11.8121	Hs.86:DC:monocyte-derived:Galectin-1_18h:r3
563	Hs.86:DC:monocyte-derived:LPS_18h:r1	GSE4984	HG-U133_Plus_2] Affymetrix Human Genome U133 Plus 2.0 Array	Human monocyte derived dendritic cells matured via galectin-1 or LPS	19943945	GSM112665	DC	hMDDC	LPS DONOR 1	Hs.86	0.402685	3.33333	11.8121	Hs.86:DC:monocyte-derived:LPS_18h:r1
564	Hs.86:DC:monocyte-derived:LPS_18h:r2	GSE4984	HG-U133_Plus_2] Affymetrix Human Genome U133 Plus 2.0 Array	Human monocyte derived dendritic cells matured via galectin-1 or LPS	19943945	GSM112666	DC	hMDDC	LPS DONOR 2	Hs.86	0.402685	3.33333	11.8121	Hs.86:DC:monocyte-derived:LPS_18h:r2
565	Hs.86:DC:monocyte-derived:LPS_18h:r3	GSE4984	HG-U133_Plus_2] Affymetrix Human Genome U133 Plus 2.0 Array	Human monocyte derived dendritic cells matured via galectin-1 or LPS	19943945	GSM112667	DC	hMDDC	LPS DONOR 3	Hs.86	0.402685	3.33333	11.8121	Hs.86:DC:monocyte-derived:LPS_18h:r3
566	Hs.86:DC:monocyte-derived:Vehicle_18h:r1	GSE4984	HG-U133_Plus_2] Affymetrix Human Genome U133 Plus 2.0 Array	Human monocyte derived dendritic cells matured via galectin-1 or LPS	19943945	GSM112668	DC	hMDDC	Vehicle Control DONOR 1	Hs.86	0.402685	3.33333	11.8121	Hs.86:DC:monocyte-derived:Vehicle_18h:r1
567	Hs.86:DC:monocyte-derived:Vehicle_18h:r2	GSE4984	HG-U133_Plus_2] Affymetrix Human Genome U133 Plus 2.0 Array	Human monocyte derived dendritic cells matured via galectin-1 or LPS	19943945	GSM112669	DC	hMDDC	Vehicle Control DONOR 2	Hs.86	0.402685	3.33333	11.8121	Hs.86:DC:monocyte-derived:Vehicle_18h:r2
568	Hs.86:DC:monocyte-derived:Vehicle_18h:r3	GSE4984	HG-U133_Plus_2] Affymetrix Human Genome U133 Plus 2.0 Array	Human monocyte derived dendritic cells matured via galectin-1 or LPS	19943945	GSM112670	DC	hMDDC	Vehicle Control DONOR 3	Hs.86	0.402685	3.33333	11.8121	Hs.86:DC:monocyte-derived:Vehicle_18h:r3
569	Hs.89:DC:monocyte-derived:DC1:r1	GSE5679	HG-U133_Plus_2] Affymetrix Human Genome U133 Plus 2.0 Array	Monocyte-derived DC treated with PPARg and RARa ligands	16210585	GSM132919	DC	hMDDC	DC1	Hs.89	0.402685	3.33333	11.8121	Hs.89:DC:monocyte-derived:DC1:r1
570	Hs.89:DC:monocyte-derived:DC2:r2	GSE5679	HG-U133_Plus_2] Affymetrix Human Genome U133 Plus 2.0 Array	Monocyte-derived DC treated with PPARg and RARa ligands	16210585	GSM132923	DC	hMDDC	DC2	Hs.89	0.402685	3.33333	11.8121	Hs.89:DC:monocyte-derived:DC2:r2
571	Hs.89:DC:monocyte-derived:DC3:r3	GSE5679	HG-U133_Plus_2] Affymetrix Human Genome U133 Plus 2.0 Array	Monocyte-derived DC treated with PPARg and RARa ligands	16210585	GSM132927	DC	hMDDC	DC3	Hs.89	0.402685	3.33333	11.8121	Hs.89:DC:monocyte-derived:DC3:r3
572	Hs.89:DC:monocyte-derived:rosiglitazone:r1	GSE5679	HG-U133_Plus_2] Affymetrix Human Genome U133 Plus 2.0 Array	Monocyte-derived DC treated with PPARg and RARa ligands	16210585	GSM132921	DC	hMDDC	DC1 RSG	Hs.89	0.402685	3.33333	11.8121	Hs.89:DC:monocyte-derived:rosiglitazone:r1
573	Hs.89:DC:monocyte-derived:rosiglitazone:r2	GSE5679	HG-U133_Plus_2] Affymetrix Human Genome U133 Plus 2.0 Array	Monocyte-derived DC treated with PPARg and RARa ligands	16210585	GSM132924	DC	hMDDC	DC2 RSG	Hs.89	0.402685	3.33333	11.8121	Hs.89:DC:monocyte-derived:rosiglitazone:r2
574	Hs.89:DC:monocyte-derived:rosiglitazone:r3	GSE5679	HG-U133_Plus_2] Affymetrix Human Genome U133 Plus 2.0 Array	Monocyte-derived DC treated with PPARg and RARa ligands	16210585	GSM132928	DC	hMDDC	DC3 RSG	Hs.89	0.402685	3.33333	11.8121	Hs.89:DC:monocyte-derived:rosiglitazone:r3
575	Hs.89:DC:monocyte-derived:AM580:r1	GSE5679	HG-U133_Plus_2] Affymetrix Human Genome U133 Plus 2.0 Array	Monocyte-derived DC treated with PPARg and RARa ligands	16210585	GSM132922	DC	hMDDC	DC1 AM	Hs.89	0.402685	3.33333	11.8121	Hs.89:DC:monocyte-derived:AM580:r1
576	Hs.89:DC:monocyte-derived:AM580:r2	GSE5679	HG-U133_Plus_2] Affymetrix Human Genome U133 Plus 2.0 Array	Monocyte-derived DC treated with PPARg and RARa ligands	16210585	GSM132925	DC	hMDDC	DC2 AM	Hs.89	0.402685	3.33333	11.8121	Hs.89:DC:monocyte-derived:AM580:r2
577	Hs.89:DC:monocyte-derived:AM580:r3	GSE5679	HG-U133_Plus_2] Affymetrix Human Genome U133 Plus 2.0 Array	Monocyte-derived DC treated with PPARg and RARa ligands	16210585	GSM132929	DC	hMDDC	DC3 AM	Hs.89	0.402685	3.33333	11.8121	Hs.89:DC:monocyte-derived:AM580:r3
578	Hs.89:DC:monocyte-derived:rosiglitazone/AGN193109:r1	GSE5679	HG-U133_Plus_2] Affymetrix Human Genome U133 Plus 2.0 Array	Monocyte-derived DC treated with PPARg and RARa ligands	16210585	GSM132926	DC	hMDDC	DC2 RSG AGN	Hs.89	0.268456	2.27273	11.8121	Hs.89:DC:monocyte-derived:rosiglitazone/AGN193109:r1
579	Hs.89:DC:monocyte-derived:rosiglitazone/AGN193109:r2	GSE5679	HG-U133_Plus_2] Affymetrix Human Genome U133 Plus 2.0 Array	Monocyte-derived DC treated with PPARg and RARa ligands	16210585	GSM132930	DC	hMDDC	DC3 RSG AGN	Hs.89	0.268456	2.27273	11.8121	Hs.89:DC:monocyte-derived:rosiglitazone/AGN193109:r2
580	Hs.9:DC:monocyte-derived:cntrl_8h:r1	GSE10463	HG-U133_Plus_2] Affymetrix Human Genome U133 Plus 2.0 Array	Immature monocyte-derived DC were activated with anti-CD40 antibodies for 8 hours in the absence or presence of VAF347.	17502666	GSM264755	DC	hMDDC	hMoDC_stim_8h_ctrl_rep1	Hs.9	0.268456	2.27273	11.8121	Hs.9:DC:monocyte-derived:cntrl_8h:r1
581	Hs.9:DC:monocyte-derived:cntrl_8h:r2	GSE10463	HG-U133_Plus_2] Affymetrix Human Genome U133 Plus 2.0 Array	Immature monocyte-derived DC were activated with anti-CD40 antibodies for 8 hours in the absence or presence of VAF347.	17502666	GSM264756	DC	hMDDC	hMoDC_stim_8h_ctrl_rep2	Hs.9	0.268456	2.27273	11.8121	Hs.9:DC:monocyte-derived:cntrl_8h:r2
582	Hs.9:DC:monocyte-derived:antiCD40/VAF347_8h:r1	GSE10463	HG-U133_Plus_2] Affymetrix Human Genome U133 Plus 2.0 Array	Immature monocyte-derived DC were activated with anti-CD40 antibodies for 8 hours in the absence or presence of VAF347.	17502666	GSM264757	DC	hMDDC	hMoDC_stim_8h_antiCD40 (VAF347)_rep1	Hs.9	0.268456	2.27273	11.8121	Hs.9:DC:monocyte-derived:antiCD40/VAF347_8h:r1
583	Hs.9:DC:monocyte-derived:antiCD40/VAF347_8h:r2	GSE10463	HG-U133_Plus_2] Affymetrix Human Genome U133 Plus 2.0 Array	Immature monocyte-derived DC were activated with anti-CD40 antibodies for 8 hours in the absence or presence of VAF347.	17502666	GSM264758	DC	hMDDC	hMoDC_stim_8h_antiCD40 (VAF347)_rep2	Hs.9	0.268456	2.27273	11.8121	Hs.9:DC:monocyte-derived:antiCD40/VAF347_8h:r2
584	Hs.91:DC:monocyte-derived:cntrl_2h:r1	GSE6090	HG-U133_Plus_2] Affymetrix Human Genome U133 Plus 2.0 Array	DC-SIGN stimulated monocyte-derived DC	18426895	GSM140953	DC	hMDDC	DC_Unstimulated_Rep1	Hs.91	0.402685	3.33333	11.8121	Hs.91:DC:monocyte-derived:cntrl_2h:r1
585	Hs.91:DC:monocyte-derived:cntrl_2h:r2	GSE6090	HG-U133_Plus_2] Affymetrix Human Genome U133 Plus 2.0 Array	DC-SIGN stimulated monocyte-derived DC	18426895	GSM140968	DC	hMDDC	DC_Unstimulated_Rep2	Hs.91	0.402685	3.33333	11.8121	Hs.91:DC:monocyte-derived:cntrl_2h:r2
586	Hs.91:DC:monocyte-derived:cntrl_2h:r3	GSE6090	HG-U133_Plus_2] Affymetrix Human Genome U133 Plus 2.0 Array	DC-SIGN stimulated monocyte-derived DC	18426895	GSM140969	DC	hMDDC	DC_Unstimulated_Rep3	Hs.91	0.402685	3.33333	11.8121	Hs.91:DC:monocyte-derived:cntrl_2h:r3
587	Hs.91:DC:monocyte-derived:anti-DC-SIGN_2h:r1	GSE6090	HG-U133_Plus_2] Affymetrix Human Genome U133 Plus 2.0 Array	DC-SIGN stimulated monocyte-derived DC	18426895	GSM140970	DC	hMDDC	DC_DC-SIGN Stimulated_Rep1	Hs.91	0.402685	3.33333	11.8121	Hs.91:DC:monocyte-derived:anti-DC-SIGN_2h:r1
588	Hs.91:DC:monocyte-derived:anti-DC-SIGN_2h:r2	GSE6090	HG-U133_Plus_2] Affymetrix Human Genome U133 Plus 2.0 Array	DC-SIGN stimulated monocyte-derived DC	18426895	GSM140971	DC	hMDDC	DC_DC-SIGN Stimulated_Rep2	Hs.91	0.402685	3.33333	11.8121	Hs.91:DC:monocyte-derived:anti-DC-SIGN_2h:r2
589	Hs.91:DC:monocyte-derived:anti-DC-SIGN_2h:r3	GSE6090	HG-U133_Plus_2] Affymetrix Human Genome U133 Plus 2.0 Array	DC-SIGN stimulated monocyte-derived DC	18426895	GSM140973	DC	hMDDC	DC_DC-SIGN Stimulated_Rep3	Hs.91	0.402685	3.33333	11.8121	Hs.91:DC:monocyte-derived:anti-DC-SIGN_2h:r3
590	Hs.99:DC:monocyte-derived:cntrl_6h:r1	GSE6965	HG-U133_Plus_2] Affymetrix Human Genome U133 Plus 2.0 Array	monocyte-derived dendritic cells after infection with A. Fumigatus (monocyte-derived)	17893130	GSM160530	DC	hMDDC	Dendritic cells generated from blood of donor 1	Hs.99	0.268456	2.27273	11.8121	Hs.99:DC:monocyte-derived:cntrl_6h:r1
591	Hs.99:DC:monocyte-derived:cntrl_6h:r2	GSE6965	HG-U133_Plus_2] Affymetrix Human Genome U133 Plus 2.0 Array	monocyte-derived dendritic cells after infection with A. Fumigatus (monocyte-derived)	17893130	GSM160534	DC	hMDDC	Dendritic cells generated from blood of donor 2	Hs.99	0.268456	2.27273	11.8121	Hs.99:DC:monocyte-derived:cntrl_6h:r2
592	Hs.99:DC:monocyte-derived:A._fumigatus_germ_tubes_6h:r1	GSE6965	HG-U133_Plus_2] Affymetrix Human Genome U133 Plus 2.0 Array	monocyte-derived dendritic cells after infection with A. Fumigatus (monocyte-derived)	17893130	GSM160536	DC	hMDDC	Dendritic cells generated from blood of donor 2 + A. fumigatus germ tubes	Hs.99	0.268456	2.27273	11.8121	Hs.99:DC:monocyte-derived:A._fumigatus_germ_tubes_6h:r1
593	Hs.99:DC:monocyte-derived:A._fumigatus_germ_tubes_6h:r2	GSE6965	HG-U133_Plus_2] Affymetrix Human Genome U133 Plus 2.0 Array	monocyte-derived dendritic cells after infection with A. Fumigatus (monocyte-derived)	17893130	GSM160532	DC	hMDDC	Dendritic cells generated from blood of donor 1 + A. fumigatus germ tubes	Hs.99	0.268456	2.27273	11.8121	Hs.99:DC:monocyte-derived:A._fumigatus_germ_tubes_6h:r2
594	Hs.2:tonsil:DC:BDCA1+:r1	E-TABM-34	HG-U133_Plus_2] Affymetrix Human Genome U133 Plus 2.0 Array	BDCA1+ dendritic cell, BDCA3+ dendritic cell, CD16+ dendritic, plasmacytoid dendritic cell	18426895	D	DC	BDCA1+	tonsil_r1	Hs.2	0.402685	20	2.01342	Hs.2:tonsil:DC:BDCA1+:r1
595	Hs.2:tonsil:DC:BDCA1+:r2	E-TABM-34	HG-U133_Plus_2] Affymetrix Human Genome U133 Plus 2.0 Array	BDCA1+ dendritic cell, BDCA3+ dendritic cell, CD16+ dendritic, plasmacytoid dendritic cell	18426895	E	DC	BDCA1+	tonsil_r2	Hs.2	0.402685	20	2.01342	Hs.2:tonsil:DC:BDCA1+:r2
596	Hs.2:tonsil:DC:BDCA1+:r3	E-TABM-34	HG-U133_Plus_2] Affymetrix Human Genome U133 Plus 2.0 Array	BDCA1+ dendritic cell, BDCA3+ dendritic cell, CD16+ dendritic, plasmacytoid dendritic cell	18426895	F	DC	BDCA1+	tonsil_r3	Hs.2	0.402685	20	2.01342	Hs.2:tonsil:DC:BDCA1+:r3
597	Hs.2:tonsil:DC:BDCA3+_:r1	E-TABM-34	HG-U133_Plus_2] Affymetrix Human Genome U133 Plus 2.0 Array	BDCA1+ dendritic cell, BDCA3+ dendritic cell, CD16+ dendritic, plasmacytoid dendritic cell	18426895	G	DC	BDCA3+	tonsil_r1	Hs.2	0.402685	20	2.01342	Hs.2:tonsil:DC:BDCA3+_:r1
598	Hs.2:tonsil:DC:BDCA3+_:r2	E-TABM-34	HG-U133_Plus_2] Affymetrix Human Genome U133 Plus 2.0 Array	BDCA1+ dendritic cell, BDCA3+ dendritic cell, CD16+ dendritic, plasmacytoid dendritic cell	18426895	H	DC	BDCA3+	tonsil_r2	Hs.2	0.402685	20	2.01342	Hs.2:tonsil:DC:BDCA3+_:r2
599	Hs.2:tonsil:DC:BDCA3+_:r3	E-TABM-34	HG-U133_Plus_2] Affymetrix Human Genome U133 Plus 2.0 Array	BDCA1+ dendritic cell, BDCA3+ dendritic cell, CD16+ dendritic, plasmacytoid dendritic cell	18426895	I	DC	BDCA3+	tonsil_r3	Hs.2	0.402685	20	2.01342	Hs.2:tonsil:DC:BDCA3+_:r3
600	Hs.2:PB:DC:BDCA1+:r1	E-TABM-34	HG-U133_Plus_2] Affymetrix Human Genome U133 Plus 2.0 Array	BDCA1+ dendritic cell, BDCA3+ dendritic cell, CD16+ dendritic, plasmacytoid dendritic cell	18426895	M	DC	BDCA1+	peripheral blood_r1	Hs.2	0.402685	20	2.01342	Hs.2:PB:DC:BDCA1+:r1
601	Hs.2:PB:DC:BDCA1+:r2	E-TABM-34	HG-U133_Plus_2] Affymetrix Human Genome U133 Plus 2.0 Array	BDCA1+ dendritic cell, BDCA3+ dendritic cell, CD16+ dendritic, plasmacytoid dendritic cell	18426895	N	DC	BDCA1+	peripheral blood_r2	Hs.2	0.402685	20	2.01342	Hs.2:PB:DC:BDCA1+:r2
602	Hs.2:PB:DC:BDCA1+:r3	E-TABM-34	HG-U133_Plus_2] Affymetrix Human Genome U133 Plus 2.0 Array	BDCA1+ dendritic cell, BDCA3+ dendritic cell, CD16+ dendritic, plasmacytoid dendritic cell	18426895	O	DC	BDCA1+	peripheral blood_r3	Hs.2	0.402685	20	2.01342	Hs.2:PB:DC:BDCA1+:r3
603	Hs.2:PB:DC:BDCA3+_:r1	E-TABM-34	HG-U133_Plus_2] Affymetrix Human Genome U133 Plus 2.0 Array	BDCA1+ dendritic cell, BDCA3+ dendritic cell, CD16+ dendritic, plasmacytoid dendritic cell	18426895	P	DC	BDCA3+	peripheral blood_r1	Hs.2	0.402685	20	2.01342	Hs.2:PB:DC:BDCA3+_:r1
604	Hs.2:PB:DC:BDCA3+_:r2	E-TABM-34	HG-U133_Plus_2] Affymetrix Human Genome U133 Plus 2.0 Array	BDCA1+ dendritic cell, BDCA3+ dendritic cell, CD16+ dendritic, plasmacytoid dendritic cell	18426895	Q	DC	BDCA3+	peripheral blood_r2	Hs.2	0.402685	20	2.01342	Hs.2:PB:DC:BDCA3+_:r2
605	Hs.2:PB:DC:BDCA3+_:r3	E-TABM-34	HG-U133_Plus_2] Affymetrix Human Genome U133 Plus 2.0 Array	BDCA1+ dendritic cell, BDCA3+ dendritic cell, CD16+ dendritic, plasmacytoid dendritic cell	18426895	R	DC	BDCA3+	peripheral blood_r3	Hs.2	0.402685	20	2.01342	Hs.2:PB:DC:BDCA3+_:r3
606	Hs.2:PB:DC:CD16+:r1	E-TABM-34	HG-U133_Plus_2] Affymetrix Human Genome U133 Plus 2.0 Array	BDCA1+ dendritic cell, BDCA3+ dendritic cell, CD16+ dendritic, plasmacytoid dendritic cell	18426895	S	DC	CD16+	peripheral blood_r1	Hs.2	0.402685	20	2.01342	Hs.2:PB:DC:CD16+:r1
607	Hs.2:PB:DC:CD16+:r2	E-TABM-34	HG-U133_Plus_2] Affymetrix Human Genome U133 Plus 2.0 Array	BDCA1+ dendritic cell, BDCA3+ dendritic cell, CD16+ dendritic, plasmacytoid dendritic cell	18426895	T	DC	CD16+	peripheral blood_r2	Hs.2	0.402685	20	2.01342	Hs.2:PB:DC:CD16+:r2
608	Hs.2:PB:DC:CD16+:r3	E-TABM-34	HG-U133_Plus_2] Affymetrix Human Genome U133 Plus 2.0 Array	BDCA1+ dendritic cell, BDCA3+ dendritic cell, CD16+ dendritic, plasmacytoid dendritic cell	18426895	U	DC	CD16+	peripheral blood_r3	Hs.2	0.402685	20	2.01342	Hs.2:PB:DC:CD16+:r3
609	Hs.2:tonsil:DC:plasmacytoid:r1	E-TABM-34	HG-U133_Plus_2] Affymetrix Human Genome U133 Plus 2.0 Array	BDCA1+ dendritic cell, BDCA3+ dendritic cell, CD16+ dendritic, plasmacytoid dendritic cell	18426895	A	DC	plasmacytoid	tonsil_r1	Hs.2	0.402685	50	0.805369	Hs.2:tonsil:DC:plasmacytoid:r1
610	Hs.2:tonsil:DC:plasmacytoid:r2	E-TABM-34	HG-U133_Plus_2] Affymetrix Human Genome U133 Plus 2.0 Array	BDCA1+ dendritic cell, BDCA3+ dendritic cell, CD16+ dendritic, plasmacytoid dendritic cell	18426895	B	DC	plasmacytoid	tonsil_r2	Hs.2	0.402685	50	0.805369	Hs.2:tonsil:DC:plasmacytoid:r2
611	Hs.2:tonsil:DC:plasmacytoid:r3	E-TABM-34	HG-U133_Plus_2] Affymetrix Human Genome U133 Plus 2.0 Array	BDCA1+ dendritic cell, BDCA3+ dendritic cell, CD16+ dendritic, plasmacytoid dendritic cell	18426895	C	DC	plasmacytoid	tonsil_r3	Hs.2	0.402685	50	0.805369	Hs.2:tonsil:DC:plasmacytoid:r3
612	Hs.2:PB:DC:plasmacytoid:r1	E-TABM-34	HG-U133_Plus_2] Affymetrix Human Genome U133 Plus 2.0 Array	BDCA1+ dendritic cell, BDCA3+ dendritic cell, CD16+ dendritic, plasmacytoid dendritic cell	18426895	J	DC	plasmacytoid	peripheral blood_r1	Hs.2	0.402685	50	0.805369	Hs.2:PB:DC:plasmacytoid:r1
613	Hs.2:PB:DC:plasmacytoid:r2	E-TABM-34	HG-U133_Plus_2] Affymetrix Human Genome U133 Plus 2.0 Array	BDCA1+ dendritic cell, BDCA3+ dendritic cell, CD16+ dendritic, plasmacytoid dendritic cell	18426895	K	DC	plasmacytoid	peripheral blood_r2	Hs.2	0.402685	50	0.805369	Hs.2:PB:DC:plasmacytoid:r2
614	Hs.2:PB:DC:plasmacytoid:r3	E-TABM-34	HG-U133_Plus_2] Affymetrix Human Genome U133 Plus 2.0 Array	BDCA1+ dendritic cell, BDCA3+ dendritic cell, CD16+ dendritic, plasmacytoid dendritic cell	18426895	L	DC	plasmacytoid	peripheral blood_r3	Hs.2	0.402685	50	0.805369	Hs.2:PB:DC:plasmacytoid:r3
615	Hs.12:PB:T_cell:CD4+_naive:r1	GSE11057	HG-U133_Plus_2] Affymetrix Human Genome U133 Plus 2.0 Array	Naive, central memory and effector T cells	19568420	GSM279581	T cell	Naive	Naive, donor 121704	Hs.12	0.536913	5.88235	9.12752	Hs.12:PB:T_cell:CD4+_naive:r1
616	Hs.12:PB:T_cell:CD4+_naive:r2	GSE11057	HG-U133_Plus_2] Affymetrix Human Genome U133 Plus 2.0 Array	Naive, central memory and effector T cells	19568420	GSM279582	T cell	Naive	Naive, donor 11405	Hs.12	0.536913	5.88235	9.12752	Hs.12:PB:T_cell:CD4+_naive:r2
617	Hs.12:PB:T_cell:CD4+_naive:r3	GSE11057	HG-U133_Plus_2] Affymetrix Human Genome U133 Plus 2.0 Array	Naive, central memory and effector T cells	19568420	GSM279583	T cell	Naive	Naive, donor 12405	Hs.12	0.536913	5.88235	9.12752	Hs.12:PB:T_cell:CD4+_naive:r3
618	Hs.12:PB:T_cell:CD4+_naive:r4	GSE11057	HG-U133_Plus_2] Affymetrix Human Genome U133 Plus 2.0 Array	Naive, central memory and effector T cells	19568420	GSM279584	T cell	Naive	Naive, donor 12805	Hs.12	0.536913	5.88235	9.12752	Hs.12:PB:T_cell:CD4+_naive:r4
619	Hs.12:PB:T_cell:CD4+_central_memory:r5	GSE11057	HG-U133_Plus_2] Affymetrix Human Genome U133 Plus 2.0 Array	Naive, central memory and effector T cells	19568420	GSM279572	T cell	Central memory	Central memory, donor 120604	Hs.12	0.671141	7.35294	9.12752	Hs.12:PB:T_cell:CD4+_central_memory:r5
620	Hs.12:PB:T_cell:CD4+_central_memory:r1	GSE11057	HG-U133_Plus_2] Affymetrix Human Genome U133 Plus 2.0 Array	Naive, central memory and effector T cells	19568420	GSM279573	T cell	Central memory	Central memory, donor 121704	Hs.12	0.671141	7.35294	9.12752	Hs.12:PB:T_cell:CD4+_central_memory:r1
621	Hs.12:PB:T_cell:CD4+_central_memory:r2	GSE11057	HG-U133_Plus_2] Affymetrix Human Genome U133 Plus 2.0 Array	Naive, central memory and effector T cells	19568420	GSM279574	T cell	Central memory	Central memory, donor 11405	Hs.12	0.671141	7.35294	9.12752	Hs.12:PB:T_cell:CD4+_central_memory:r2
622	Hs.12:PB:T_cell:CD4+_central_memory:r3	GSE11057	HG-U133_Plus_2] Affymetrix Human Genome U133 Plus 2.0 Array	Naive, central memory and effector T cells	19568420	GSM279575	T cell	Central memory	Central memory, donor 12405	Hs.12	0.671141	7.35294	9.12752	Hs.12:PB:T_cell:CD4+_central_memory:r3
623	Hs.12:PB:T_cell:CD4+_central_memory:r4	GSE11057	HG-U133_Plus_2] Affymetrix Human Genome U133 Plus 2.0 Array	Naive, central memory and effector T cells	19568420	GSM279576	T cell	Central memory	Central memory, donor 12805	Hs.12	0.671141	7.35294	9.12752	Hs.12:PB:T_cell:CD4+_central_memory:r4
624	Hs.12:PB:T_cell:CD4+_effector_memory:r1	GSE11057	HG-U133_Plus_2] Affymetrix Human Genome U133 Plus 2.0 Array	Naive, central memory and effector T cells	19568420	GSM279577	T cell	Effector memory	Effector memory, donor 121704	Hs.12	0.536913	5.88235	9.12752	Hs.12:PB:T_cell:CD4+_effector_memory:r1
625	Hs.12:PB:T_cell:CD4+_effector_memory:r2	GSE11057	HG-U133_Plus_2] Affymetrix Human Genome U133 Plus 2.0 Array	Naive, central memory and effector T cells	19568420	GSM279578	T cell	Effector memory	Effector memory, donor 11405	Hs.12	0.536913	5.88235	9.12752	Hs.12:PB:T_cell:CD4+_effector_memory:r2
626	Hs.12:PB:T_cell:CD4+_effector_memory:r3	GSE11057	HG-U133_Plus_2] Affymetrix Human Genome U133 Plus 2.0 Array	Naive, central memory and effector T cells	19568420	GSM279579	T cell	Effector memory	Effector memory, donor 12405	Hs.12	0.536913	5.88235	9.12752	Hs.12:PB:T_cell:CD4+_effector_memory:r3
627	Hs.12:PB:T_cell:CD4+_effector_memory:r4	GSE11057	HG-U133_Plus_2] Affymetrix Human Genome U133 Plus 2.0 Array	Naive, central memory and effector T cells	19568420	GSM279580	T cell	Effector memory	Effector memory, donor 12805	Hs.12	0.536913	5.88235	9.12752	Hs.12:PB:T_cell:CD4+_effector_memory:r4
628	Hs.42:PB:T_cell:CD4+:neg-sel:r1	GSE14926	HG-U133_Plus_2] Affymetrix Human Genome U133 Plus 2.0 Array	human CD4 and CD8 T cells, negatively (N) or positively (P) selected	n/a	GSM372800	T cell	neg-selected CD4	N_CD4_1	Hs.42	0.671141	7.35294	9.12752	Hs.42:PB:T_cell:CD4+:neg-sel:r1
629	Hs.42:PB:T_cell:CD4+:neg-sel:r2	GSE14926	HG-U133_Plus_2] Affymetrix Human Genome U133 Plus 2.0 Array	human CD4 and CD8 T cells, negatively (N) or positively (P) selected	n/a	GSM372801	T cell	neg-selected CD4	N_CD4_2	Hs.42	0.671141	7.35294	9.12752	Hs.42:PB:T_cell:CD4+:neg-sel:r2
630	Hs.42:PB:T_cell:CD4+:neg-sel:r3	GSE14926	HG-U133_Plus_2] Affymetrix Human Genome U133 Plus 2.0 Array	human CD4 and CD8 T cells, negatively (N) or positively (P) selected	n/a	GSM372802	T cell	neg-selected CD4	N_CD4_3	Hs.42	0.671141	7.35294	9.12752	Hs.42:PB:T_cell:CD4+:neg-sel:r3
631	Hs.42:PB:T_cell:CD4+:neg-sel:r4	GSE14926	HG-U133_Plus_2] Affymetrix Human Genome U133 Plus 2.0 Array	human CD4 and CD8 T cells, negatively (N) or positively (P) selected	n/a	GSM372803	T cell	neg-selected CD4	N_CD4_4	Hs.42	0.671141	7.35294	9.12752	Hs.42:PB:T_cell:CD4+:neg-sel:r4
632	Hs.42:PB:T_cell:CD4+:neg-sel:r5	GSE14926	HG-U133_Plus_2] Affymetrix Human Genome U133 Plus 2.0 Array	human CD4 and CD8 T cells, negatively (N) or positively (P) selected	n/a	GSM372804	T cell	neg-selected CD4	N_CD4_5	Hs.42	0.671141	7.35294	9.12752	Hs.42:PB:T_cell:CD4+:neg-sel:r5
633	Hs.42:PB:T_cell:CD4+:pos-sel:r6	GSE14926	HG-U133_Plus_2] Affymetrix Human Genome U133 Plus 2.0 Array	human CD4 and CD8 T cells, negatively (N) or positively (P) selected	n/a	GSM372805	T cell	pos-selected CD4	P_CD4_6	Hs.42	0.671141	7.35294	9.12752	Hs.42:PB:T_cell:CD4+:pos-sel:r6
634	Hs.42:PB:T_cell:CD4+:pos-sel:r7	GSE14926	HG-U133_Plus_2] Affymetrix Human Genome U133 Plus 2.0 Array	human CD4 and CD8 T cells, negatively (N) or positively (P) selected	n/a	GSM372806	T cell	pos-selected CD4	P_CD4_7	Hs.42	0.671141	7.35294	9.12752	Hs.42:PB:T_cell:CD4+:pos-sel:r7
635	Hs.42:PB:T_cell:CD4+:pos-sel:r8	GSE14926	HG-U133_Plus_2] Affymetrix Human Genome U133 Plus 2.0 Array	human CD4 and CD8 T cells, negatively (N) or positively (P) selected	n/a	GSM372807	T cell	pos-selected CD4	P_CD4_8	Hs.42	0.671141	7.35294	9.12752	Hs.42:PB:T_cell:CD4+:pos-sel:r8
636	Hs.42:PB:T_cell:CD4+:pos-sel:r10	GSE14926	HG-U133_Plus_2] Affymetrix Human Genome U133 Plus 2.0 Array	human CD4 and CD8 T cells, negatively (N) or positively (P) selected	n/a	GSM372808	T cell	pos-selected CD4	P_CD4_10	Hs.42	0.671141	7.35294	9.12752	Hs.42:PB:T_cell:CD4+:pos-sel:r10
637	Hs.42:PB:T_cell:CD8+:neg-sel:r1	GSE14926	HG-U133_Plus_2] Affymetrix Human Genome U133 Plus 2.0 Array	human CD4 and CD8 T cells, negatively (N) or positively (P) selected	n/a	GSM372809	T cell	neg-selected CD8	N_CD8_1	Hs.42	0.671141	7.35294	9.12752	Hs.42:PB:T_cell:CD8+:neg-sel:r1
638	Hs.42:PB:T_cell:CD8+:neg-sel:r2	GSE14926	HG-U133_Plus_2] Affymetrix Human Genome U133 Plus 2.0 Array	human CD4 and CD8 T cells, negatively (N) or positively (P) selected	n/a	GSM372810	T cell	neg-selected CD8	N_CD8_2	Hs.42	0.671141	7.35294	9.12752	Hs.42:PB:T_cell:CD8+:neg-sel:r2
639	Hs.42:PB:T_cell:CD8+:neg-sel:r3	GSE14926	HG-U133_Plus_2] Affymetrix Human Genome U133 Plus 2.0 Array	human CD4 and CD8 T cells, negatively (N) or positively (P) selected	n/a	GSM372811	T cell	neg-selected CD8	N_CD8_3	Hs.42	0.671141	7.35294	9.12752	Hs.42:PB:T_cell:CD8+:neg-sel:r3
640	Hs.42:PB:T_cell:CD8+:neg-sel:r4	GSE14926	HG-U133_Plus_2] Affymetrix Human Genome U133 Plus 2.0 Array	human CD4 and CD8 T cells, negatively (N) or positively (P) selected	n/a	GSM372812	T cell	neg-selected CD8	N_CD8_4	Hs.42	0.671141	7.35294	9.12752	Hs.42:PB:T_cell:CD8+:neg-sel:r4
641	Hs.42:PB:T_cell:CD8+:neg-sel:r5	GSE14926	HG-U133_Plus_2] Affymetrix Human Genome U133 Plus 2.0 Array	human CD4 and CD8 T cells, negatively (N) or positively (P) selected	n/a	GSM372813	T cell	neg-selected CD8	N_CD8_5	Hs.42	0.671141	7.35294	9.12752	Hs.42:PB:T_cell:CD8+:neg-sel:r5
642	Hs.42:PB:T_cell:CD8+:pos-sel:r7	GSE14926	HG-U133_Plus_2] Affymetrix Human Genome U133 Plus 2.0 Array	human CD4 and CD8 T cells, negatively (N) or positively (P) selected	n/a	GSM372814	T cell	pos-selected CD8	P_CD8_7	Hs.42	0.671141	7.35294	9.12752	Hs.42:PB:T_cell:CD8+:pos-sel:r7
643	Hs.42:PB:T_cell:CD8+:pos-sel:r8	GSE14926	HG-U133_Plus_2] Affymetrix Human Genome U133 Plus 2.0 Array	human CD4 and CD8 T cells, negatively (N) or positively (P) selected	n/a	GSM372815	T cell	pos-selected CD8	P_CD8_8	Hs.42	0.671141	7.35294	9.12752	Hs.42:PB:T_cell:CD8+:pos-sel:r8
644	Hs.42:PB:T_cell:CD8+:pos-sel:r9	GSE14926	HG-U133_Plus_2] Affymetrix Human Genome U133 Plus 2.0 Array	human CD4 and CD8 T cells, negatively (N) or positively (P) selected	n/a	GSM372816	T cell	pos-selected CD8	P_CD8_9	Hs.42	0.671141	7.35294	9.12752	Hs.42:PB:T_cell:CD8+:pos-sel:r9
645	Hs.42:PB:T_cell:CD8+:pos-sel:r10	GSE14926	HG-U133_Plus_2] Affymetrix Human Genome U133 Plus 2.0 Array	human CD4 and CD8 T cells, negatively (N) or positively (P) selected	n/a	GSM372817	T cell	pos-selected CD8	P_CD8_10	Hs.42	0.671141	7.35294	9.12752	Hs.42:PB:T_cell:CD8+:pos-sel:r10
646	Hs.42:PB:T_cell:CD8+:pos-sel:r11	GSE14926	HG-U133_Plus_2] Affymetrix Human Genome U133 Plus 2.0 Array	human CD4 and CD8 T cells, negatively (N) or positively (P) selected	n/a	GSM372818	T cell	pos-selected CD8	P_CD8_11	Hs.42	0.671141	7.35294	9.12752	Hs.42:PB:T_cell:CD8+:pos-sel:r11
647	Hs.116:T_cells:CD8+_Central_memory_:r1	Tim Willinger	HG-U133_Plus_2] Affymetrix Human Genome U133 Plus 2.0 Array	Tcell CD8+ Central memory	n/a	TW1681_u133plus2_061004.CEL	T cells	CD8+ Central memory	r1	Hs.116	0.402685	4.41176	9.12752	Hs.116:T_cells:CD8+_Central_memory_:r1
648	Hs.116:T_cells:CD8+_Central_memory_:r2	Tim Willinger	HG-U133_Plus_2] Affymetrix Human Genome U133 Plus 2.0 Array	Tcell CD8+ Central memory	n/a	TW1685_u133plus2_061004.CEL	T cells	CD8+ Central memory	r2	Hs.116	0.402685	4.41176	9.12752	Hs.116:T_cells:CD8+_Central_memory_:r2
649	Hs.116:T_cells:CD8+_Central_memory_:r3	Tim Willinger	HG-U133_Plus_2] Affymetrix Human Genome U133 Plus 2.0 Array	Tcell CD8+ Central memory	n/a	TW1689_u133plus2_061004.CEL	T cells	CD8+ Central memory	r3	Hs.116	0.402685	4.41176	9.12752	Hs.116:T_cells:CD8+_Central_memory_:r3
650	Hs.115:T_cell:CD8+:r1	Paul Lyons	HG-U133_Plus_2] Affymetrix Human Genome U133 Plus 2.0 Array	Tcell_CD8	n/a	HH1765_UI33plus2_201004.CEL	T cell	Tcell_CD8		Hs.115	0.805369	8.82353	9.12752	Hs.115:T_cell:CD8+:r1
651	Hs.115:T_cell:CD4+:r2	Paul Lyons	HG-U133_Plus_2] Affymetrix Human Genome U133 Plus 2.0 Array	Tcell_CD4	n/a	HH1769_UI33plus2_201004.CEL	T cell	Tcell_CD4		Hs.115	0.402685	4.41176	9.12752	Hs.115:T_cell:CD4+:r2
652	Hs.115:T_cell:CD8+:r3	Paul Lyons	HG-U133_Plus_2] Affymetrix Human Genome U133 Plus 2.0 Array	Tcell_CD8	n/a	HH1770_U133plus2_041104.CEL	T cell	Tcell_CD8		Hs.115	0.805369	8.82353	9.12752	Hs.115:T_cell:CD8+:r3
653	Hs.115:T_cell:CD4+:r4	Paul Lyons	HG-U133_Plus_2] Affymetrix Human Genome U133 Plus 2.0 Array	Tcell_CD4	n/a	HH1774realigned_u133plus2_211004.CEL	T cell	Tcell_CD4		Hs.115	0.402685	4.41176	9.12752	Hs.115:T_cell:CD4+:r4
654	Hs.115:T_cell:CD8+:r5	Paul Lyons	HG-U133_Plus_2] Affymetrix Human Genome U133 Plus 2.0 Array	Tcell_CD8	n/a	HH1775_u133plus2_211004.CEL	T cell	Tcell_CD8		Hs.115	0.805369	8.82353	9.12752	Hs.115:T_cell:CD8+:r5
655	Hs.115:T_cell:CD8+:r6	Paul Lyons	HG-U133_Plus_2] Affymetrix Human Genome U133 Plus 2.0 Array	Tcell_CD8	n/a	HH1780_u133plus2_211004.CEL	T cell	Tcell_CD8		Hs.115	0.805369	8.82353	9.12752	Hs.115:T_cell:CD8+:r6
656	Hs.115:T_cell:CD8+:r7	Paul Lyons	HG-U133_Plus_2] Affymetrix Human Genome U133 Plus 2.0 Array	Tcell_CD8	n/a	HH1788_U133plus2_091104.CEL	T cell	Tcell_CD8		Hs.115	0.805369	8.82353	9.12752	Hs.115:T_cell:CD8+:r7
657	Hs.115:T_cell:CD4+:r8	Paul Lyons	HG-U133_Plus_2] Affymetrix Human Genome U133 Plus 2.0 Array	Tcell_CD4	n/a	HH1792_u133plus2_251104.CEL	T cell	Tcell_CD4		Hs.115	0.402685	4.41176	9.12752	Hs.115:T_cell:CD4+:r8
658	Hs.115:T_cell:CD8+:r9	Paul Lyons	HG-U133_Plus_2] Affymetrix Human Genome U133 Plus 2.0 Array	Tcell_CD8	n/a	HH1793_u133plus2_251104.CEL	T cell	Tcell_CD8		Hs.115	0.805369	8.82353	9.12752	Hs.115:T_cell:CD8+:r9
659	Hs.116:T_cell:CD8+_effector_memory_RA:r1	Tim Willinger	HG-U133_Plus_2] Affymetrix Human Genome U133 Plus 2.0 Array	Tcell CD8+ Effector memory RA	n/a	TW1678_u133plus2_061004.CEL	T cell	CD8+ Effector memory RA		Hs.116	0.536913	5.88235	9.12752	Hs.116:T_cell:CD8+_effector_memory_RA:r1
660	Hs.116:T_cell:CD8+_effector_memory_RA:r2	Tim Willinger	HG-U133_Plus_2] Affymetrix Human Genome U133 Plus 2.0 Array	Tcell CD8+ Effector memory RA	n/a	TW1682_u133plus2_061004.CEL	T cell	CD8+ Effector memory RA		Hs.116	0.536913	5.88235	9.12752	Hs.116:T_cell:CD8+_effector_memory_RA:r2
661	Hs.116:T_cell:CD8+_effector_memory_RA:r3	Tim Willinger	HG-U133_Plus_2] Affymetrix Human Genome U133 Plus 2.0 Array	Tcell CD8+ Effector memory RA	n/a	TW1686_u133plus2_061004.CEL	T cell	CD8+ Effector memory RA		Hs.116	0.536913	5.88235	9.12752	Hs.116:T_cell:CD8+_effector_memory_RA:r3
662	Hs.116:T_cell:CD8+_effector_memory_RA:r4	Tim Willinger	HG-U133_Plus_2] Affymetrix Human Genome U133 Plus 2.0 Array	Tcell CD8+ Effector memory RA	n/a	TW1690_u133plus2_061004.CEL	T cell	CD8+ Effector memory RA		Hs.116	0.536913	5.88235	9.12752	Hs.116:T_cell:CD8+_effector_memory_RA:r4
663	Hs.116:T_cell:CD8+_effector_memory:r1	Tim Willinger	HG-U133_Plus_2] Affymetrix Human Genome U133 Plus 2.0 Array	Tcell CD8+ Effector memory	n/a	TW1675_u133plus2_061004.CEL	T cell	CD8+ Effector memory		Hs.116	0.536913	5.88235	9.12752	Hs.116:T_cell:CD8+_effector_memory:r1
664	Hs.116:T_cell:CD8+_effector_memory:r2	Tim Willinger	HG-U133_Plus_2] Affymetrix Human Genome U133 Plus 2.0 Array	Tcell CD8+ Effector memory	n/a	TW1679_u133plus2_061004.CEL	T cell	CD8+ Effector memory		Hs.116	0.536913	5.88235	9.12752	Hs.116:T_cell:CD8+_effector_memory:r2
665	Hs.116:T_cell:CD8+_effector_memory:r3	Tim Willinger	HG-U133_Plus_2] Affymetrix Human Genome U133 Plus 2.0 Array	Tcell CD8+ Effector memory	n/a	TW1683_u133plus2_061004.CEL	T cell	CD8+ Effector memory		Hs.116	0.536913	5.88235	9.12752	Hs.116:T_cell:CD8+_effector_memory:r3
666	Hs.116:T_cell:CD8+_effector_memory:r4	Tim Willinger	HG-U133_Plus_2] Affymetrix Human Genome U133 Plus 2.0 Array	Tcell CD8+ Effector memory	n/a	TW1687_u133plus2_061004.CEL	T cell	CD8+ Effector memory		Hs.116	0.536913	5.88235	9.12752	Hs.116:T_cell:CD8+_effector_memory:r4
667	Hs.116:T_cell:CD8+_na?ve:r1	Tim Willinger	HG-U133_Plus_2] Affymetrix Human Genome U133 Plus 2.0 Array	Tcell CD8+ Naïve CD8+	n/a	TW1676_u133plus2_061004.CEL	T cell	Tcell CD8+ Naïve CD8+		Hs.116	0.536913	5.88235	9.12752	Hs.116:T_cell:CD8+_na?ve:r1
668	Hs.116:T_cell:CD8+_na?ve:r2	Tim Willinger	HG-U133_Plus_2] Affymetrix Human Genome U133 Plus 2.0 Array	Tcell CD8+ Naïve CD8+	n/a	TW1680_u133plus2_061004.CEL	T cell	Tcell CD8+ Naïve CD8+		Hs.116	0.536913	5.88235	9.12752	Hs.116:T_cell:CD8+_na?ve:r2
669	Hs.116:T_cell:CD8+_na?ve:r3	Tim Willinger	HG-U133_Plus_2] Affymetrix Human Genome U133 Plus 2.0 Array	Tcell CD8+ Naïve CD8+	n/a	TW1684_u133plus2_061004.CEL	T cell	Tcell CD8+ Naïve CD8+		Hs.116	0.536913	5.88235	9.12752	Hs.116:T_cell:CD8+_na?ve:r3
670	Hs.116:T_cell:CD8+_na?ve:r4	Tim Willinger	HG-U133_Plus_2] Affymetrix Human Genome U133 Plus 2.0 Array	Tcell CD8+ Naïve CD8+	n/a	TW1688_u133plus2_061004.CEL	T cell	Tcell CD8+ Naïve CD8+		Hs.116	0.536913	5.88235	9.12752	Hs.116:T_cell:CD8+_na?ve:r4
671	Hs.37:PB:T_cell:gamma-delta:r1	GSE13906	HG-U133_Plus_2] Affymetrix Human Genome U133 Plus 2.0 Array	gamma-delta T-cells from healthy volunteers	20132662	GSM349848	T cell	γ-delta	normal gamma-delta T cell duplicate 1	Hs.37	0.268456	2.94118	9.12752	Hs.37:PB:T_cell:gamma-delta:r1
672	Hs.37:PB:T_cell:gamma-delta:r2	GSE13906	HG-U133_Plus_2] Affymetrix Human Genome U133 Plus 2.0 Array	gamma-delta T-cells from healthy volunteers	20132662	GSM349849	T cell	γ-delta	normal gamma-delta T cell duplicate 2	Hs.37	0.268456	2.94118	9.12752	Hs.37:PB:T_cell:gamma-delta:r2
673	Hs.76:PB:T_cell:Treg:na?ve:r1	GSE22045	HG-U133_Plus_2] Affymetrix Human Genome U133 Plus 2.0 Array	unstimulated regulatory T cells (Tregs) and naïve CD4+ T cells	n/a	GSM547998	T cell	Treg	Unstimulated nTreg cells, replicate 1	Hs.76	0.268456	2.94118	9.12752	Hs.76:PB:T_cell:Treg:na?ve:r1
674	Hs.76:PB:T_cell:Treg:na?ve:r2	GSE22045	HG-U133_Plus_2] Affymetrix Human Genome U133 Plus 2.0 Array	unstimulated regulatory T cells (Tregs) and naïve CD4+ T cells	n/a	GSM547999	T cell	Treg	Unstimulated nTreg cells, replicate 2	Hs.76	0.268456	2.94118	9.12752	Hs.76:PB:T_cell:Treg:na?ve:r2
675	Hs.76:PB:T_cell:CD4+:na?ve:r1	GSE22045	HG-U133_Plus_2] Affymetrix Human Genome U133 Plus 2.0 Array	unstimulated regulatory T cells (Tregs) and naïve CD4+ T cells	n/a	GSM548000	T cell	CD4	Unstimulated naïve CD4 cells replicate 1	Hs.76	0.268456	2.94118	9.12752	Hs.76:PB:T_cell:CD4+:na?ve:r1
676	Hs.76:PB:T_cell:CD4+:na?ve:r2	GSE22045	HG-U133_Plus_2] Affymetrix Human Genome U133 Plus 2.0 Array	unstimulated regulatory T cells (Tregs) and naïve CD4+ T cells	n/a	GSM548001	T cell	CD4	Unstimulated naïve CD4 cells replicate 2	Hs.76	0.268456	2.94118	9.12752	Hs.76:PB:T_cell:CD4+:na?ve:r2
677	Hs.96:PB:T_cell:effector:RA:	GSE6743	HG-U133_Plus_2] Affymetrix Human Genome U133 Plus 2.0 Array	naive T cells from peripheral blood stimulated with anti-CD3 and anti-CD28 antibodies in the presence or absence of retinoid acid, IL-12, and 1,25 (OH)2 vitamin D3	17259988	GSM153893	T cell	T effector+retinoid acid	Retinoid Acid stimulated T effector cells	Hs.96	0.134228	1.47059	9.12752	Hs.96:PB:T_cell:effector:RA:
678	Hs.96:PB:T_cell:effector:cntrl:	GSE6743	HG-U133_Plus_2] Affymetrix Human Genome U133 Plus 2.0 Array	naive T cells from peripheral blood stimulated with anti-CD3 and anti-CD28 antibodies in the presence or absence of retinoid acid, IL-12, and 1,25 (OH)2 vitamin D3	17259988	GSM154073	T cell	T effector	Unstimulated T effector cells	Hs.96	0.134228	1.47059	9.12752	Hs.96:PB:T_cell:effector:cntrl:
679	Hs.96:PB:T_cell:effector:IL-12:	GSE6743	HG-U133_Plus_2] Affymetrix Human Genome U133 Plus 2.0 Array	naive T cells from peripheral blood stimulated with anti-CD3 and anti-CD28 antibodies in the presence or absence of retinoid acid, IL-12, and 1,25 (OH)2 vitamin D3	17259988	GSM154077	T cell	T effector+IL-12	IL-12 stimulated T effector cells	Hs.96	0.134228	1.47059	9.12752	Hs.96:PB:T_cell:effector:IL-12:
680	Hs.96:PB:T_cell:effector:1,25(OH)2_vit_D3:	GSE6743	HG-U133_Plus_2] Affymetrix Human Genome U133 Plus 2.0 Array	naive T cells from peripheral blood stimulated with anti-CD3 and anti-CD28 antibodies in the presence or absence of retinoid acid, IL-12, and 1,25 (OH)2 vitamin D3	17259988	GSM154078	T cell	T effector+1,25(OH)2 vitamin D3	1,25(OH)2 vitamin D3 stimulated T effector cells	Hs.96	0.134228	1.47059	9.12752	Hs.96:PB:T_cell:effector:1,25(OH)2_vit_D3:
681	Hs.96:PB:T_cell:CCR10+CLA+:1,25(OH)2_vit_D3/IL-12:	GSE6743	HG-U133_Plus_2] Affymetrix Human Genome U133 Plus 2.0 Array	naive T cells from peripheral blood stimulated with anti-CD3 and anti-CD28 antibodies in the presence or absence of retinoid acid, IL-12, and 1,25 (OH)2 vitamin D3	17259988	GSM154081	T cell	CCR10+ve_CLA+ve T cells+1,25(OH)2 vitamin D3+IL-12	1,25(OH)2 vitamin D3 plus IL-12 stimulated CCR10-positive CLA-positive T cells	Hs.96	0.134228	1.47059	9.12752	Hs.96:PB:T_cell:CCR10+CLA+:1,25(OH)2_vit_D3/IL-12:
682	Hs.96:PB:T_cell:CCR10-CLA+:1,25(OH)2_vit_D3/IL-12:	GSE6743	HG-U133_Plus_2] Affymetrix Human Genome U133 Plus 2.0 Array	naive T cells from peripheral blood stimulated with anti-CD3 and anti-CD28 antibodies in the presence or absence of retinoid acid, IL-12, and 1,25 (OH)2 vitamin D3	17259988	GSM154084	T cell	CCR10-ve_CLA+ve T cells+1,25(OH)2 vitamin D3+IL-12	1,25(OH)2 vitamin D3 plus IL-12 stimulated CCR10-negative CLA-positive T cells	Hs.96	0.134228	1.47059	9.12752	Hs.96:PB:T_cell:CCR10-CLA+:1,25(OH)2_vit_D3/IL-12:
683	Hs.106:PB:NK_cell:cntrl:	GSE8059	HG-U133_Plus_2] Affymetrix Human Genome U133 Plus 2.0 Array	resting and IL2 activated human natural killer cells	17623099	GSM198942	NK cell	NK cell	Resting_NK	Hs.106	0.134228	7.69231	1.74497	Hs.106:PB:NK_cell:cntrl:
684	Hs.106:PB:NK_cell:IL2-2h:	GSE8059	HG-U133_Plus_2] Affymetrix Human Genome U133 Plus 2.0 Array	resting and IL2 activated human natural killer cells	17623099	GSM198943	NK cell	NK cell	NK_time2hours	Hs.106	0.402685	23.0769	1.74497	Hs.106:PB:NK_cell:IL2-2h:
685	Hs.106:PB:NK_cell:IL2-8h:	GSE8059	HG-U133_Plus_2] Affymetrix Human Genome U133 Plus 2.0 Array	resting and IL2 activated human natural killer cells	17623099	GSM198944	NK cell	NK cell	NK_timepoint8hours	Hs.106	0.402685	23.0769	1.74497	Hs.106:PB:NK_cell:IL2-8h:
686	Hs.106:PB:NK_cell:IL2-24h:	GSE8059	HG-U133_Plus_2] Affymetrix Human Genome U133 Plus 2.0 Array	resting and IL2 activated human natural killer cells	17623099	GSM198945	NK cell	NK cell	NK_timepoint24hours	Hs.106	0.402685	23.0769	1.74497	Hs.106:PB:NK_cell:IL2-24h:
687	Hs.74:PB:NK_cell:CD56hiCD62L+:r1	GSE21774	HG-U133_Plus_2] Affymetrix Human Genome U133 Plus 2.0 Array	CD62L+ and CD62L- NK cell	n/a	GSM542578	NK cell	NK cell	CD3- CD56bright CD62L+ NK cells	Hs.74	0.805369	46.1538	1.74497	Hs.74:PB:NK_cell:CD56hiCD62L+:r1
688	Hs.74:PB:NK_cell:CD56hiCD62L+:r2	GSE21774	HG-U133_Plus_2] Affymetrix Human Genome U133 Plus 2.0 Array	CD62L+ and CD62L- NK cell	n/a	GSM542578	NK cell	NK cell	CD3- CD56bright CD62L+ NK cells	Hs.74	0.805369	46.1538	1.74497	Hs.74:PB:NK_cell:CD56hiCD62L+:r2
689	Hs.74:PB:NK_cell:CD56hiCD62L+:r3	GSE21774	HG-U133_Plus_2] Affymetrix Human Genome U133 Plus 2.0 Array	CD62L+ and CD62L- NK cell	n/a	GSM542578	NK cell	NK cell	CD3- CD56bright CD62L+ NK cells	Hs.74	0.805369	46.1538	1.74497	Hs.74:PB:NK_cell:CD56hiCD62L+:r3
690	Hs.74:PB:NK_cell:CD56hiCD62L+:r4	GSE21774	HG-U133_Plus_2] Affymetrix Human Genome U133 Plus 2.0 Array	CD62L+ and CD62L- NK cell	n/a	GSM542578	NK cell	NK cell	CD3- CD56dim CD62L+ NK cells	Hs.74	0.805369	46.1538	1.74497	Hs.74:PB:NK_cell:CD56hiCD62L+:r4
691	Hs.74:PB:NK_cell:CD56hiCD62L+:r5	GSE21774	HG-U133_Plus_2] Affymetrix Human Genome U133 Plus 2.0 Array	CD62L+ and CD62L- NK cell	n/a	GSM542578	NK cell	NK cell	CD3- CD56dim CD62L+ NK cells	Hs.74	0.805369	46.1538	1.74497	Hs.74:PB:NK_cell:CD56hiCD62L+:r5
692	Hs.74:PB:NK_cell:CD56hiCD62L+:r6	GSE21774	HG-U133_Plus_2] Affymetrix Human Genome U133 Plus 2.0 Array	CD62L+ and CD62L- NK cell	n/a	GSM542578	NK cell	NK cell	CD3- CD56dim CD62L+ NK cells	Hs.74	0.805369	46.1538	1.74497	Hs.74:PB:NK_cell:CD56hiCD62L+:r6
693	Hs.74:PB:NK_cell:CD56loCD62L-:r1	GSE21774	HG-U133_Plus_2] Affymetrix Human Genome U133 Plus 2.0 Array	CD62L+ and CD62L- NK cell	n/a	GSM542578	NK cell	NK cell	CD3- CD56dim CD62L- NK cells	Hs.74	0.402685	23.0769	1.74497	Hs.74:PB:NK_cell:CD56loCD62L-:r1
694	Hs.74:PB:NK_cell:CD56loCD62L-:r2	GSE21774	HG-U133_Plus_2] Affymetrix Human Genome U133 Plus 2.0 Array	CD62L+ and CD62L- NK cell	n/a	GSM542578	NK cell	NK cell	CD3- CD56dim CD62L- NK cells	Hs.74	0.402685	23.0769	1.74497	Hs.74:PB:NK_cell:CD56loCD62L-:r2
695	Hs.74:PB:NK_cell:CD56loCD62L-:r3	GSE21774	HG-U133_Plus_2] Affymetrix Human Genome U133 Plus 2.0 Array	CD62L+ and CD62L- NK cell	n/a	GSM542578	NK cell	NK cell	CD3- CD56dim CD62L- NK cells	Hs.74	0.402685	23.0769	1.74497	Hs.74:PB:NK_cell:CD56loCD62L-:r3
696	Hs.114:Neutrophil:CD16+:	Mel Greaves	HG-U133_Plus_2] Affymetrix Human Genome U133 Plus 2.0 Array	Neutrophil_CD16+ve	n/a	HH1713_u133plus2_011004.CEL	Neutrophil	Neutrophil_CD16		Hs.114	0.402685	14.2857	2.81879	Hs.114:Neutrophil:CD16+:
697	Hs.114:Neutrophil:CD16+:	Mel Greaves	HG-U133_Plus_2] Affymetrix Human Genome U133 Plus 2.0 Array	Neutrophil_CD16+ve	n/a	HH1712_u133plus2_011004.CEL	Neutrophil	Neutrophil_CD16		Hs.114	0.402685	14.2857	2.81879	Hs.114:Neutrophil:CD16+:
698	Hs.114:Neutrophil:CD16+:	Mel Greaves	HG-U133_Plus_2] Affymetrix Human Genome U133 Plus 2.0 Array	Neutrophil_CD16+ve	n/a	HH1714_u133plus2_011004.CEL	Neutrophil	Neutrophil_CD16		Hs.114	0.402685	14.2857	2.81879	Hs.114:Neutrophil:CD16+:
699	Hs.39:PB:Neutrophils:cntrl_30min:	GSE14465	HG-U133_Plus_2] Affymetrix Human Genome U133 Plus 2.0 Array	Impact of anti-inflammatory agents on the gene expression profile of stimulated human neutrophils	19295914	GSM361266	Neutrophils	Neutrophils	PMN_ctrl_30min	Hs.39	0.134228	4.7619	2.81879	Hs.39:PB:Neutrophils:cntrl_30min:
700	Hs.39:PB:Neutrophils:inflam_30min:	GSE14465	HG-U133_Plus_2] Affymetrix Human Genome U133 Plus 2.0 Array	Impact of anti-inflammatory agents on the gene expression profile of stimulated human neutrophils	19295914	GSM361272	Neutrophils	Neutrophils	PMN_inflam_30min	Hs.39	0.134228	4.7619	2.81879	Hs.39:PB:Neutrophils:inflam_30min:
701	Hs.39:PB:Neutrophils:inflam+CGS21680_30min:	GSE14465	HG-U133_Plus_2] Affymetrix Human Genome U133 Plus 2.0 Array	Impact of anti-inflammatory agents on the gene expression profile of stimulated human neutrophils	19295914	GSM361278	Neutrophils	Neutrophils	PMN_inflam+CGS_30min	Hs.39	0.134228	4.7619	2.81879	Hs.39:PB:Neutrophils:inflam+CGS21680_30min:
702	Hs.39:PB:Neutrophils:inflam+PGE2_30min:	GSE14465	HG-U133_Plus_2] Affymetrix Human Genome U133 Plus 2.0 Array	Impact of anti-inflammatory agents on the gene expression profile of stimulated human neutrophils	19295914	GSM361283	Neutrophils	Neutrophils	PMN_inflam+PGE2_30min	Hs.39	0.134228	4.7619	2.81879	Hs.39:PB:Neutrophils:inflam+PGE2_30min:
703	Hs.39:PB:Neutrophils:inflam+RO20-1724+forskolin_30min:	GSE14465	HG-U133_Plus_2] Affymetrix Human Genome U133 Plus 2.0 Array	Impact of anti-inflammatory agents on the gene expression profile of stimulated human neutrophils	19295914	GSM361285	Neutrophils	Neutrophils	PMN_inflam+RO+F_30min	Hs.39	0.134228	4.7619	2.81879	Hs.39:PB:Neutrophils:inflam+RO20-1724+forskolin_30min:
704	Hs.62:PB:Neutrophils:cntrl_1h:r1	GSE18810	HG-U133_Plus_2] Affymetrix Human Genome U133 Plus 2.0 Array	human neutrophils exposed to uropathogenic and commensal Esherichia coli.	n/a	GSM466518	Neutrophils	Neutrophils	PMN_mock_60min_rep1	Hs.62	0.268456	9.52381	2.81879	Hs.62:PB:Neutrophils:cntrl_1h:r1
705	Hs.62:PB:Neutrophils:cntrl_1h:r2	GSE18810	HG-U133_Plus_2] Affymetrix Human Genome U133 Plus 2.0 Array	human neutrophils exposed to uropathogenic and commensal Esherichia coli.	n/a	GSM466519	Neutrophils	Neutrophils	PMN_mock_60min_rep2	Hs.62	0.268456	9.52381	2.81879	Hs.62:PB:Neutrophils:cntrl_1h:r2
706	Hs.62:PB:Neutrophils:uropathogenic_E._coli_UTI89_1h:r2	GSE18810	HG-U133_Plus_2] Affymetrix Human Genome U133 Plus 2.0 Array	human neutrophils exposed to uropathogenic and commensal Esherichia coli.	n/a	GSM466515	Neutrophils	Neutrophils	PMN_UTI89_60min_rep2	Hs.62	0.134228	4.7619	2.81879	Hs.62:PB:Neutrophils:uropathogenic_E._coli_UTI89_1h:r2
707	Hs.62:PB:Neutrophils:commensal_E._coli_MG1655_1h:r1	GSE18810	HG-U133_Plus_2] Affymetrix Human Genome U133 Plus 2.0 Array	human neutrophils exposed to uropathogenic and commensal Esherichia coli.	n/a	GSM466516	Neutrophils	Neutrophils	PMN_MG1655_60min_rep1	Hs.62	0.268456	9.52381	2.81879	Hs.62:PB:Neutrophils:commensal_E._coli_MG1655_1h:r1
708	Hs.62:PB:Neutrophils:commensal_E._coli_MG1655_1h:r2	GSE18810	HG-U133_Plus_2] Affymetrix Human Genome U133 Plus 2.0 Array	human neutrophils exposed to uropathogenic and commensal Esherichia coli.	n/a	GSM466517	Neutrophils	Neutrophils	PMN_MG1655_60min_rep2	Hs.62	0.268456	9.52381	2.81879	Hs.62:PB:Neutrophils:commensal_E._coli_MG1655_1h:r2
709	Hs.77:PB:Neutrophils:LPS_16h:r1	GSE22103	HG-U133_Plus_2] Affymetrix Human Genome U133 Plus 2.0 Array	Blood neutrophils: untimulated, ex vivo activation with either Escherichia coli lipopolysaccharide (LPS), or with granulocyte-macrophage colony-simulating factor (GM-CSF) and interferon-gamma (INF-g)	n/a	GSM549577	Neutrophils	Neutrophils	LPS_1	Hs.77	0.536913	19.0476	2.81879	Hs.77:PB:Neutrophils:LPS_16h:r1
710	Hs.77:PB:Neutrophils:LPS_16h:r2	GSE22103	HG-U133_Plus_2] Affymetrix Human Genome U133 Plus 2.0 Array	Blood neutrophils: untimulated, ex vivo activation with either Escherichia coli lipopolysaccharide (LPS), or with granulocyte-macrophage colony-simulating factor (GM-CSF) and interferon-gamma (INF-g)	n/a	GSM549578	Neutrophils	Neutrophils	LPS_2	Hs.77	0.536913	19.0476	2.81879	Hs.77:PB:Neutrophils:LPS_16h:r2
711	Hs.77:PB:Neutrophils:LPS_16h:r3	GSE22103	HG-U133_Plus_2] Affymetrix Human Genome U133 Plus 2.0 Array	Blood neutrophils: untimulated, ex vivo activation with either Escherichia coli lipopolysaccharide (LPS), or with granulocyte-macrophage colony-simulating factor (GM-CSF) and interferon-gamma (INF-g)	n/a	GSM549579	Neutrophils	Neutrophils	LPS_3	Hs.77	0.536913	19.0476	2.81879	Hs.77:PB:Neutrophils:LPS_16h:r3
712	Hs.77:PB:Neutrophils:LPS_16h:r4	GSE22103	HG-U133_Plus_2] Affymetrix Human Genome U133 Plus 2.0 Array	Blood neutrophils: untimulated, ex vivo activation with either Escherichia coli lipopolysaccharide (LPS), or with granulocyte-macrophage colony-simulating factor (GM-CSF) and interferon-gamma (INF-g)	n/a	GSM549580	Neutrophils	Neutrophils	LPS_4	Hs.77	0.536913	19.0476	2.81879	Hs.77:PB:Neutrophils:LPS_16h:r4
713	Hs.77:PB:Neutrophils:GM-CSF_IFNg_16h:r1	GSE22103	HG-U133_Plus_2] Affymetrix Human Genome U133 Plus 2.0 Array	Blood neutrophils: untimulated, ex vivo activation with either Escherichia coli lipopolysaccharide (LPS), or with granulocyte-macrophage colony-simulating factor (GM-CSF) and interferon-gamma (INF-g)	n/a	GSM549581	Neutrophils	Neutrophils	GM-CSF_IFNg_1	Hs.77	0.536913	19.0476	2.81879	Hs.77:PB:Neutrophils:GM-CSF_IFNg_16h:r1
714	Hs.77:PB:Neutrophils:GM-CSF_IFNg_16h:r2	GSE22103	HG-U133_Plus_2] Affymetrix Human Genome U133 Plus 2.0 Array	Blood neutrophils: untimulated, ex vivo activation with either Escherichia coli lipopolysaccharide (LPS), or with granulocyte-macrophage colony-simulating factor (GM-CSF) and interferon-gamma (INF-g)	n/a	GSM549582	Neutrophils	Neutrophils	GM-CSF_IFNg_2	Hs.77	0.536913	19.0476	2.81879	Hs.77:PB:Neutrophils:GM-CSF_IFNg_16h:r2
715	Hs.77:PB:Neutrophils:GM-CSF_IFNg_16h:r3	GSE22103	HG-U133_Plus_2] Affymetrix Human Genome U133 Plus 2.0 Array	Blood neutrophils: untimulated, ex vivo activation with either Escherichia coli lipopolysaccharide (LPS), or with granulocyte-macrophage colony-simulating factor (GM-CSF) and interferon-gamma (INF-g)	n/a	GSM549583	Neutrophils	Neutrophils	GM-CSF_IFNg_3	Hs.77	0.536913	19.0476	2.81879	Hs.77:PB:Neutrophils:GM-CSF_IFNg_16h:r3
716	Hs.77:PB:Neutrophils:GM-CSF_IFNg_16h:r4	GSE22103	HG-U133_Plus_2] Affymetrix Human Genome U133 Plus 2.0 Array	Blood neutrophils: untimulated, ex vivo activation with either Escherichia coli lipopolysaccharide (LPS), or with granulocyte-macrophage colony-simulating factor (GM-CSF) and interferon-gamma (INF-g)	n/a	GSM549584	Neutrophils	Neutrophils	GM-CSF_IFNg_4	Hs.77	0.536913	19.0476	2.81879	Hs.77:PB:Neutrophils:GM-CSF_IFNg_16h:r4
717	Hs.115:B_cell:r1	Paul Lyons	HG-U133_Plus_2] Affymetrix Human Genome U133 Plus 2.0 Array	Bcell_CD19	n/a	HH1763_UI33plus2_201004.CEL	B cell	CD19	r1	Hs.115	0.536913	16.6667	3.22148	Hs.115:B_cell:r1
718	Hs.115:B_cell:r2	Paul Lyons	HG-U133_Plus_2] Affymetrix Human Genome U133 Plus 2.0 Array	Bcell_CD19	n/a	HH1778_u133plus2_211004.CEL	B cell	CD19	r2	Hs.115	0.536913	16.6667	3.22148	Hs.115:B_cell:r2
719	Hs.115:B_cell:r3	Paul Lyons	HG-U133_Plus_2] Affymetrix Human Genome U133 Plus 2.0 Array	Bcell_CD19	n/a	HH1786_U133plus2_091104.CEL	B cell	CD19	r3	Hs.115	0.536913	16.6667	3.22148	Hs.115:B_cell:r3
720	Hs.115:B_cell:r4	Paul Lyons	HG-U133_Plus_2] Affymetrix Human Genome U133 Plus 2.0 Array	Bcell_CD19	n/a	HH1791_u133plus2_251104.CEL	B cell	CD19	r4	Hs.115	0.536913	16.6667	3.22148	Hs.115:B_cell:r4
721	Hs.25:tonsil:B_cell:Na?ve:r39	GSE12366	HG-U133_Plus_2] Affymetrix Human Genome U133 Plus 2.0 Array	B cell subsets	19023113	GSM310435	B cell	Naïve_CD19+CD38−IgD+	tonsil_r39	Hs.25	0.402685	12.5	3.22148	Hs.25:tonsil:B_cell:Naive:r39
722	Hs.25:tonsil:B_cell:Na?ve:r41	GSE12366	HG-U133_Plus_2] Affymetrix Human Genome U133 Plus 2.0 Array	B cell subsets	19023113	GSM310436	B cell	Naïve_CD19+CD38−IgD+	tonsil_r41	Hs.25	0.402685	12.5	3.22148	Hs.25:tonsil:B_cell:Naive:r41
723	Hs.25:tonsil:B_cell:Na?ve:r48	GSE12366	HG-U133_Plus_2] Affymetrix Human Genome U133 Plus 2.0 Array	B cell subsets	19023113	GSM310437	B cell	Naïve_CD19+CD38−IgD+	tonsil_r48	Hs.25	0.402685	12.5	3.22148	Hs.25:tonsil:B_cell:Naive:r48
724	Hs.25:tonsil:B_cell:Germinal_center:r40	GSE12366	HG-U133_Plus_2] Affymetrix Human Genome U133 Plus 2.0 Array	B cell subsets	19023113	GSM310429	B cell	Germinal Center_CD19+CD38++IgD−	tonsil_r40	Hs.25	0.402685	12.5	3.22148	Hs.25:tonsil:B_cell:Germinal_center:r40
725	Hs.25:tonsil:B_cell:Germinal_cente:r43	GSE12366	HG-U133_Plus_2] Affymetrix Human Genome U133 Plus 2.0 Array	B cell subsets	19023113	GSM310430	B cell	Germinal Center_CD19+CD38++IgD−	tonsil_r43	Hs.25	0.402685	12.5	3.22148	Hs.25:tonsil:B_cell:Germinal_cente:r43
726	Hs.25:tonsil:B_cell:Germinal_cente:r50	GSE12366	HG-U133_Plus_2] Affymetrix Human Genome U133 Plus 2.0 Array	B cell subsets	19023113	GSM310431	B cell	Germinal Center_CD19+CD38++IgD−	tonsil_r50	Hs.25	0.402685	12.5	3.22148	Hs.25:tonsil:B_cell:Germinal_cente:r50
727	Hs.25:tonsil:B_cell:Memory:r28	GSE12366	HG-U133_Plus_2] Affymetrix Human Genome U133 Plus 2.0 Array	B cell subsets	19023113	GSM310438	B cell	Memory_CD19+CD27−	tonsil_r28	Hs.25	0.402685	12.5	3.22148	Hs.25:tonsil:B_cell:Memory:r28
728	Hs.25:tonsil:B_cell:Memory:r36	GSE12366	HG-U133_Plus_2] Affymetrix Human Genome U133 Plus 2.0 Array	B cell subsets	19023113	GSM310439	B cell	Memory_CD19+CD27−	tonsil_r36	Hs.25	0.402685	12.5	3.22148	Hs.25:tonsil:B_cell:Memory:r36
729	Hs.25:tonsil:B_cell:Memory:r38	GSE12366	HG-U133_Plus_2] Affymetrix Human Genome U133 Plus 2.0 Array	B cell subsets	19023113	GSM310440	B cell	Memory_CD19+CD27−	tonsil_r38	Hs.25	0.402685	12.5	3.22148	Hs.25:tonsil:B_cell:Memory:r38
730	Hs.25:tonsil:B_cell:Plasma_cell:r30	GSE12366	HG-U133_Plus_2] Affymetrix Human Genome U133 Plus 2.0 Array	B cell subsets	19023113	GSM310432	B cell	Plasma cells	tonsil_r30	Hs.25	0.402685	12.5	3.22148	Hs.25:tonsil:B_cell:Plasma_cell:r30
731	Hs.25:tonsil:B_cell:Plasma_cell:r33	GSE12366	HG-U133_Plus_2] Affymetrix Human Genome U133 Plus 2.0 Array	B cell subsets	19023113	GSM310433	B cell	Plasma cells	tonsil_r33	Hs.25	0.402685	12.5	3.22148	Hs.25:tonsil:B_cell:Plasma_cell:r33
732	Hs.25:tonsil:B_cell:Plasma_cell:r44	GSE12366	HG-U133_Plus_2] Affymetrix Human Genome U133 Plus 2.0 Array	B cell subsets	19023113	GSM310434	B cell	Plasma cells	tonsil_r44	Hs.25	0.402685	12.5	3.22148	Hs.25:tonsil:B_cell:Plasma_cell:r44
733	Hs.45:tonsil:B_cell:CXCR4+_centroblast:r6	GSE15271	HG-U133_Plus_2] Affymetrix Human Genome U133 Plus 2.0 Array	CXCR4pos (centroblast) and CXCR4neg (centrocyte) Human Germinal Center B cells	19494283	GSM381339	B cell	CXCR4+ centroblast	tonsil_r6	Hs.45	0.536913	16.6667	3.22148	Hs.45:tonsil:B_cell:CXCR4+_centroblast:r6
734	Hs.45:tonsil:B_cell:CXCR4+_centroblast:r7	GSE15271	HG-U133_Plus_2] Affymetrix Human Genome U133 Plus 2.0 Array	CXCR4pos (centroblast) and CXCR4neg (centrocyte) Human Germinal Center B cells	19494283	GSM381341	B cell	CXCR4+ centroblast	tonsil_r7	Hs.45	0.536913	16.6667	3.22148	Hs.45:tonsil:B_cell:CXCR4+_centroblast:r7
735	Hs.45:tonsil:B_cell:CXCR4+_centroblast:r8	GSE15271	HG-U133_Plus_2] Affymetrix Human Genome U133 Plus 2.0 Array	CXCR4pos (centroblast) and CXCR4neg (centrocyte) Human Germinal Center B cells	19494283	GSM381343	B cell	CXCR4+ centroblast	tonsil_r8	Hs.45	0.536913	16.6667	3.22148	Hs.45:tonsil:B_cell:CXCR4+_centroblast:r8
736	Hs.45:tonsil:B_cell:CXCR4+_centroblast:r11	GSE15271	HG-U133_Plus_2] Affymetrix Human Genome U133 Plus 2.0 Array	CXCR4pos (centroblast) and CXCR4neg (centrocyte) Human Germinal Center B cells	19494283	GSM381345	B cell	CXCR4+ centroblast	tonsil_r11	Hs.45	0.536913	16.6667	3.22148	Hs.45:tonsil:B_cell:CXCR4+_centroblast:r11
737	Hs.45:tonsil:B_cell:CXCR4-_centrocyte:r6	GSE15271	HG-U133_Plus_2] Affymetrix Human Genome U133 Plus 2.0 Array	CXCR4pos (centroblast) and CXCR4neg (centrocyte) Human Germinal Center B cells	19494283	GSM381340	B cell	CXCR4- centrocyte	tonsil_r6	Hs.45	0.536913	16.6667	3.22148	Hs.45:tonsil:B_cell:CXCR4-_centrocyte:r6
738	Hs.45:tonsil:B_cell:CXCR4-_centrocyte:r7	GSE15271	HG-U133_Plus_2] Affymetrix Human Genome U133 Plus 2.0 Array	CXCR4pos (centroblast) and CXCR4neg (centrocyte) Human Germinal Center B cells	19494283	GSM381342	B cell	CXCR4- centrocyte	tonsil_r7	Hs.45	0.536913	16.6667	3.22148	Hs.45:tonsil:B_cell:CXCR4-_centrocyte:r7
739	Hs.45:tonsil:B_cell:CXCR4-_centrocyte:r8	GSE15271	HG-U133_Plus_2] Affymetrix Human Genome U133 Plus 2.0 Array	CXCR4pos (centroblast) and CXCR4neg (centrocyte) Human Germinal Center B cells	19494283	GSM381344	B cell	CXCR4- centrocyte	tonsil_r8	Hs.45	0.536913	16.6667	3.22148	Hs.45:tonsil:B_cell:CXCR4-_centrocyte:r8
740	Hs.45:tonsil:B_cell:CXCR4-_centrocyte:r11	GSE15271	HG-U133_Plus_2] Affymetrix Human Genome U133 Plus 2.0 Array	CXCR4pos (centroblast) and CXCR4neg (centrocyte) Human Germinal Center B cells	19494283	GSM381346	B cell	CXCR4- centrocyte	tonsil_r11	Hs.45	0.536913	16.6667	3.22148	Hs.45:tonsil:B_cell:CXCR4-_centrocyte:r11
741	Hs.22:Gametocytes:oocyte:r1	GSE12034	HG-U133_Plus_2] Affymetrix Human Genome U133 Plus 2.0 Array	Human metaphase II oocytes	16968779	GSM304260	Gametocytes		human oocyte, biological rep1	Hs.22	0.402685	60	0.671141	Hs.22:Gametocytes:oocyte:r1
742	Hs.22:Gametocytes:oocyte:r2	GSE12034	HG-U133_Plus_2] Affymetrix Human Genome U133 Plus 2.0 Array	Human metaphase II oocytes	16968779	GSM304261	Gametocytes		human oocyte, biological rep2	Hs.22	0.402685	60	0.671141	Hs.22:Gametocytes:oocyte:r2
743	Hs.22:Gametocytes:oocyte:r3	GSE12034	HG-U133_Plus_2] Affymetrix Human Genome U133 Plus 2.0 Array	Human metaphase II oocytes	16968779	GSM304262	Gametocytes		human oocyte, biological rep3	Hs.22	0.402685	60	0.671141	Hs.22:Gametocytes:oocyte:r3
744	Hs.98:Gametocytes:spermatocyte:r2	GSE6872	HG-U133_Plus_2] Affymetrix Human Genome U133 Plus 2.0 Array	Normal human spermatozoa	17327269	GSM158468	Gametocytes		Normospermic individual: Sample N2	Hs.98	0.268456	40	0.671141	Hs.98:Gametocytes:spermatocyte:r2
745	Hs.98:Gametocytes:spermatocyte:r4	GSE6872	HG-U133_Plus_2] Affymetrix Human Genome U133 Plus 2.0 Array	Normal human spermatozoa	17327269	GSM158470	Gametocytes		Normospermic individual: Sample N4	Hs.98	0.268456	40	0.671141	Hs.98:Gametocytes:spermatocyte:r4
