# Supplementary material for: An expression atlas of human primary cells: inference of gene function from coexpression networks
Source: BMC Genomics. 2013 Sep 20;14:632. doi: 10.1186/1471-2164-14-632 (PMC3849585; doi:10.1186/1471-2164-14-632)
Supplement: Additional file 2: Table S2 — An Microsoft Excel file detailing all of the coexpression clusters derived from this analysis including the gene/probeIDs within the cluster and cluster description annotation. [file 1471-2164-14-632-S2.xlsx]

## Sheet: Human_cell_data_v5-6-8-11_P75-M
Name	Probe set ID	Gene symbol	Gene description	EntrezID	Chrom	ChromLoc	PathwayID	PathDesc	All_cancer_merge_0.55_MCL_2.2_6	All_cancer_merge_P60_MCL22	GNF_Hs.atlas_75P_22MCL	MCL_2.2_6		Cluster profile
AARSD1;238740_at	238740_at	AARSD1	alanyl-tRNA synthetase domain containing 1	80755	17	41102544; 41120106	-	-	No Class	No Class	No Class	Cluster0001: Spermatocyte-related
ABCA17P;231164_at	231164_at	ABCA17P	ATP-binding cassette, sub-family A (ABC1), member 17 (pseudogene)	650655	16	2390922	-	-	No Class	No Class	No Class	Cluster0001: Spermatocyte-related
ABHD1;236461_at	236461_at	ABHD1	abhydrolase domain containing 1	84696	2	27346656	-	-	No Class	No Class	No Class	Cluster0001: Spermatocyte-related
ABRA;1552731_at	1552731_at	ABRA	actin-binding Rho activating protein	137735	8	107771711	-	-	No Class	No Class	No Class	Cluster0001: Spermatocyte-related
ACAP1;242081_at	242081_at	ACAP1	ArfGAP with coiled-coil, ankyrin repeat and PH domains 1	9744	17	7239847	4144	Endocytosis	Cluster0001	C_001_HK?	No Class	Cluster0001: Spermatocyte-related
ACRBP;223718_at	223718_at	ACRBP	acrosin binding protein	84519	12	6747241	-	-	No Class	No Class	No Class	Cluster0001: Spermatocyte-related
ACRV1;206776_x_at	206776_x_at	ACRV1	acrosomal vesicle protein 1	56	11	125542229	-	-	Cluster0204	C_256	C_003_High_in_Testis	Cluster0001: Spermatocyte-related
ACRV1;207969_x_at	207969_x_at	ACRV1	acrosomal vesicle protein 1	56	11	125542229	-	-	Cluster0204	C_256	C_003_High_in_Testis	Cluster0001: Spermatocyte-related
ACRV1;207973_x_at	207973_x_at	ACRV1	acrosomal vesicle protein 1	56	11	125542229	-	-	Cluster0204	C_256	C_003_High_in_Testis	Cluster0001: Spermatocyte-related
ACRV1;207990_x_at	207990_x_at	ACRV1	acrosomal vesicle protein 1	56	11	125542229	-	-	Cluster0204	C_256	C_003_High_in_Testis	Cluster0001: Spermatocyte-related
ACRV1;207991_x_at	207991_x_at	ACRV1	acrosomal vesicle protein 1	56	11	125542229	-	-	Cluster0204	C_256	C_003_High_in_Testis	Cluster0001: Spermatocyte-related
ACRV1;208013_s_at	208013_s_at	ACRV1	acrosomal vesicle protein 1	56	11	125542229	-	-	Cluster0204	C_256	C_003_High_in_Testis	Cluster0001: Spermatocyte-related
ACSBG2;221716_s_at	221716_s_at	ACSBG2	acyl-CoA synthetase bubblegum family member 2	81616	19	6135709	-	-	No Class	No Class	C_003_High_in_Testis	Cluster0001: Spermatocyte-related
ACTL7A;220501_at	220501_at	ACTL7A	actin-like 7A	10881	9	111624602	-	-	Cluster0342	No Class	C_003_High_in_Testis	Cluster0001: Spermatocyte-related
ACTL9;243208_x_at	243209_at	ACTL9	actin-like 9	284382	19	8807750	-	-	No Class	No Class	No Class	Cluster0001: Spermatocyte-related
ACTRT2;237360_at	237360_at	ACTRT2	actin-related protein T2	140625	1	2938045	-	-	Cluster0121	No Class	No Class	Cluster0001: Spermatocyte-related
ADAD1;231448_at	231448_at	ADAD1	adenosine deaminase domain containing 1 (testis-specific)	132612	4	123300120; 123300594	-	-	Cluster0024	C_043	No Class	Cluster0001: Spermatocyte-related
ADAM18;207597_at	207597_at	ADAM18	ADAM metallopeptidase domain 18	8749	8	39442141	-	-	No Class	No Class	No Class	Cluster0001: Spermatocyte-related
ADAM2;207664_at	207664_at	ADAM2	ADAM metallopeptidase domain 2	2515	8	39601255	-	-	No Class	No Class	C_003_High_in_Testis	Cluster0001: Spermatocyte-related
ADAM20;207423_s_at	207423_s_at	ADAM20	ADAM metallopeptidase domain 20	8748	14	70989078	-	-	Cluster0048	C_115	No Class	Cluster0001: Spermatocyte-related
ADAM21;1552579_a_at	1552579_a_at	ADAM21	ADAM metallopeptidase domain 21	8747	14	70924216	-	-	No Class	No Class	No Class	Cluster0001: Spermatocyte-related
ADAM29;221337_s_at	221337_s_at	ADAM29	ADAM metallopeptidase domain 29	11086	4	175839508	-	-	Cluster0204	C_115	C_003_High_in_Testis	Cluster0001: Spermatocyte-related
ADAM30;221446_at	221446_at	ADAM30	ADAM metallopeptidase domain 30	11085	1	120436156	-	-	Cluster0003	C_377	No Class	Cluster0001: Spermatocyte-related
ADAM30;243520_x_at	243521_at	ADAM30	ADAM metallopeptidase domain 30	11085	1	120436156	-	-	No Class	No Class	No Class	Cluster0001: Spermatocyte-related
ADAM32;1552266_at	1552266_at	ADAM32	ADAM metallopeptidase domain 32	203102	8	38965049	-	-	No Class	No Class	No Class	Cluster0001: Spermatocyte-related
ADAM3A;216276_s_at	216276_s_at	ADAM3A	ADAM metallopeptidase domain 3A (cyritestin 1)	1587	8	39308564	-	-	No Class	No Class	No Class	Cluster0001: Spermatocyte-related
ADAM5P;216998_s_at	216998_s_at	ADAM5P	ADAM metallopeptidase domain 5 pseudogene	255926	8	39172181	-	-	Cluster0003	C_004_HK?	No Class	Cluster0001: Spermatocyte-related
ADAM6;237909_at	237909_at	ADAM6	ADAM metallopeptidase domain 6 (pseudogene)	8755	14	106435818	-	-	No Class	No Class	No Class	Cluster0001: Spermatocyte-related
ADAMTS17;1552726_at	1552726_at	ADAMTS17	ADAM metallopeptidase with thrombospondin type 1 motif, 17	170691	15	100511642	-	-	No Class	No Class	No Class	Cluster0001: Spermatocyte-related
ADCY10;214547_at	214547_at	ADCY10	adenylate cyclase 10 (soluble)	55811	1	167778624	230	Purine metabolism	No Class	No Class	No Class	Cluster0001: Spermatocyte-related
ADCY10;217305_s_at	217305_s_at	ADCY10	adenylate cyclase 10 (soluble)	55811	1	167778624	230	Purine metabolism	No Class	No Class	No Class	Cluster0001: Spermatocyte-related
ADO;212500_at	212500_at	ADO	2-aminoethanethiol (cysteamine) dioxygenase	84890	10	64564515	00430, 01100	Taurine and hypotaurine metabolism, Metabolic pathways	No Class	No Class	No Class	Cluster0001: Spermatocyte-related
ADO;212502_at	212502_at	ADO	2-aminoethanethiol (cysteamine) dioxygenase	84890	10	64564515	00430, 01100	Taurine and hypotaurine metabolism, Metabolic pathways	No Class	No Class	C_003_High_in_Testis	Cluster0001: Spermatocyte-related
AFF4;219199_at	219199_at	AFF4	AF4/FMR2 family, member 4	27125	5	132211071	-	-	No Class	No Class	C_003_High_in_Testis	Cluster0001: Spermatocyte-related
AGBL2;220390_at	220390_at	AGBL2	ATP/GTP binding protein-like 2	79841	11	47681144	-	-	Cluster0427	C_337	No Class	Cluster0001: Spermatocyte-related
AGFG1;218091_at	218091_at	AGFG1	ArfGAP with FG repeats 1	3267	2	228336887	-	-	No Class	No Class	C_003_High_in_Testis	Cluster0001: Spermatocyte-related
AKAP1;201674_s_at	201674_s_at	AKAP1	A kinase (PRKA) anchor protein 1	8165	17	55162552	-	-	No Class	No Class	C_003_High_in_Testis	Cluster0001: Spermatocyte-related
AKAP1;210626_at	210626_at	AKAP1	A kinase (PRKA) anchor protein 1	8165	17	55162552	-	-	No Class	No Class	No Class	Cluster0001: Spermatocyte-related
AKAP14;237282_s_at	237282_s_at	AKAP14	A kinase (PRKA) anchor protein 14	158798	X	119029935	-	-	No Class	No Class	No Class	Cluster0001: Spermatocyte-related
AKAP14;242698_at	242698_at	AKAP14	A kinase (PRKA) anchor protein 14	158798	X	119029935	-	-	No Class	No Class	No Class	Cluster0001: Spermatocyte-related
AKAP3;207344_at	207344_at	AKAP3	A kinase (PRKA) anchor protein 3	10566	12	4724676	-	-	No Class	No Class	C_003_High_in_Testis	Cluster0001: Spermatocyte-related
AKAP4;207019_s_at	207019_s_at	AKAP4	A kinase (PRKA) anchor protein 4	8852	X	49955410; 49955434	-	-	Cluster0059	No Class	C_003_High_in_Testis	Cluster0001: Spermatocyte-related
AKD1;239828_at	239828_at	AKD1	adenylate kinase domain containing 1	221264	6	109814058; 109952901	-	-	No Class	No Class	No Class	Cluster0001: Spermatocyte-related
AKNAD1;1558834_s_at	1558834_s_at	AKNAD1	AKNA domain containing 1	254268	1	109358531	-	-	No Class	No Class	No Class	Cluster0001: Spermatocyte-related
AKT3;219393_s_at	219393_s_at	AKT3	v-akt murine thymoma viral oncogene homolog 3 (protein kinase B, gamma)	10000	1	243651534; 243666483	04010, 04012, 04062, 04150, 04210, 04370, 04510, 04530, 04620, 04630, 04660, 04662, 04664, 04666, 04722, 04910, 04914, 04920, 05200, 05210, 05211, 05212, 05213, 05214, 05215, 05218, 05220, 05221, 05222, 05223	MAPK signaling pathway, ErbB signaling pathway, Chemokine signaling pathway, mTOR signaling pathway, Apoptosis, VEGF signaling pathway, Focal adhesion, Tight junction, Toll-like receptor signaling pathway, Jak-STAT signaling pathway, T cell receptor signaling pathway, B cell receptor signaling pathway, Fc epsilon RI signaling pathway, Fc gamma R-mediated phagocytosis, Neurotrophin signaling pathw…	No Class	No Class	No Class	Cluster0001: Spermatocyte-related
ALLC;220365_at	220365_at	ALLC	allantoicase	55821	2	3705785	00230, 01100	Purine metabolism, Metabolic pathways	No Class	No Class	C_003_High_in_Testis	Cluster0001: Spermatocyte-related
ALS2CR11;1553260_s_at	1553260_s_at	ALS2CR11	amyotrophic lateral sclerosis 2 (juvenile) chromosome region, candidate 11	151254	2	202352146; 202399044	-	-	No Class	No Class	No Class	Cluster0001: Spermatocyte-related
ALS2CR11;1554831_x_at	1554831_x_at	ALS2CR11	amyotrophic lateral sclerosis 2 (juvenile) chromosome region, candidate 11	151254	2	202352146; 202399044	-	-	No Class	No Class	No Class	Cluster0001: Spermatocyte-related
ALS2CR11;1556757_a_at	1556757_a_at	ALS2CR11	amyotrophic lateral sclerosis 2 (juvenile) chromosome region, candidate 11	151254	2	202352146; 202399044	-	-	No Class	No Class	No Class	Cluster0001: Spermatocyte-related
ALS2CR11;1563673_a_at	1563673_a_at	ALS2CR11	amyotrophic lateral sclerosis 2 (juvenile) chromosome region, candidate 11	151254	2	202352146; 202399044	-	-	No Class	No Class	No Class	Cluster0001: Spermatocyte-related
AMAC1;1553471_at	1553471_at	AMAC1	acyl-malonyl condensing enzyme 1	146861	17	33519538	-	-	No Class	No Class	No Class	Cluster0001: Spermatocyte-related
ANKAR;1552438_a_at	1552438_a_at	ANKAR	ankyrin and armadillo repeat containing	150709	2	190540710	-	-	No Class	No Class	No Class	Cluster0001: Spermatocyte-related
ANKRD45;236421_at	236421_at	ANKRD45	ankyrin repeat domain 45	339416	1	173577474	-	-	No Class	No Class	No Class	Cluster0001: Spermatocyte-related
ANKRD5;222951_s_at	222951_s_at	ANKRD5	ankyrin repeat domain 5	63926	20	10015696	-	-	No Class	No Class	No Class	Cluster0001: Spermatocyte-related
ANKRD50;236189_at	236189_at	ANKRD50	ankyrin repeat domain 50	57182	4	125585205; 125585206	-	-	Cluster0045	No Class	No Class	Cluster0001: Spermatocyte-related
ANKRD7;206112_at	206112_at	ANKRD7	ankyrin repeat domain 7	56311	7	117864711	-	-	No Class	No Class	C_003_High_in_Testis	Cluster0001: Spermatocyte-related
ANKS1B;219989_s_at	219989_s_at	ANKS1B	ankyrin repeat and sterile alpha motif domain containing 1B	56899	12	99129070; 99137995	-	-	No Class	No Class	No Class	Cluster0001: Spermatocyte-related
ANUBL1;244206_at	244206_at	ANUBL1	AN1, ubiquitin-like, homolog (Xenopus laevis)	93550	10	46111039	-	-	No Class	No Class	No Class	Cluster0001: Spermatocyte-related
ANXA13;208323_s_at	208323_s_at	ANXA13	annexin A13	312	8	124693034	-	-	No Class	No Class	No Class	Cluster0001: Spermatocyte-related
APLF;1555100_at	1555100_at	APLF	aprataxin and PNKP like factor	200558	2	68694690	-	-	No Class	No Class	No Class	Cluster0001: Spermatocyte-related
ARHGAP28;220381_at	220381_at	ARHGAP28	Rho GTPase activating protein 28	79822	18	6834483	-	-	No Class	No Class	No Class	Cluster0001: Spermatocyte-related
ARHGAP28;220382_s_at	220382_s_at	ARHGAP28	Rho GTPase activating protein 28	79822	18	6834483	-	-	No Class	No Class	C_003_High_in_Testis	Cluster0001: Spermatocyte-related
ARHGAP28;227911_at	227911_at	ARHGAP28	Rho GTPase activating protein 28	79822	18	6834483	-	-	No Class	No Class	No Class	Cluster0001: Spermatocyte-related
ARL4A;205020_s_at	205020_s_at	ARL4A	ADP-ribosylation factor-like 4A	10124	7	12726480; 12726960	-	-	No Class	No Class	C_003_High_in_Testis	Cluster0001: Spermatocyte-related
ARMC3;240275_at	240275_at	ARMC3	armadillo repeat containing 3	219681	10	23216953	-	-	No Class	No Class	No Class	Cluster0001: Spermatocyte-related
ARMC4;223794_at	223794_at	ARMC4	armadillo repeat containing 4	55130	10	28101098	-	-	Cluster0148	No Class	No Class	Cluster0001: Spermatocyte-related
ARPM1;223665_at	223665_at	ARPM1	actin related protein M1	84517	3	169484712	-	-	No Class	No Class	No Class	Cluster0001: Spermatocyte-related
ARPP19;214553_s_at	214553_s_at	ARPP19	cAMP-regulated phosphoprotein, 19kDa	10776	15	52839431	-	-	No Class	No Class	C_048_High_in_CNS_(caudate_nucleus)	Cluster0001: Spermatocyte-related
ASB15;1564679_at	1564679_at	ASB15	ankyrin repeat and SOCS box-containing 15	142685	7	123249111	-	-	No Class	No Class	No Class	Cluster0001: Spermatocyte-related
ASB17;231622_at	231622_at	ASB17	ankyrin repeat and SOCS box-containing 17	127247	1	76384559	-	-	No Class	No Class	No Class	Cluster0001: Spermatocyte-related
ASXL3;232838_at	232838_at	ASXL3	additional sex combs like 3 (Drosophila)	80816	18	31158540	-	-	No Class	No Class	No Class	Cluster0001: Spermatocyte-related
ATMIN;238777_x_at	238777_x_at	ATMIN	ATM interactor	23300	16	81069457	-	-	Cluster0024	No Class	No Class	Cluster0001: Spermatocyte-related
ATP1A4;1558612_a_at	1558612_a_at	ATP1A4	ATPase, Na+/K+ transporting, alpha 4 polypeptide	480	1	160121351; 160147200	04260, 04960	Cardiac muscle contraction, Aldosterone-regulated sodium reabsorption	No Class	No Class	No Class	Cluster0001: Spermatocyte-related
ATP6V1E2;1552286_at	1552286_at	ATP6V1E2	ATPase, H+ transporting, lysosomal 31kDa, V1 subunit E2	90423	2	46738987	00190, 01100, 05110, 05120	Oxidative phosphorylation, Metabolic pathways, Vibrio cholerae infection, Epithelial cell signaling in Helicobacter pylori infection	No Class	No Class	No Class	Cluster0001: Spermatocyte-related
ATP8A2;219660_s_at	219660_s_at	ATP8A2	ATPase, aminophospholipid transporter-like, class I, type 8A, member 2	51761	13	25946208	-	-	No Class	No Class	No Class	Cluster0001: Spermatocyte-related
ATXN3L;216539_at	216539_at	ATXN3L	ataxin 3-like	92552	X	13336769	-	-	No Class	No Class	No Class	Cluster0001: Spermatocyte-related
BACH1;234315_at	234315_at	BACH1	BTB and CNC homology 1, basic leucine zipper transcription factor 1	571	21	30671219; 30671736; 30677559	-	-	No Class	No Class	No Class	Cluster0001: Spermatocyte-related
BAG5;202984_s_at	202984_s_at	BAG5	BCL2-associated athanogene 5	9529	14	104022888	-	-	Cluster0399	No Class	No Class	Cluster0001: Spermatocyte-related
BAG5;202985_s_at	202985_s_at	BAG5	BCL2-associated athanogene 5	9529	14	104022888	-	-	No Class	No Class	C_141	Cluster0001: Spermatocyte-related
BANF2;232766_at	232766_at	BANF2	barrier to autointegration factor 2	140836	20	17674319; 17680592	-	-	Cluster0045	No Class	No Class	Cluster0001: Spermatocyte-related
BBS5;230697_at	230697_at	BBS5	Bardet-Biedl syndrome 5	129880	2	170336005	-	-	No Class	No Class	No Class	Cluster0001: Spermatocyte-related
BCL2L11;222343_at	222343_at	BCL2L11	BCL2-like 11 (apoptosis facilitator)	10018	2	111878490	-	-	No Class	No Class	No Class	Cluster0001: Spermatocyte-related
BCL2L14;1569719_at	1569719_at	BCL2L14	BCL2-like 14 (apoptosis facilitator)	79370	12	12223877; 12224401	-	-	No Class	No Class	No Class	Cluster0001: Spermatocyte-related
BCL2L14;221241_s_at	221241_s_at	BCL2L14	BCL2-like 14 (apoptosis facilitator)	79370	12	12223877; 12224401	-	-	No Class	No Class	No Class	Cluster0001: Spermatocyte-related
BEST3;237003_at	237003_at	BEST3	bestrophin 3	144453	12	70047390	-	-	No Class	No Class	No Class	Cluster0001: Spermatocyte-related
BEYLA;240682_at	240682_at	BEYLA	hypothetical LOC497634	497634	8	47752507	-	-	No Class	No Class	No Class	Cluster0001: Spermatocyte-related
BOD1P;231368_at	231368_at	BOD1P	biorientation of chromosomes in cell division 1 pseudogene	284257	18	54814292	-	-	No Class	No Class	No Class	Cluster0001: Spermatocyte-related
BOLL;236954_at	236954_at	BOLL	bol, boule-like (Drosophila)	66037	2	198591602	-	-	No Class	No Class	No Class	Cluster0001: Spermatocyte-related
BPY2;208331_at	208331_at	BPY2	basic charge, Y-linked, 2	9083	Y	25130409; 26764150; 27177051	-	-	Cluster0003	C_004_HK?	No Class	Cluster0001: Spermatocyte-related
BRD8;210352_at	210352_at	BRD8	bromodomain containing 8	10902	5	137475458; 137492585	-	-	No Class	No Class	C_003_High_in_Testis	Cluster0001: Spermatocyte-related
BRDT;206787_at	206787_at	BRDT	bromodomain, testis-specific	676	1	92414927; 92417708	-	-	No Class	No Class	C_003_High_in_Testis	Cluster0001: Spermatocyte-related
C10orf118;219844_at	219844_at	C10orf118	chromosome 10 open reading frame 118	55088	10	115881973	-	-	No Class	No Class	No Class	Cluster0001: Spermatocyte-related
C10orf122;244789_at	244789_at	C10orf122	chromosome 10 open reading frame 122	387718	10	127344263	-	-	No Class	No Class	No Class	Cluster0001: Spermatocyte-related
C10orf35;226313_at	226313_at	C10orf35	chromosome 10 open reading frame 35	219738	10	71390002	-	-	No Class	No Class	No Class	Cluster0001: Spermatocyte-related
C10orf40;1556648_a_at	1556648_a_at	C10orf40	chromosome 10 open reading frame 40	283025	10	61717975	-	-	No Class	No Class	No Class	Cluster0001: Spermatocyte-related
C10orf53;239998_at	239998_at	C10orf53	chromosome 10 open reading frame 53	282966	10	50887683	-	-	Cluster0061	No Class	No Class	Cluster0001: Spermatocyte-related
C10orf62;240235_at	240235_at	C10orf62	chromosome 10 open reading frame 62	414157	10	99349449	-	-	Cluster0121	No Class	No Class	Cluster0001: Spermatocyte-related
C10orf68;220749_at	220749_at	C10orf68	chromosome 10 open reading frame 68	79741	10	32856650	-	-	Cluster0048	No Class	C_003_High_in_Testis	Cluster0001: Spermatocyte-related
C10orf79;231084_at	231084_at	C10orf79	chromosome 10 open reading frame 79	80217	10	105889646	-	-	No Class	No Class	No Class	Cluster0001: Spermatocyte-related
C10orf79;243896_at	243897_at	C10orf79	chromosome 10 open reading frame 79	80217	10	105889646	-	-	No Class	No Class	No Class	Cluster0001: Spermatocyte-related
C11orf20;219883_at	219883_at	C11orf20	chromosome 11 open reading frame 20	25858	11	64067862	-	-	Cluster0048	No Class	C_003_High_in_Testis	Cluster0001: Spermatocyte-related
C11orf64;1554764_a_at	1554764_a_at	C11orf64	chromosome 11 open reading frame 64	283197	11	60383223	-	-	No Class	No Class	No Class	Cluster0001: Spermatocyte-related
C11orf64;1554765_a_at	1554765_a_at	C11orf64	chromosome 11 open reading frame 64	283197	11	60383223	-	-	No Class	No Class	No Class	Cluster0001: Spermatocyte-related
C11orf64;1563145_at	1563145_at	C11orf64	chromosome 11 open reading frame 64	283197	11	60383223	-	-	No Class	No Class	No Class	Cluster0001: Spermatocyte-related
C11orf65;1552988_at	1552988_at	C11orf65	chromosome 11 open reading frame 65	160140	11	108253727	-	-	No Class	No Class	No Class	Cluster0001: Spermatocyte-related
C11orf70;224463_s_at	224463_s_at	C11orf70	chromosome 11 open reading frame 70	85016	11	101918198	-	-	No Class	No Class	No Class	Cluster0001: Spermatocyte-related
C11orf71;222743_s_at	222743_s_at	C11orf71	chromosome 11 open reading frame 71	54494	11	114262169	-	-	No Class	No Class	No Class	Cluster0001: Spermatocyte-related
C12orf12;236968_at	236968_at	C12orf12	chromosome 12 open reading frame 12	196477	12	91345992	-	-	No Class	No Class	No Class	Cluster0001: Spermatocyte-related
C12orf28;1556267_at	1556267_at	C12orf28	chromosome 12 open reading frame 28	196446	12	-	-	-	No Class	No Class	No Class	Cluster0001: Spermatocyte-related
C12orf40;1561721_a_at	1561721_a_at	C12orf40	chromosome 12 open reading frame 40	283461	12	40019971	-	-	No Class	No Class	No Class	Cluster0001: Spermatocyte-related
C12orf42;1561378_at	1561378_at	C12orf42	chromosome 12 open reading frame 42	374470	12	103695732	-	-	No Class	No Class	No Class	Cluster0001: Spermatocyte-related
C12orf42;239977_at	239977_at	C12orf42	chromosome 12 open reading frame 42	374470	12	103695732	-	-	No Class	No Class	No Class	Cluster0001: Spermatocyte-related
C12orf50;238219_at	238219_at	C12orf50	chromosome 12 open reading frame 50	160419	12	88373815	-	-	No Class	No Class	No Class	Cluster0001: Spermatocyte-related
C12orf54;237701_at	237701_at	C12orf54	chromosome 12 open reading frame 54	121273	12	48876285	-	-	Cluster0024	No Class	No Class	Cluster0001: Spermatocyte-related
C12orf54;240353_s_at	240353_s_at	C12orf54	chromosome 12 open reading frame 54	121273	12	48876285	-	-	Cluster0045	C_055	No Class	Cluster0001: Spermatocyte-related
C12orf54;240354_at	240354_at	C12orf54	chromosome 12 open reading frame 54	121273	12	48876285	-	-	No Class	No Class	No Class	Cluster0001: Spermatocyte-related
C12orf60;229888_at	229888_at	C12orf60	chromosome 12 open reading frame 60	144608	12	14956505	-	-	No Class	No Class	No Class	Cluster0001: Spermatocyte-related
C13orf16;236853_at	236853_at	C13orf16	chromosome 13 open reading frame 16	121793	13	111973014	-	-	No Class	No Class	No Class	Cluster0001: Spermatocyte-related
C13orf26;243884_at	243885_x_at	C13orf26	chromosome 13 open reading frame 26	122046	13	31506833	-	-	No Class	No Class	No Class	Cluster0001: Spermatocyte-related
C13orf28;231405_at	231405_at	C13orf28	chromosome 13 open reading frame 28	122258	13	113030668	-	-	No Class	No Class	No Class	Cluster0001: Spermatocyte-related
C13orf38;234085_at	234085_at	C13orf38	chromosome 13 open reading frame 38	728591	13	36801181; 36805215	-	-	No Class	No Class	No Class	Cluster0001: Spermatocyte-related
C14orf143;214264_s_at	214264_s_at	C14orf143	chromosome 14 open reading frame 143	90141	14	90263470	-	-	No Class	No Class	C_003_High_in_Testis	Cluster0001: Spermatocyte-related
C14orf148;231566_at	231566_at	C14orf148	chromosome 14 open reading frame 148	122945	14	77860423; 77872997	-	-	No Class	No Class	No Class	Cluster0001: Spermatocyte-related
C14orf166B;234453_s_at	234453_s_at	C14orf166B	chromosome 14 open reading frame 166B	145497	14	77292724	-	-	Cluster0042	No Class	No Class	Cluster0001: Spermatocyte-related
C14orf174;232316_at	232316_at	C14orf174	chromosome 14 open reading frame 174	161394	14	77843761	-	-	No Class	No Class	No Class	Cluster0001: Spermatocyte-related
C14orf28;238647_at	238647_at	C14orf28	chromosome 14 open reading frame 28	122525	14	45366506	-	-	No Class	No Class	No Class	Cluster0001: Spermatocyte-related
C14orf48;1570111_at	1570111_at	C14orf48	chromosome 14 open reading frame 48	256369	14	94463615; 94463641	-	-	No Class	No Class	No Class	Cluster0001: Spermatocyte-related
C14orf50;237654_at	237654_at	C14orf50	chromosome 14 open reading frame 50	145376	14	65016619	-	-	No Class	No Class	No Class	Cluster0001: Spermatocyte-related
C14orf53;237205_at	237205_at	C14orf53	chromosome 14 open reading frame 53	440184	14	66953108	-	-	No Class	No Class	No Class	Cluster0001: Spermatocyte-related
C14orf86;1557211_a_at	1557211_a_at	C14orf86	chromosome 14 open reading frame 86	283592	14	94371075	-	-	No Class	No Class	No Class	Cluster0001: Spermatocyte-related
C15orf29;1559658_at	1559658_at	C15orf29	chromosome 15 open reading frame 29	79768	15	34432875	-	-	No Class	No Class	No Class	Cluster0001: Spermatocyte-related
C15orf43;240876_x_at	240876_x_at	C15orf43	chromosome 15 open reading frame 43	145645	15	45248902	-	-	No Class	No Class	No Class	Cluster0001: Spermatocyte-related
C16orf55;230811_at	230811_at	C16orf55	chromosome 16 open reading frame 55	124045	16	89724209	-	-	No Class	No Class	No Class	Cluster0001: Spermatocyte-related
C16orf65;241572_at	241572_at	C16orf65	chromosome 16 open reading frame 65	255762	16	21995485	-	-	No Class	No Class	No Class	Cluster0001: Spermatocyte-related
C16orf78;240209_at	240209_at	C16orf78	chromosome 16 open reading frame 78	123970	16	49407807	-	-	Cluster0121	C_194	No Class	Cluster0001: Spermatocyte-related
C16orf82;231076_at	231076_at	C16orf82	chromosome 16 open reading frame 82	162083	16	27078218	-	-	Cluster0042	No Class	No Class	Cluster0001: Spermatocyte-related
C17orf104;1564075_a_at	1564075_a_at	C17orf104	chromosome 17 open reading frame 104	284071	17	42733761	-	-	No Class	No Class	No Class	Cluster0001: Spermatocyte-related
C17orf105;231453_at	231453_at	C17orf105	chromosome 17 open reading frame 105	284067	17	41857802	-	-	Cluster0042	No Class	No Class	Cluster0001: Spermatocyte-related
C17orf39;220058_at	220058_at	C17orf39	chromosome 17 open reading frame 39	79018	17	17942610	-	-	No Class	No Class	C_003_High_in_Testis	Cluster0001: Spermatocyte-related
C17orf46;1553804_a_at	1553804_a_at	C17orf46	chromosome 17 open reading frame 46	124783	17	43331759	-	-	No Class	No Class	No Class	Cluster0001: Spermatocyte-related
C17orf50;237929_at	237929_at	C17orf50	chromosome 17 open reading frame 50	146853	17	34087915	-	-	No Class	No Class	No Class	Cluster0001: Spermatocyte-related
C17orf57;1553627_s_at	1553627_s_at	C17orf57	chromosome 17 open reading frame 57	124989	17	45401349	-	-	No Class	No Class	No Class	Cluster0001: Spermatocyte-related
C17orf74;240082_s_at	240082_s_at	C17orf74	chromosome 17 open reading frame 74	201243	17	7328934	-	-	No Class	No Class	No Class	Cluster0001: Spermatocyte-related
C17orf97;229238_at	229238_at	C17orf97	chromosome 17 open reading frame 97	400566	17	260117	-	-	No Class	No Class	No Class	Cluster0001: Spermatocyte-related
C17orf98;244316_at	244316_at	C17orf98	chromosome 17 open reading frame 98	388381	17	36991340	-	-	No Class	No Class	No Class	Cluster0001: Spermatocyte-related
C18orf34;1558820_a_at	1558820_a_at	C18orf34	chromosome 18 open reading frame 34	374864	18	30517365	-	-	No Class	No Class	No Class	Cluster0001: Spermatocyte-related
C18orf54;1553652_a_at	1553652_a_at	C18orf54	chromosome 18 open reading frame 54	162681	18	51885170	-	-	No Class	No Class	No Class	Cluster0001: Spermatocyte-related
C18orf62;1556288_at	1556288_at	C18orf62	chromosome 18 open reading frame 62	284274	18	73121826	-	-	No Class	No Class	No Class	Cluster0001: Spermatocyte-related
C19orf18;236847_at	236847_at	C19orf18	chromosome 19 open reading frame 18	147685	19	58469806	-	-	No Class	No Class	No Class	Cluster0001: Spermatocyte-related
C19orf30;223913_s_at	223913_s_at	C19orf30	chromosome 19 open reading frame 30	284424	19	4769116	-	-	No Class	No Class	No Class	Cluster0001: Spermatocyte-related
C19orf41;240559_at	240559_at	C19orf41	chromosome 19 open reading frame 41	126123	19	50655804	-	-	No Class	No Class	No Class	Cluster0001: Spermatocyte-related
C19orf51;230033_at	230033_at	C19orf51	chromosome 19 open reading frame 51	352909	19	55670030	-	-	No Class	No Class	No Class	Cluster0001: Spermatocyte-related
C19orf75;1553887_at	1553887_at	C19orf75	chromosome 19 open reading frame 75	284369	19	51760963	-	-	No Class	No Class	No Class	Cluster0001: Spermatocyte-related
C1orf100;237603_at	237603_at	C1orf100	chromosome 1 open reading frame 100	200159	1	244515936	-	-	No Class	No Class	No Class	Cluster0001: Spermatocyte-related
C1orf101;240771_at	240771_at	C1orf101	chromosome 1 open reading frame 101	257044	1	244624672	-	-	No Class	No Class	No Class	Cluster0001: Spermatocyte-related
C1orf105;214357_at	214357_at	C1orf105	chromosome 1 open reading frame 105	92346	1	172389827	-	-	Cluster0048	No Class	C_003_High_in_Testis	Cluster0001: Spermatocyte-related
C1orf114;1555112_a_at	1555112_a_at	C1orf114	chromosome 1 open reading frame 114	57821	1	169364113	-	-	No Class	No Class	No Class	Cluster0001: Spermatocyte-related
C1orf125;1552870_s_at	1552870_s_at	C1orf125	chromosome 1 open reading frame 125	126859	1	179334854	-	-	No Class	No Class	No Class	Cluster0001: Spermatocyte-related
C1orf14;220996_s_at	220996_s_at	C1orf14	chromosome 1 open reading frame 14	81626	1	182869000	-	-	Cluster0059	No Class	C_003_High_in_Testis	Cluster0001: Spermatocyte-related
C1orf158;231549_at	231549_at	C1orf158	chromosome 1 open reading frame 158	93190	1	12806162	-	-	No Class	No Class	No Class	Cluster0001: Spermatocyte-related
C1orf182;230608_at	230608_at	C1orf182	chromosome 1 open reading frame 182	128229	1	156307104	-	-	Cluster0061	C_043	No Class	Cluster0001: Spermatocyte-related
C1orf212;239510_at	239510_at	C1orf212	chromosome 1 open reading frame 212	113444	1	35315963	-	-	No Class	No Class	No Class	Cluster0001: Spermatocyte-related
C1orf223;230969_at	230969_at	C1orf223	chromosome 1 open reading frame 223	374973	1	47137499	-	-	Cluster0061	C_265	No Class	Cluster0001: Spermatocyte-related
C1orf227;1559390_a_at	1559390_a_at	C1orf227	chromosome 1 open reading frame 227	149643	1	213003486	-	-	No Class	No Class	No Class	Cluster0001: Spermatocyte-related
C1orf49;223938_at	223938_at	C1orf49	chromosome 1 open reading frame 49	84066	1	178482211	-	-	Cluster0045	C_055	No Class	Cluster0001: Spermatocyte-related
C1orf87;236710_at	236710_at	C1orf87	chromosome 1 open reading frame 87	127795	1	60456066	-	-	No Class	No Class	No Class	Cluster0001: Spermatocyte-related
C1orf94;231514_at	231514_at	C1orf94	chromosome 1 open reading frame 94	84970	1	34632623; 34642552	-	-	Cluster0087	No Class	No Class	Cluster0001: Spermatocyte-related
C1orf97;224443_at	224443_at	C1orf97	chromosome 1 open reading frame 97	84791	1	211556096	-	-	No Class	No Class	No Class	Cluster0001: Spermatocyte-related
C1orf97;224444_s_at	224444_s_at	C1orf97	chromosome 1 open reading frame 97	84791	1	211556096	-	-	No Class	No Class	No Class	Cluster0001: Spermatocyte-related
C20orf107;232513_x_at	232513_x_at	C20orf107	chromosome 20 open reading frame 107	388799	20	55108301	-	-	No Class	No Class	No Class	Cluster0001: Spermatocyte-related
C20orf112;234031_at	234031_at	C20orf112	chromosome 20 open reading frame 112	140688	20	31030863	-	-	No Class	No Class	No Class	Cluster0001: Spermatocyte-related
C20orf12;219951_s_at	219951_s_at	C20orf12	chromosome 20 open reading frame 12	55184	20	18364011	-	-	No Class	No Class	No Class	Cluster0001: Spermatocyte-related
C20orf152;1552686_at	1552686_at	C20orf152	chromosome 20 open reading frame 152	140894	20	34556528	-	-	No Class	No Class	No Class	Cluster0001: Spermatocyte-related
C20orf152;1552687_a_at	1552687_a_at	C20orf152	chromosome 20 open reading frame 152	140894	20	34556528	-	-	No Class	No Class	No Class	Cluster0001: Spermatocyte-related
C20orf173;233143_at	233143_at	C20orf173	chromosome 20 open reading frame 173	140873	20	34108571; 34114798	-	-	Cluster0042	No Class	No Class	Cluster0001: Spermatocyte-related
C20orf187;233598_at	233598_at	C20orf187	chromosome 20 open reading frame 187	728434	20	-	-	-	No Class	No Class	No Class	Cluster0001: Spermatocyte-related
C20orf195;220426_at	220426_at	C20orf195	chromosome 20 open reading frame 195	79025	20	62184372	-	-	No Class	No Class	C_003_High_in_Testis	Cluster0001: Spermatocyte-related
C20orf57;234829_at	234829_at	C20orf57	chromosome 20 open reading frame 57	83747	20	-	-	-	No Class	No Class	No Class	Cluster0001: Spermatocyte-related
C20orf61;232836_at	232836_at	C20orf61	chromosome 20 open reading frame 61	728450	20	-	-	-	Cluster0087	No Class	No Class	Cluster0001: Spermatocyte-related
C20orf71;240359_at	240359_at	C20orf71	chromosome 20 open reading frame 71	128861	20	31805134	-	-	Cluster0024	C_043	No Class	Cluster0001: Spermatocyte-related
C20orf79;231134_at	231134_at	C20orf79	chromosome 20 open reading frame 79	140856	20	18794369	-	-	No Class	No Class	No Class	Cluster0001: Spermatocyte-related
C21orf121;240809_at	240809_at	C21orf121	chromosome 21 open reading frame 121	150142	21	43442112	-	-	No Class	No Class	No Class	Cluster0001: Spermatocyte-related
C21orf87;239602_at	239602_at	C21orf87	chromosome 21 open reading frame 87	257357	21	-	-	-	No Class	No Class	No Class	Cluster0001: Spermatocyte-related
C22orf23;223706_at	223706_at	C22orf23	chromosome 22 open reading frame 23	84645	22	38339532	-	-	No Class	No Class	No Class	Cluster0001: Spermatocyte-related
C22orf31;206839_at	206839_at	C22orf31	chromosome 22 open reading frame 31	25770	22	29454659	-	-	No Class	No Class	No Class	Cluster0001: Spermatocyte-related
C22orf33;231617_at	231617_at	C22orf33	chromosome 22 open reading frame 33	339669	22	37387160	-	-	Cluster0368	No Class	No Class	Cluster0001: Spermatocyte-related
C22orf41;239854_at	239854_at	C22orf41	chromosome 22 open reading frame 41	644186	22	50989541	-	-	No Class	No Class	No Class	Cluster0001: Spermatocyte-related
C22orf42;1555990_at	1555990_at	C22orf42	chromosome 22 open reading frame 42	150297	22	32545520	-	-	No Class	No Class	No Class	Cluster0001: Spermatocyte-related
C22orf42;1555991_s_at	1555991_s_at	C22orf42	chromosome 22 open reading frame 42	150297	22	32545520	-	-	No Class	No Class	No Class	Cluster0001: Spermatocyte-related
C22orf43;237325_at	237325_at	C22orf43	chromosome 22 open reading frame 43	51233	22	23950639	-	-	No Class	No Class	No Class	Cluster0001: Spermatocyte-related
C2CD3;231708_at	231708_at	C2CD3	C2 calcium-dependent domain containing 3	26005	11	73745479	-	-	No Class	No Class	No Class	Cluster0001: Spermatocyte-related
C2orf42;219128_at	219128_at	C2orf42	chromosome 2 open reading frame 42	54980	2	70377018	-	-	No Class	No Class	C_003_High_in_Testis	Cluster0001: Spermatocyte-related
C2orf51;241430_at	241430_at	C2orf51	chromosome 2 open reading frame 51	200523	2	88824168	-	-	Cluster0089	No Class	No Class	Cluster0001: Spermatocyte-related
C2orf53;237319_at	237319_at	C2orf53	chromosome 2 open reading frame 53	339779	2	27359714	-	-	No Class	No Class	No Class	Cluster0001: Spermatocyte-related
C2orf63;228316_at	228316_at	C2orf63	chromosome 2 open reading frame 63	130162	2	55399686	-	-	No Class	No Class	No Class	Cluster0001: Spermatocyte-related
C2orf70;231126_at	231126_at	C2orf70	chromosome 2 open reading frame 70	339778	2	26785480	-	-	No Class	No Class	No Class	Cluster0001: Spermatocyte-related
C2orf73;231081_at	231081_at	C2orf73	chromosome 2 open reading frame 73	129852	2	54558070	-	-	Cluster0324	No Class	No Class	Cluster0001: Spermatocyte-related
C2orf77;236909_at	236909_at	C2orf77	chromosome 2 open reading frame 77	129881	2	170501934	-	-	Cluster0324	No Class	No Class	Cluster0001: Spermatocyte-related
C2orf89;231429_at	231429_at	C2orf89	chromosome 2 open reading frame 89	129293	2	85048797	-	-	Cluster0266	No Class	No Class	Cluster0001: Spermatocyte-related
C3orf15;1554147_s_at	1554147_s_at	C3orf15	chromosome 3 open reading frame 15	89876	3	119421868	-	-	No Class	No Class	No Class	Cluster0001: Spermatocyte-related
C3orf15;1554528_at	1554528_at	C3orf15	chromosome 3 open reading frame 15	89876	3	119421868	-	-	No Class	No Class	No Class	Cluster0001: Spermatocyte-related
C3orf22;237894_at	237894_at	C3orf22	chromosome 3 open reading frame 22	152065	3	126268519	-	-	No Class	No Class	No Class	Cluster0001: Spermatocyte-related
C3orf24;231531_at	231531_at	C3orf24	chromosome 3 open reading frame 24	115795	3	10123004; 10145819	-	-	Cluster0087	C_505	No Class	Cluster0001: Spermatocyte-related
C3orf30;1553146_at	1553146_at	C3orf30	chromosome 3 open reading frame 30	152405	3	118864996	-	-	No Class	No Class	No Class	Cluster0001: Spermatocyte-related
C3orf32;206741_at	206741_at	C3orf32	chromosome 3 open reading frame 32	51066	3	8661320	-	-	No Class	No Class	No Class	Cluster0001: Spermatocyte-related
C3orf48;1552747_a_at	1552747_a_at	C3orf48	chromosome 3 open reading frame 48	151649	3	20021453	-	-	No Class	No Class	No Class	Cluster0001: Spermatocyte-related
C3orf67;231539_at	231539_at	C3orf67	chromosome 3 open reading frame 67	200844	3	58727736	-	-	No Class	No Class	No Class	Cluster0001: Spermatocyte-related
C4orf17;223990_at	223990_at	C4orf17	chromosome 4 open reading frame 17	84103	4	100432160	-	-	Cluster0215	No Class	No Class	Cluster0001: Spermatocyte-related
C4orf22;231565_at	231565_at	C4orf22	chromosome 4 open reading frame 22	255119	4	81256873	-	-	Cluster0148	No Class	No Class	Cluster0001: Spermatocyte-related
C4orf35;231612_at	231612_at	C4orf35	chromosome 4 open reading frame 35	85438	4	71200670	-	-	No Class	No Class	No Class	Cluster0001: Spermatocyte-related
C4orf36;1552919_at	1552919_at	C4orf36	chromosome 4 open reading frame 36	132989	4	87797358	-	-	No Class	No Class	No Class	Cluster0001: Spermatocyte-related
C4orf45;1553838_at	1553838_at	C4orf45	chromosome 4 open reading frame 45	152940	4	159814683	-	-	No Class	No Class	No Class	Cluster0001: Spermatocyte-related
C5orf35;238465_at	238465_at	C5orf35	chromosome 5 open reading frame 35	133383	5	56205086	-	-	No Class	No Class	No Class	Cluster0001: Spermatocyte-related
C5orf48;237428_at	237428_at	C5orf48	chromosome 5 open reading frame 48	389320	5	125967413	-	-	No Class	No Class	No Class	Cluster0001: Spermatocyte-related
C6orf10;207523_at	207523_at	C6orf10	chromosome 6 open reading frame 10	10665	6	3521694; 3539723; 3603312; 3608271; 3614545; 3670161; 3731254; 32260476	-	-	Cluster0204	No Class	No Class	Cluster0001: Spermatocyte-related
C6orf103;220614_s_at	220614_s_at	C6orf103	chromosome 6 open reading frame 103	79747	6	146920135	-	-	No Class	No Class	C_003_High_in_Testis	Cluster0001: Spermatocyte-related
C6orf112;232492_at	232492_at	C6orf112	chromosome 6 open reading frame 112	154442	6	-	-	-	No Class	No Class	No Class	Cluster0001: Spermatocyte-related
C6orf146;1560838_at	1560838_at	C6orf146	chromosome 6 open reading frame 146	222826	6	4068601	-	-	No Class	No Class	No Class	Cluster0001: Spermatocyte-related
C6orf146;237619_at	237619_at	C6orf146	chromosome 6 open reading frame 146	222826	6	4068601	-	-	Cluster0024	No Class	No Class	Cluster0001: Spermatocyte-related
C6orf165;230273_at	230273_at	C6orf165	chromosome 6 open reading frame 165	154313	6	88117689	-	-	Cluster0418	No Class	No Class	Cluster0001: Spermatocyte-related
C6orf201;231642_at	231642_at	C6orf201	chromosome 6 open reading frame 201	404220	6	4079439	-	-	Cluster0024	No Class	No Class	Cluster0001: Spermatocyte-related
C6orf218;244829_at	244829_at	C6orf218	chromosome 6 open reading frame 218	221718	6	10428017	-	-	No Class	No Class	No Class	Cluster0001: Spermatocyte-related
C6orf81;231263_at	231263_at	C6orf81	chromosome 6 open reading frame 81	221481	6	35704858	-	-	No Class	No Class	No Class	Cluster0001: Spermatocyte-related
C7orf31;229146_at	229146_at	C7orf31	chromosome 7 open reading frame 31	136895	7	25174315	-	-	No Class	No Class	No Class	Cluster0001: Spermatocyte-related
C7orf34;231435_at	231435_at	C7orf34	chromosome 7 open reading frame 34	135927	7	142636602	-	-	No Class	No Class	No Class	Cluster0001: Spermatocyte-related
C7orf45;1553329_at	1553329_at	C7orf45	chromosome 7 open reading frame 45	136263	7	129847703	-	-	No Class	No Class	No Class	Cluster0001: Spermatocyte-related
C7orf62;231441_at	231441_at	C7orf62	chromosome 7 open reading frame 62	219557	7	88423420	-	-	No Class	No Class	No Class	Cluster0001: Spermatocyte-related
C8orf71;210464_at	210464_at	C8orf71	chromosome 8 open reading frame 71	26138	8	58192101	-	-	No Class	No Class	No Class	Cluster0001: Spermatocyte-related
C9orf11;1554981_at	1554981_at	C9orf11	chromosome 9 open reading frame 11	54586	9	27284654	-	-	No Class	No Class	No Class	Cluster0001: Spermatocyte-related
C9orf11;1554982_a_at	1554982_a_at	C9orf11	chromosome 9 open reading frame 11	54586	9	27284654	-	-	No Class	No Class	No Class	Cluster0001: Spermatocyte-related
C9orf11;232868_at	232868_at	C9orf11	chromosome 9 open reading frame 11	54586	9	27284654	-	-	No Class	No Class	No Class	Cluster0001: Spermatocyte-related
C9orf144;241690_at	241690_at	C9orf144	chromosome 9 open reading frame 144	389715	9	34830264	-	-	Cluster0013	No Class	No Class	Cluster0001: Spermatocyte-related
C9orf84;233504_at	233504_at	C9orf84	chromosome 9 open reading frame 84	158401	9	114448901	-	-	No Class	No Class	No Class	Cluster0001: Spermatocyte-related
C9orf9;220050_at	220050_at	C9orf9	chromosome 9 open reading frame 9	11092	9	135754289	-	-	No Class	No Class	C_003_High_in_Testis	Cluster0001: Spermatocyte-related
CA10;220889_s_at	220889_s_at	CA10	carbonic anhydrase X	56934	17	49707674	-	-	No Class	No Class	C_023_High_in_Cerebellum	Cluster0001: Spermatocyte-related
CABYR;219928_s_at	219928_s_at	CABYR	calcium binding tyrosine-(Y)-phosphorylation regulated	26256	18	21718954; 21719447	-	-	No Class	No Class	C_003_High_in_Testis	Cluster0001: Spermatocyte-related
CABYR;224279_s_at	224279_s_at	CABYR	calcium binding tyrosine-(Y)-phosphorylation regulated	26256	18	21718954; 21719447	-	-	No Class	No Class	No Class	Cluster0001: Spermatocyte-related
CACNA1A;1558945_s_at	1558945_s_at	CACNA1A	calcium channel, voltage-dependent, P/Q type, alpha 1A subunit	773	19	13317255	04010, 04020, 04730, 04742, 04930	MAPK signaling pathway, Calcium signaling pathway, Long-term depression, Taste transduction, Type II diabetes mellitus	No Class	No Class	No Class	Cluster0001: Spermatocyte-related
CAGE1;1563787_a_at	1563787_a_at	CAGE1	cancer antigen 1	285782	6	7326888; 7329329	-	-	No Class	No Class	No Class	Cluster0001: Spermatocyte-related
CALCOCO2;238560_at	238560_at	CALCOCO2	calcium binding and coiled-coil domain 2	10241	17	46908371	-	-	No Class	No Class	No Class	Cluster0001: Spermatocyte-related
CALR3;1552421_a_at	1552421_a_at	CALR3	calreticulin 3	125972	19	16589874	-	-	No Class	No Class	No Class	Cluster0001: Spermatocyte-related
CAND2;213547_at	213547_at	CAND2	cullin-associated and neddylation-dissociated 2 (putative)	23066	3	12838170	-	-	No Class	No Class	C_006_High_in_Cardiac_muscle	Cluster0001: Spermatocyte-related
CAPS2;1560458_s_at	1560458_s_at	CAPS2	calcyphosine 2	84698	12	75669759	-	-	No Class	No Class	No Class	Cluster0001: Spermatocyte-related
CAPZA3;236888_at	236888_at	CAPZA3	capping protein (actin filament) muscle Z-line, alpha 3	93661	12	18891044	-	-	No Class	No Class	No Class	Cluster0001: Spermatocyte-related
CASC1;220168_at	220168_at	CASC1	cancer susceptibility candidate 1	55259	12	25261226	-	-	No Class	No Class	C_003_High_in_Testis	Cluster0001: Spermatocyte-related
CASD1;243500_at	243501_at	CASD1	CAS1 domain containing 1	64921	7	94139169	-	-	No Class	No Class	No Class	Cluster0001: Spermatocyte-related
CASQ1;219645_at	219645_at	CASQ1	calsequestrin 1 (fast-twitch, skeletal muscle)	844	1	160160284	-	-	No Class	No Class	C_027_High_in_Skeletal_muscle	Cluster0001: Spermatocyte-related
CATSPER2;1561405_s_at	1561405_s_at	CATSPER2	cation channel, sperm associated 2	117155	15	43922773; 43931635	-	-	No Class	No Class	No Class	Cluster0001: Spermatocyte-related
CATSPER3;230981_at	230981_at	CATSPER3	cation channel, sperm associated 3	347732	5	134303613	-	-	No Class	No Class	No Class	Cluster0001: Spermatocyte-related
CATSPERB;220293_at	220293_at	CATSPERB	cation channel, sperm-associated, beta	79820	14	92047117	-	-	No Class	No Class	No Class	Cluster0001: Spermatocyte-related
CATSPERG;231261_at	231261_at	CATSPERG	cation channel, sperm-associated, gamma	57828	19	38826442	-	-	No Class	No Class	No Class	Cluster0001: Spermatocyte-related
CBLN1;205747_at	205747_at	CBLN1	cerebellin 1 precursor	869	16	49312210	-	-	No Class	No Class	C_023_High_in_Cerebellum	Cluster0001: Spermatocyte-related
CCDC11;1552326_a_at	1552326_a_at	CCDC11	coiled-coil domain containing 11	220136	18	47753562	-	-	No Class	No Class	No Class	Cluster0001: Spermatocyte-related
CCDC110;230900_at	230900_at	CCDC110	coiled-coil domain containing 110	256309	4	186366338	-	-	No Class	No Class	No Class	Cluster0001: Spermatocyte-related
CCDC126;228061_at	228061_at	CCDC126	coiled-coil domain containing 126	90693	7	23636997	-	-	No Class	No Class	No Class	Cluster0001: Spermatocyte-related
CCDC136;226972_s_at	226972_s_at	CCDC136	coiled-coil domain containing 136	64753	7	128432098	-	-	No Class	No Class	No Class	Cluster0001: Spermatocyte-related
CCDC158;1554846_at	1554846_at	CCDC158	coiled-coil domain containing 158	339965	4	77234192	-	-	No Class	No Class	No Class	Cluster0001: Spermatocyte-related
CCDC158;243875_at	243876_at	CCDC158	coiled-coil domain containing 158	339965	4	77234192	-	-	No Class	No Class	No Class	Cluster0001: Spermatocyte-related
CCDC30;243036_at	243037_at	CCDC30	coiled-coil domain containing 30	728621	1	43000559	-	-	No Class	No Class	No Class	Cluster0001: Spermatocyte-related
CCDC38;1557620_a_at	1557620_a_at	CCDC38	coiled-coil domain containing 38	120935	12	96260826	-	-	No Class	No Class	No Class	Cluster0001: Spermatocyte-related
CCDC42;230881_at	230881_at	CCDC42	coiled-coil domain containing 42	146849	17	8633246	-	-	No Class	No Class	No Class	Cluster0001: Spermatocyte-related
CCDC46;213644_at	213644_at	CCDC46	coiled-coil domain containing 46	201134	17	63631658	-	-	No Class	No Class	C_003_High_in_Testis	Cluster0001: Spermatocyte-related
CCDC54;244735_at	244735_at	CCDC54	coiled-coil domain containing 54	84692	3	107096187	-	-	No Class	No Class	No Class	Cluster0001: Spermatocyte-related
CCDC62;231567_s_at	231567_s_at	CCDC62	coiled-coil domain containing 62	84660	12	123259072	-	-	No Class	No Class	No Class	Cluster0001: Spermatocyte-related
CCDC67;1554071_at	1554071_at	CCDC67	coiled-coil domain containing 67	159989	11	93063882	-	-	No Class	No Class	No Class	Cluster0001: Spermatocyte-related
CCDC67;1554072_s_at	1554072_s_at	CCDC67	coiled-coil domain containing 67	159989	11	93063882	-	-	No Class	No Class	No Class	Cluster0001: Spermatocyte-related
CCDC67;1558893_a_at	1558893_a_at	CCDC67	coiled-coil domain containing 67	159989	11	93063882	-	-	No Class	No Class	No Class	Cluster0001: Spermatocyte-related
CCDC67;1558894_a_at	1558894_a_at	CCDC67	coiled-coil domain containing 67	159989	11	93063882	-	-	No Class	No Class	No Class	Cluster0001: Spermatocyte-related
CCDC7;1553215_s_at	1553215_s_at	CCDC7	coiled-coil domain containing 7	221016	10	32735040	-	-	No Class	No Class	No Class	Cluster0001: Spermatocyte-related
CCDC70;221167_s_at	221167_s_at	CCDC70	coiled-coil domain containing 70	83446	13	52436116	-	-	Cluster0048	No Class	C_003_High_in_Testis	Cluster0001: Spermatocyte-related
CCDC82;223300_s_at	223300_s_at	CCDC82	coiled-coil domain containing 82	79780	11	96085929	-	-	No Class	No Class	No Class	Cluster0001: Spermatocyte-related
CCDC83;237160_at	237160_at	CCDC83	coiled-coil domain containing 83	220047	11	85566143	-	-	No Class	No Class	No Class	Cluster0001: Spermatocyte-related
CCDC96;238682_at	238682_at	CCDC96	coiled-coil domain containing 96	257236	4	7042575	-	-	Cluster0161	C_337	No Class	Cluster0001: Spermatocyte-related
CCIN;210642_at	210642_at	CCIN	calicin	881	9	36169388	-	-	Cluster0059	C_377	C_003_High_in_Testis	Cluster0001: Spermatocyte-related
CCNY;224652_at	224652_at	CCNY	cyclin Y	219771	10	35535952; 35625801	-	-	No Class	No Class	No Class	Cluster0001: Spermatocyte-related
CCT6B;206587_at	206587_at	CCT6B	chaperonin containing TCP1, subunit 6B (zeta 2)	10693	17	33254939	-	-	No Class	No Class	C_003_High_in_Testis	Cluster0001: Spermatocyte-related
CDC10L;1556222_at	1556222_at	CDC10L	CDC10 cell division cycle 10 homolog (S. cerevisiae)-like	285961	10	38671999	-	-	No Class	No Class	No Class	Cluster0001: Spermatocyte-related
CDC14A;210441_at	210441_at	CDC14A	CDC14 cell division cycle 14 homolog A (S. cerevisiae)	8556	1	100818022	4110	Cell cycle	No Class	No Class	C_003_High_in_Testis	Cluster0001: Spermatocyte-related
CDC14B;211347_at	211347_at	CDC14B	CDC14 cell division cycle 14 homolog B (S. cerevisiae)	8555	9	99262396	4110	Cell cycle	No Class	No Class	No Class	Cluster0001: Spermatocyte-related
CDH18;206280_at	206280_at	CDH18	cadherin 18, type 2	1016	5	19473156	-	-	No Class	No Class	C_001_High_in_CNS	Cluster0001: Spermatocyte-related
CDKL3;241911_at	241911_at	CDKL3	cyclin-dependent kinase-like 3	51265	5	133634115; 133643692	-	-	No Class	No Class	No Class	Cluster0001: Spermatocyte-related
CDNF;1568696_at	1568696_at	CDNF	cerebral dopamine neurotrophic factor	441549	10	14861250	-	-	No Class	No Class	No Class	Cluster0001: Spermatocyte-related
CDRT15L2;240889_at	240889_at	CDRT15L2	CMT1A duplicated region transcript 15-like 2	256223	17	-	-	-	Cluster0001	C_001_HK?	No Class	Cluster0001: Spermatocyte-related
CEP152;215170_s_at	215170_s_at	CEP152	centrosomal protein 152kDa	22995	15	49030348	-	-	No Class	No Class	No Class	Cluster0001: Spermatocyte-related
CEP164;1558953_s_at	1558953_s_at	CEP164	centrosomal protein 164kDa	22897	11	117198570	-	-	No Class	No Class	No Class	Cluster0001: Spermatocyte-related
CEP290;1556850_at	1556850_at	CEP290	centrosomal protein 290kDa	80184	12	88442790	-	-	No Class	No Class	No Class	Cluster0001: Spermatocyte-related
CETN1;207209_at	207209_at	CETN1	centrin, EF-hand protein, 1	1068	18	580368	-	-	Cluster0048	C_115	C_003_High_in_Testis	Cluster0001: Spermatocyte-related
CHD5;217250_s_at	217250_s_at	CHD5	chromodomain helicase DNA binding protein 5	26038	1	6161852	-	-	No Class	No Class	C_003_High_in_Testis	Cluster0001: Spermatocyte-related
CLMN;221042_s_at	221042_s_at	CLMN	calmin (calponin-like, transmembrane)	79789	14	95648275	-	-	No Class	No Class	C_003_High_in_Testis	Cluster0001: Spermatocyte-related
CLPB;221845_s_at	221845_s_at	CLPB	ClpB caseinolytic peptidase B homolog (E. coli)	81570	11	72003471	-	-	No Class	No Class	C_003_High_in_Testis	Cluster0001: Spermatocyte-related
CMTM1;231219_at	231219_at	CMTM1	CKLF-like MARVEL transmembrane domain containing 1	113540	16	66600293; 66600349	-	-	No Class	No Class	No Class	Cluster0001: Spermatocyte-related
CNGB3;222959_at	222959_at	CNGB3	cyclic nucleotide gated channel beta 3	54714	8	87586163	-	-	No Class	No Class	No Class	Cluster0001: Spermatocyte-related
CNNM1;220166_at	220166_at	CNNM1	cyclin M1	26507	10	101088855	-	-	No Class	No Class	No Class	Cluster0001: Spermatocyte-related
CNTD1;231463_at	231463_at	CNTD1	cyclin N-terminal domain containing 1	124817	17	40950853	-	-	No Class	No Class	No Class	Cluster0001: Spermatocyte-related
CNTN4;237177_at	237177_at	CNTN4	contactin 4	152330	3	2142246; 2933920; 3081307	-	-	No Class	No Class	No Class	Cluster0001: Spermatocyte-related
COIL;203654_s_at	203654_s_at	COIL	coilin	8161	17	55015562	-	-	No Class	No Class	C_003_High_in_Testis	Cluster0001: Spermatocyte-related
COL25A1;224389_s_at	224389_s_at	COL25A1	collagen, type XXV, alpha 1	84570	4	109734971; 109745040	-	-	No Class	No Class	No Class	Cluster0001: Spermatocyte-related
COL28A1;242345_at	242345_at	COL28A1	collagen, type XXVIII, alpha 1	340267	7	7398243	-	-	No Class	No Class	No Class	Cluster0001: Spermatocyte-related
COL9A1;1555527_at	1555527_at	COL9A1	collagen, type IX, alpha 1	1297	6	70925743	-	-	No Class	No Class	No Class	Cluster0001: Spermatocyte-related
COX7B2;231265_at	231265_at	COX7B2	cytochrome c oxidase subunit VIIb2	170712	4	46736848	00190, 01100, 04260, 05010, 05012, 05016	Oxidative phosphorylation, Metabolic pathways, Cardiac muscle contraction, Alzheimer s disease, Parkinson s disease, Huntington s disease	No Class	No Class	No Class	Cluster0001: Spermatocyte-related
COX8C;231487_at	231487_at	COX8C	cytochrome c oxidase subunit 8C	341947	14	93813536	00190, 01100, 04260, 05010, 05012, 05016	Oxidative phosphorylation, Metabolic pathways, Cardiac muscle contraction, Alzheimer s disease, Parkinson s disease, Huntington s disease	No Class	No Class	No Class	Cluster0001: Spermatocyte-related
CPEB2;235479_at	235479_at	CPEB2	cytoplasmic polyadenylation element binding protein 2	132864	4	15005521	-	-	No Class	No Class	No Class	Cluster0001: Spermatocyte-related
CPXCR1;1560493_a_at	1560493_a_at	CPXCR1	CPX chromosome region, candidate 1	53336	X	88002225	-	-	No Class	No Class	No Class	Cluster0001: Spermatocyte-related
CPXCR1;1560494_a_at	1560494_a_at	CPXCR1	CPX chromosome region, candidate 1	53336	X	88002225	-	-	No Class	No Class	No Class	Cluster0001: Spermatocyte-related
CREM;210171_s_at	210171_s_at	CREM	cAMP responsive element modulator	1390	10	35415800; 35416387; 35426709; 35456466; 35464523; 35484054; 35484829	-	-	No Class	No Class	C_003_High_in_Testis	Cluster0001: Spermatocyte-related
CRISP1;207032_s_at	207032_s_at	CRISP1	cysteine-rich secretory protein 1	167	6	49801978	-	-	Cluster0003	No Class	C_109	Cluster0001: Spermatocyte-related
CRISP1;216314_at	216314_at	CRISP1	cysteine-rich secretory protein 1	167	6	49801978	-	-	No Class	No Class	No Class	Cluster0001: Spermatocyte-related
CRISP2;210262_at	210262_at	CRISP2	cysteine-rich secretory protein 2	7180	6	49660071	-	-	No Class	No Class	C_003_High_in_Testis	Cluster0001: Spermatocyte-related
CRNDE;238022_at	238022_at	CRNDE	colorectal neoplasia differentially expressed (non-protein coding)	643911	16	-	-	-	No Class	No Class	No Class	Cluster0001: Spermatocyte-related
CSNK1G1;221673_s_at	221673_s_at	CSNK1G1	casein kinase 1, gamma 1	53944	15	64457717	4340	Hedgehog signaling pathway	No Class	No Class	No Class	Cluster0001: Spermatocyte-related
CSPP1;220072_at	220072_at	CSPP1	centrosome and spindle pole associated protein 1	79848	8	67976602	-	-	No Class	No Class	No Class	Cluster0001: Spermatocyte-related
CST8;220627_at	220627_at	CST8	cystatin 8 (cystatin-related epididymal specific)	10047	20	23471765	-	-	Cluster0048	C_115	No Class	Cluster0001: Spermatocyte-related
CTAGE1;220957_at	220957_at	CTAGE1	cutaneous T-cell lymphoma-associated antigen 1	64693	18	19993563	-	-	No Class	No Class	No Class	Cluster0001: Spermatocyte-related
CTNNA2;205373_at	205373_at	CTNNA2	catenin (cadherin-associated protein), alpha 2	1496	2	79740059	04520, 04530, 04670, 05200, 05213, 05412	Adherens junction, Tight junction, Leukocyte transendothelial migration, Pathways in cancer, Endometrial cancer, Arrhythmogenic right ventricular cardiomyopathy (ARVC)	No Class	No Class	C_001_High_in_CNS	Cluster0001: Spermatocyte-related
CUL3;201371_s_at	201371_s_at	CUL3	cullin 3	8452	2	225334868	4120	Ubiquitin mediated proteolysis	No Class	No Class	C_003_High_in_Testis	Cluster0001: Spermatocyte-related
CXorf27;215142_at	215142_at	CXorf27	chromosome X open reading frame 27	25763	X	37850069	-	-	Cluster0048	No Class	C_003_High_in_Testis	Cluster0001: Spermatocyte-related
CXorf41;231389_at	231389_at	CXorf41	chromosome X open reading frame 41	139212	X	106449861	-	-	Cluster0148	No Class	No Class	Cluster0001: Spermatocyte-related
CXorf58;1553391_at	1553391_at	CXorf58	chromosome X open reading frame 58	254158	X	23926122	-	-	No Class	No Class	No Class	Cluster0001: Spermatocyte-related
CXorf61;1559258_a_at	1559258_a_at	CXorf61	chromosome X open reading frame 61	203413	X	115592851	-	-	No Class	No Class	No Class	Cluster0001: Spermatocyte-related
CXorf65;231377_at	231377_at	CXorf65	chromosome X open reading frame 65	158830	X	70323738	-	-	No Class	No Class	No Class	Cluster0001: Spermatocyte-related
CYLC1;216778_s_at	216778_s_at	CYLC1	cylicin, basic protein of sperm head cytoskeleton 1	1538	X	83116169	-	-	No Class	No Class	C_003_High_in_Testis	Cluster0001: Spermatocyte-related
CYLC1;216779_at	216779_at	CYLC1	cylicin, basic protein of sperm head cytoskeleton 1	1538	X	83116169	-	-	Cluster0003	C_115	No Class	Cluster0001: Spermatocyte-related
CYLC2;207780_at	207780_at	CYLC2	cylicin, basic protein of sperm head cytoskeleton 2	1539	9	105757592	-	-	No Class	No Class	C_003_High_in_Testis	Cluster0001: Spermatocyte-related
CYP19A1;239459_s_at	239459_s_at	CYP19A1	cytochrome P450, family 19, subfamily A, polypeptide 1	1588	15	51500254	00140, 01100	Steroid hormone biosynthesis, Metabolic pathways	No Class	No Class	No Class	Cluster0001: Spermatocyte-related
CYP2R1;227109_at	227109_at	CYP2R1	cytochrome P450, family 2, subfamily R, polypeptide 1	120227	11	14899557	-	-	No Class	No Class	No Class	Cluster0001: Spermatocyte-related
DCAF10;222804_x_at	222804_x_at	DCAF10	DDB1 and CUL4 associated factor 10	79269	9	37800789	-	-	No Class	C_526	No Class	Cluster0001: Spermatocyte-related
DCUN1D1;222678_s_at	222678_s_at	DCUN1D1	DCN1, defective in cullin neddylation 1, domain containing 1 (S. cerevisiae)	54165	3	182660558	-	-	Cluster0700	No Class	No Class	Cluster0001: Spermatocyte-related
DCUN1D4;212853_at	212853_at	DCUN1D4	DCN1, defective in cullin neddylation 1, domain containing 4 (S. cerevisiae)	23142	4	52709275	-	-	No Class	No Class	No Class	Cluster0001: Spermatocyte-related
DDHD1;225965_at	225965_at	DDHD1	DDHD domain containing 1	80821	14	53503458	-	-	No Class	No Class	No Class	Cluster0001: Spermatocyte-related
DDI1;239299_at	239299_at	DDI1	DDI1, DNA-damage inducible 1, homolog 1 (S. cerevisiae)	414301	11	103907307	-	-	No Class	No Class	No Class	Cluster0001: Spermatocyte-related
DDX20;223331_s_at	223331_s_at	DDX20	DEAD (Asp-Glu-Ala-Asp) box polypeptide 20	11218	1	112298189	-	-	Cluster0814	No Class	No Class	Cluster0001: Spermatocyte-related
DDX3X;207617_at	207617_at	DDX3X	DEAD (Asp-Glu-Ala-Asp) box polypeptide 3, X-linked	1654	X	41192650	4622	RIG-I-like receptor signaling pathway	No Class	No Class	C_003_High_in_Testis	Cluster0001: Spermatocyte-related
DDX3Y;205001_s_at	205001_s_at	DDX3Y	DEAD (Asp-Glu-Ala-Asp) box polypeptide 3, Y-linked	8653	Y	15016018; 15016698	4622	RIG-I-like receptor signaling pathway	No Class	No Class	C_003_High_in_Testis	Cluster0001: Spermatocyte-related
DDX53;1555357_at	1555357_at	DDX53	DEAD (Asp-Glu-Ala-Asp) box polypeptide 53	168400	X	23018086	-	-	No Class	No Class	No Class	Cluster0001: Spermatocyte-related
DEFB126;221414_s_at	221414_s_at	DEFB126	defensin, beta 126	81623	20	123251	-	-	No Class	No Class	No Class	Cluster0001: Spermatocyte-related
DEFB129;233160_at	233160_at	DEFB129	defensin, beta 129	140881	20	207924	-	-	Cluster0006	No Class	No Class	Cluster0001: Spermatocyte-related
DEFB132;243311_at	243312_at	DEFB132	defensin, beta 132	400830	20	238376	-	-	No Class	No Class	No Class	Cluster0001: Spermatocyte-related
DFNB59;235365_at	235365_at	DFNB59	deafness, autosomal recessive 59	494513	2	179316162	-	-	No Class	No Class	No Class	Cluster0001: Spermatocyte-related
DHDDS;218547_at	218547_at	DHDDS	dehydrodolichyl diphosphate synthase	79947	1	26758801	900	Terpenoid backbone biosynthesis	No Class	No Class	No Class	Cluster0001: Spermatocyte-related
DHX57;213420_at	213420_at	DHX57	DEAH (Asp-Glu-Ala-Asp/His) box polypeptide 57	90957	2	39024877	-	-	No Class	No Class	No Class	Cluster0001: Spermatocyte-related
DHX57;244784_at	244784_at	DHX57	DEAH (Asp-Glu-Ala-Asp/His) box polypeptide 57	90957	2	39024877	-	-	No Class	No Class	No Class	Cluster0001: Spermatocyte-related
DIAPH1;1560080_at	1560080_at	DIAPH1	diaphanous homolog 1 (Drosophila)	1729	5	140894588	04510, 04810	Focal adhesion, Regulation of actin cytoskeleton	No Class	No Class	No Class	Cluster0001: Spermatocyte-related
DKFZp434F142;224123_at	224123_at	DKFZp434F142	hypothetical DKFZp434F142	84214	7	-	-	-	No Class	No Class	No Class	Cluster0001: Spermatocyte-related
DKFZP564C196;222384_at	222384_at	DKFZP564C196	DKFZP564C196 protein	284649	1	-	-	-	No Class	No Class	No Class	Cluster0001: Spermatocyte-related
DKFZp564H213;234787_at	234787_at	DKFZp564H213	hypothetical gene supported by AL049275	440432	17	-	-	-	No Class	No Class	No Class	Cluster0001: Spermatocyte-related
DNAH6;1552957_at	1552957_at	DNAH6	dynein, axonemal, heavy chain 6	1768	2	84743578	-	-	No Class	No Class	No Class	Cluster0001: Spermatocyte-related
DNAH8;233052_at	233052_at	DNAH8	dynein, axonemal, heavy chain 8	1769	6	38690551	-	-	No Class	No Class	No Class	Cluster0001: Spermatocyte-related
DNAJA4;1554333_at	1554333_at	DNAJA4	DnaJ (Hsp40) homolog, subfamily A, member 4	55466	15	78556486; 78556988; 78558559	-	-	No Class	No Class	No Class	Cluster0001: Spermatocyte-related
DNAJA4;1554334_a_at	1554334_a_at	DNAJA4	DnaJ (Hsp40) homolog, subfamily A, member 4	55466	15	78556486; 78556988; 78558559	-	-	No Class	No Class	No Class	Cluster0001: Spermatocyte-related
DNAJB8;237284_at	237284_at	DNAJB8	DnaJ (Hsp40) homolog, subfamily B, member 8	165721	3	128181281	-	-	Cluster0368	C_001_HK?	No Class	Cluster0001: Spermatocyte-related
DNAJC18;227166_at	227166_at	DNAJC18	DnaJ (Hsp40) homolog, subfamily C, member 18	202052	5	138747380	-	-	No Class	No Class	No Class	Cluster0001: Spermatocyte-related
DNAJC5B;1554258_a_at	1554258_a_at	DNAJC5B	DnaJ (Hsp40) homolog, subfamily C, member 5 beta	85479	8	66933790	-	-	No Class	No Class	No Class	Cluster0001: Spermatocyte-related
DNAJC5B;232798_at	232798_at	DNAJC5B	DnaJ (Hsp40) homolog, subfamily C, member 5 beta	85479	8	66933790	-	-	No Class	No Class	No Class	Cluster0001: Spermatocyte-related
DOM3Z;215982_s_at	215982_s_at	DOM3Z	dom-3 homolog Z (C. elegans)	1797	6	3223170; 3231376; 3270297; 3317431; 3447343; 31937587	-	-	No Class	No Class	C_003_High_in_Testis	Cluster0001: Spermatocyte-related
DOM3Z;38157_at	38157_at	DOM3Z	dom-3 homolog Z (C. elegans)	1797	6	3223170; 3231376; 3270297; 3317431; 3447343; 31937587	-	-	No Class	No Class	C_003_High_in_Testis	Cluster0001: Spermatocyte-related
DPY19L1;1560915_at	1560915_at	DPY19L1	dpy-19-like 1 (C. elegans)	23333	7	34968493	-	-	No Class	No Class	No Class	Cluster0001: Spermatocyte-related
DPY19L1;1560916_a_at	1560916_a_at	DPY19L1	dpy-19-like 1 (C. elegans)	23333	7	34968493	-	-	No Class	No Class	No Class	Cluster0001: Spermatocyte-related
DPY19L1;1570355_a_at	1570355_a_at	DPY19L1	dpy-19-like 1 (C. elegans)	23333	7	34968493	-	-	No Class	No Class	No Class	Cluster0001: Spermatocyte-related
DPY19L2;230158_at	230158_at	DPY19L2	dpy-19-like 2 (C. elegans)	283417	12	63952692	-	-	No Class	No Class	No Class	Cluster0001: Spermatocyte-related
DPY19L2;238784_at	238784_at	DPY19L2	dpy-19-like 2 (C. elegans)	283417	12	63952692	-	-	No Class	No Class	No Class	Cluster0001: Spermatocyte-related
DUSP21;220515_at	220515_at	DUSP21	dual specificity phosphatase 21	63904	X	44703248	-	-	Cluster0063	C_004_HK?	No Class	Cluster0001: Spermatocyte-related
DYDC1;1552993_at	1552993_at	DYDC1	DPY30 domain containing 1	143241	10	82095863	-	-	No Class	No Class	No Class	Cluster0001: Spermatocyte-related
DYNLL2;229106_at	229106_at	DYNLL2	dynein, light chain, LC8-type 2	140735	17	56160779	-	-	No Class	No Class	No Class	Cluster0001: Spermatocyte-related
DYNLRB2;238116_at	238116_at	DYNLRB2	dynein, light chain, roadblock-type 2	83657	16	80574853	-	-	Cluster0427	C_337	No Class	Cluster0001: Spermatocyte-related
DZIP1;204556_s_at	204556_s_at	DZIP1	DAZ interacting protein 1	22873	13	96230456	-	-	No Class	No Class	C_003_High_in_Testis	Cluster0001: Spermatocyte-related
EDDM3A;208143_s_at	208143_s_at	EDDM3A	epididymal protein 3A	10876	14	21214098	-	-	No Class	No Class	No Class	Cluster0001: Spermatocyte-related
EDDM3A;217568_at	217568_at	EDDM3A	epididymal protein 3A	10876	14	21214098	-	-	No Class	No Class	No Class	Cluster0001: Spermatocyte-related
EFCAB2;1557674_s_at	1557674_s_at	EFCAB2	EF-hand calcium binding domain 2	84288	1	245133170; 245133283; 245133630	-	-	No Class	No Class	No Class	Cluster0001: Spermatocyte-related
EFCAB5;1558300_at	1558300_at	EFCAB5	EF-hand calcium binding domain 5	374786	17	28256873; 28268622	-	-	No Class	No Class	No Class	Cluster0001: Spermatocyte-related
EFCAB5;1558301_a_at	1558301_a_at	EFCAB5	EF-hand calcium binding domain 5	374786	17	28256873; 28268622	-	-	No Class	No Class	No Class	Cluster0001: Spermatocyte-related
EFCAB6;1562815_at	1562815_at	EFCAB6	EF-hand calcium binding domain 6	64800	22	43924653	-	-	No Class	No Class	No Class	Cluster0001: Spermatocyte-related
EFCAB6;220271_x_at	220271_x_at	EFCAB6	EF-hand calcium binding domain 6	64800	22	43924653	-	-	No Class	No Class	C_003_High_in_Testis	Cluster0001: Spermatocyte-related
EFCAB6;233839_at	233839_at	EFCAB6	EF-hand calcium binding domain 6	64800	22	43924653	-	-	No Class	No Class	No Class	Cluster0001: Spermatocyte-related
EFCAB6;234732_s_at	234732_s_at	EFCAB6	EF-hand calcium binding domain 6	64800	22	43924653	-	-	No Class	No Class	No Class	Cluster0001: Spermatocyte-related
EFHB;239477_at	239477_at	EFHB	EF-hand domain family, member B	151651	3	19920967	-	-	No Class	No Class	No Class	Cluster0001: Spermatocyte-related
EFHC1;219833_s_at	219833_s_at	EFHC1	EF-hand domain (C-terminal) containing 1	114327	6	52284993; 52285804	-	-	No Class	No Class	C_003_High_in_Testis	Cluster0001: Spermatocyte-related
EIF4A2;1556350_a_at	1556350_a_at	EIF4A2	eukaryotic translation initiation factor 4A2	1974	3	186501360	-	-	No Class	No Class	No Class	Cluster0001: Spermatocyte-related
EIF4E;237718_at	237718_at	EIF4E	eukaryotic translation initiation factor 4E	1977	4	99799606	04150, 04910	mTOR signaling pathway, Insulin signaling pathway	No Class	No Class	No Class	Cluster0001: Spermatocyte-related
EIF4G3;1554309_at	1554309_at	EIF4G3	eukaryotic translation initiation factor 4 gamma, 3	8672	1	21132975	5416	Viral myocarditis	No Class	No Class	No Class	Cluster0001: Spermatocyte-related
EIF4G3;1554310_a_at	1554310_a_at	EIF4G3	eukaryotic translation initiation factor 4 gamma, 3	8672	1	21132975	5416	Viral myocarditis	No Class	No Class	No Class	Cluster0001: Spermatocyte-related
ELK4;205994_at	205994_at	ELK4	ELK4, ETS-domain protein (SRF accessory protein 1)	2005	1	205585234; 205588397	4010	MAPK signaling pathway	No Class	No Class	No Class	Cluster0001: Spermatocyte-related
ELP2P;223783_s_at	223783_s_at	ELP2P	endozepine-like peptide 2 pseudogene	100131454	17	655899	-	-	No Class	No Class	No Class	Cluster0001: Spermatocyte-related
ENOX1;219501_at	219501_at	ENOX1	ecto-NOX disulfide-thiol exchanger 1	55068	13	43787679; 43787699	-	-	No Class	No Class	No Class	Cluster0001: Spermatocyte-related
EPHA10;243717_at	243718_at	EPHA10	EPH receptor A10	284656	1	38181646; 38225946	-	-	No Class	No Class	No Class	Cluster0001: Spermatocyte-related
EPHA6;233184_at	233184_at	EPHA6	EPH receptor A6	285220	3	96533424; 97158489	4360	Axon guidance	No Class	No Class	No Class	Cluster0001: Spermatocyte-related
EPM2A;210870_s_at	210870_s_at	EPM2A	epilepsy, progressive myoclonus type 2A, Lafora disease (laforin)	7957	6	145946445	-	-	No Class	No Class	No Class	Cluster0001: Spermatocyte-related
ERVWE1;1555299_s_at	1555299_s_at	ERVWE1	endogenous retroviral family W, env(C7), member 1	30816	7	-	-	-	No Class	No Class	No Class	Cluster0001: Spermatocyte-related
EXD1;1553907_a_at	1553907_a_at	EXD1	exonuclease 3 -5 domain containing 1	161829	15	41474932	-	-	No Class	No Class	No Class	Cluster0001: Spermatocyte-related
FAM135B;236786_at	236786_at	FAM135B	family with sequence similarity 135, member B	51059	8	139142267	-	-	No Class	No Class	No Class	Cluster0001: Spermatocyte-related
FAM153B;1555485_s_at	1555485_s_at	FAM153B	family with sequence similarity 153, member B	202134	5	175511908	-	-	No Class	No Class	No Class	Cluster0001: Spermatocyte-related
FAM153B;1563845_at	1563845_at	FAM153B	family with sequence similarity 153, member B	202134	5	175511908	-	-	No Class	No Class	No Class	Cluster0001: Spermatocyte-related
FAM160B1;1554288_at	1554288_at	FAM160B1	family with sequence similarity 160, member B1	57700	10	116581502	-	-	No Class	No Class	No Class	Cluster0001: Spermatocyte-related
FAM163A;222095_s_at	222095_s_at	FAM163A	family with sequence similarity 163, member A	148753	1	179712297	-	-	No Class	No Class	No Class	Cluster0001: Spermatocyte-related
FAM163A;231267_at	231267_at	FAM163A	family with sequence similarity 163, member A	148753	1	179712297	-	-	Cluster0387	C_194	No Class	Cluster0001: Spermatocyte-related
FAM182B;222205_x_at	222205_x_at	FAM182B	family with sequence similarity 182, member B	728882	20	25744101; 25750234	-	-	No Class	No Class	No Class	Cluster0001: Spermatocyte-related
FAM187B;242259_at	242259_at	FAM187B	family with sequence similarity 187, member B	148109	19	35715703	-	-	No Class	No Class	No Class	Cluster0001: Spermatocyte-related
FAM190B;209378_s_at	209378_s_at	FAM190B	family with sequence similarity 190, member B	54462	10	86088409	-	-	No Class	No Class	C_003_High_in_Testis	Cluster0001: Spermatocyte-related
FAM194A;240729_at	240729_at	FAM194A	family with sequence similarity 194, member A	131831	3	150377676	-	-	Cluster0024	C_043	No Class	Cluster0001: Spermatocyte-related
FAM24A;243143_at	243144_at	FAM24A	family with sequence similarity 24, member A	118670	10	124670216	-	-	No Class	No Class	No Class	Cluster0001: Spermatocyte-related
FAM27E3;227563_at	227563_at	FAM27E3	family with sequence similarity 27, member E3	100131997	9	-	-	-	No Class	No Class	No Class	Cluster0001: Spermatocyte-related
FAM46D;1552461_at	1552461_at	FAM46D	family with sequence similarity 46, member D	169966	X	79591002; 79675945	-	-	No Class	No Class	No Class	Cluster0001: Spermatocyte-related
FAM47A;243700_x_at	243701_at	FAM47A	family with sequence similarity 47, member A	158724	X	34147874	-	-	No Class	No Class	No Class	Cluster0001: Spermatocyte-related
FAM47B;240426_at	240426_at	FAM47B	family with sequence similarity 47, member B	170062	X	34960930	-	-	No Class	No Class	No Class	Cluster0001: Spermatocyte-related
FAM47C;239732_x_at	239732_x_at	FAM47C	family with sequence similarity 47, member C	442444	X	37026469	-	-	No Class	No Class	No Class	Cluster0001: Spermatocyte-related
FAM71A;1552384_a_at	1552384_a_at	FAM71A	family with sequence similarity 71, member A	149647	1	212797788	-	-	No Class	No Class	No Class	Cluster0001: Spermatocyte-related
FAM71B;1553629_a_at	1553629_a_at	FAM71B	family with sequence similarity 71, member B	153745	5	156589350	-	-	No Class	No Class	No Class	Cluster0001: Spermatocyte-related
FAM71C;1552526_at	1552526_at	FAM71C	family with sequence similarity 71, member C	196472	12	100041534	-	-	No Class	No Class	No Class	Cluster0001: Spermatocyte-related
FAM71F1;231466_at	231466_at	FAM71F1	family with sequence similarity 71, member F1	84691	7	128355442	-	-	No Class	No Class	No Class	Cluster0001: Spermatocyte-related
FAM71F1;236214_at	236214_at	FAM71F1	family with sequence similarity 71, member F1	84691	7	128355442	-	-	No Class	No Class	No Class	Cluster0001: Spermatocyte-related
FAM71F2;237320_at	237320_at	FAM71F2	family with sequence similarity 71, member F2	346653	7	128312345	-	-	No Class	No Class	No Class	Cluster0001: Spermatocyte-related
FAM76B;1553750_a_at	1553750_a_at	FAM76B	family with sequence similarity 76, member B	143684	11	95502105	-	-	No Class	No Class	No Class	Cluster0001: Spermatocyte-related
FAM76B;232048_at	232048_at	FAM76B	family with sequence similarity 76, member B	143684	11	95502105	-	-	No Class	No Class	No Class	Cluster0001: Spermatocyte-related
FAM81B;240065_at	240065_at	FAM81B	family with sequence similarity 81, member B	153643	5	94727047	-	-	No Class	No Class	No Class	Cluster0001: Spermatocyte-related
FAM82A1;1553232_at	1553232_at	FAM82A1	family with sequence similarity 82, member A1	151393	2	38152461; 38155901; 38177595	-	-	No Class	No Class	No Class	Cluster0001: Spermatocyte-related
FANCM;234733_s_at	234733_s_at	FANCM	Fanconi anemia, complementation group M	57697	14	45605135	-	-	No Class	No Class	No Class	Cluster0001: Spermatocyte-related
FANCM;242711_x_at	242711_x_at	FANCM	Fanconi anemia, complementation group M	57697	14	45605135	-	-	No Class	No Class	No Class	Cluster0001: Spermatocyte-related
FARP1;237767_at	237767_at	FARP1	FERM, RhoGEF (ARHGEF) and pleckstrin domain protein 1 (chondrocyte-derived)	10160	13	98795433	-	-	No Class	No Class	No Class	Cluster0001: Spermatocyte-related
FBXL13;1553798_a_at	1553798_a_at	FBXL13	F-box and leucine-rich repeat protein 13	222235	7	102453307	-	-	No Class	No Class	No Class	Cluster0001: Spermatocyte-related
FBXO36;236525_at	236525_at	FBXO36	F-box protein 36	130888	2	230787206	-	-	No Class	No Class	No Class	Cluster0001: Spermatocyte-related
FBXO39;1552830_at	1552830_at	FBXO39	F-box protein 39	162517	17	6679551	-	-	No Class	No Class	No Class	Cluster0001: Spermatocyte-related
FER1L5;233353_at	233353_at	FER1L5	fer-1-like 5 (C. elegans)	90342	2	97308573; 97361193	-	-	No Class	No Class	No Class	Cluster0001: Spermatocyte-related
FERMT1;1557334_a_at	1557334_a_at	FERMT1	fermitin family homolog 1 (Drosophila)	55612	20	6055492	-	-	No Class	No Class	No Class	Cluster0001: Spermatocyte-related
FGFR1OP;1568678_s_at	1568678_s_at	FGFR1OP	FGFR1 oncogene partner	11116	6	167412815	-	-	No Class	No Class	No Class	Cluster0001: Spermatocyte-related
FGFR1OP;205588_s_at	205588_s_at	FGFR1OP	FGFR1 oncogene partner	11116	6	167412815	-	-	No Class	No Class	C_003_High_in_Testis	Cluster0001: Spermatocyte-related
FHL5;1555191_a_at	1555191_a_at	FHL5	four and a half LIM domains 5	9457	6	97010423	-	-	No Class	No Class	No Class	Cluster0001: Spermatocyte-related
FHL5;220170_at	220170_at	FHL5	four and a half LIM domains 5	9457	6	97010423	-	-	No Class	No Class	No Class	Cluster0001: Spermatocyte-related
FLJ25328;1562914_a_at	1562914_a_at	FLJ25328	hypothetical LOC148231	148231	19	16144522; 16145288	-	-	No Class	No Class	No Class	Cluster0001: Spermatocyte-related
FLJ25694;1553614_a_at	1553614_a_at	FLJ25694	hypothetical protein FLJ25694	100128202	13	-	-	-	No Class	No Class	No Class	Cluster0001: Spermatocyte-related
FLJ35934;1564383_s_at	1564383_s_at	FLJ35934	FLJ35934 protein	400579	17	-	-	-	No Class	No Class	No Class	Cluster0001: Spermatocyte-related
FLJ37638;244564_at	244564_at	FLJ37638	hypothetical gene supported by AK094957	400660	18	-	-	-	No Class	No Class	No Class	Cluster0001: Spermatocyte-related
FLJ43390;231186_at	231186_at	FLJ43390	hypothetical LOC646113	646113	14	62584074	-	-	No Class	No Class	No Class	Cluster0001: Spermatocyte-related
FLJ43663;243716_at	243717_at	FLJ43663	hypothetical LOC378805	378805	7	130628920	-	-	No Class	No Class	No Class	Cluster0001: Spermatocyte-related
FLJ43944;1563750_at	1563750_at	FLJ43944	FLJ43944 protein	400593	17	-	-	-	No Class	No Class	No Class	Cluster0001: Spermatocyte-related
FLJ44048;240028_at	240028_at	FLJ44048	FLJ44048 protein	401024	2	-	-	-	No Class	No Class	No Class	Cluster0001: Spermatocyte-related
FLJ45244;1557063_at	1557063_at	FLJ45244	hypothetical locus FLJ45244	400242	14	95624024	-	-	No Class	No Class	No Class	Cluster0001: Spermatocyte-related
FLJ46321;237378_at	237378_at	FLJ46321	FAM75-like protein FLJ46321	389763	9	84603686	-	-	Cluster0006	C_043	No Class	Cluster0001: Spermatocyte-related
FNDC8;220499_at	220499_at	FNDC8	fibronectin type III domain containing 8	54752	17	33448630	-	-	Cluster0059	C_503	C_003_High_in_Testis	Cluster0001: Spermatocyte-related
FRMD4A;1554034_a_at	1554034_a_at	FRMD4A	FERM domain containing 4A	55691	10	13685706	-	-	No Class	No Class	No Class	Cluster0001: Spermatocyte-related
FSCB;224274_at	224274_at	FSCB	fibrous sheath CABYR binding protein	84075	14	44973354	-	-	Cluster0215	No Class	No Class	Cluster0001: Spermatocyte-related
FSCN3;220379_at	220379_at	FSCN3	fascin homolog 3, actin-bundling protein, testicular (Strongylocentrotus purpuratus)	29999	7	127233688	-	-	Cluster0048	No Class	C_003_High_in_Testis	Cluster0001: Spermatocyte-related
FSD1L;223985_at	223985_at	FSD1L	fibronectin type III and SPRY domain containing 1-like	83856	9	108210314; 108210324	-	-	No Class	No Class	No Class	Cluster0001: Spermatocyte-related
FXR1;1569171_a_at	1569171_a_at	FXR1	fragile X mental retardation, autosomal homolog 1	8087	3	180630451	-	-	No Class	No Class	No Class	Cluster0001: Spermatocyte-related
GALNTL5;233150_at	233150_at	GALNTL5	UDP-N-acetyl-alpha-D-galactosamine:polypeptide N-acetylgalactosaminyltransferase-like 5	168391	7	151653463	00512, 01100	O-Glycan biosynthesis, Metabolic pathways	No Class	No Class	No Class	Cluster0001: Spermatocyte-related
GAPDHS;207116_s_at	207116_s_at	GAPDHS	glyceraldehyde-3-phosphate dehydrogenase, spermatogenic	26330	19	36024313	-	-	No Class	No Class	C_003_High_in_Testis	Cluster0001: Spermatocyte-related
GCM2;220799_at	220799_at	GCM2	glial cells missing homolog 2 (Drosophila)	9247	6	10873458	-	-	No Class	No Class	No Class	Cluster0001: Spermatocyte-related
GDEP;231096_at	231096_at	GDEP	gene differentially expressed in prostate	118425	4	80748624	-	-	No Class	No Class	No Class	Cluster0001: Spermatocyte-related
GIT2;1556912_at	1556912_at	GIT2	G protein-coupled receptor kinase interacting ArfGAP 2	9815	12	110367606; 110385868	4144	Endocytosis	No Class	No Class	No Class	Cluster0001: Spermatocyte-related
GIT2;1556913_a_at	1556913_a_at	GIT2	G protein-coupled receptor kinase interacting ArfGAP 2	9815	12	110367606; 110385868	4144	Endocytosis	No Class	No Class	No Class	Cluster0001: Spermatocyte-related
GK2;215430_at	215430_at	GK2	glycerol kinase 2	2712	4	80327507	00561, 01100, 03320	Glycerolipid metabolism, Metabolic pathways, PPAR signaling pathway	Cluster0048	No Class	C_003_High_in_Testis	Cluster0001: Spermatocyte-related
GKAP1;229311_at	229311_at	GKAP1	G kinase anchoring protein 1	80318	9	86354336	-	-	No Class	No Class	No Class	Cluster0001: Spermatocyte-related
GKAP1;229312_s_at	229312_s_at	GKAP1	G kinase anchoring protein 1	80318	9	86354336	-	-	No Class	No Class	No Class	Cluster0001: Spermatocyte-related
GKAP1;234192_s_at	234192_s_at	GKAP1	G kinase anchoring protein 1	80318	9	86354336	-	-	No Class	No Class	No Class	Cluster0001: Spermatocyte-related
GLE1;206921_at	206921_at	GLE1	GLE1 RNA export mediator homolog (yeast)	2733	9	131266970	-	-	No Class	No Class	No Class	Cluster0001: Spermatocyte-related
GLIPR1L1;238296_at	238296_at	GLIPR1L1	GLI pathogenesis-related 1 like 1	256710	12	75728462	-	-	No Class	No Class	No Class	Cluster0001: Spermatocyte-related
GNAS;214157_at	214157_at	GNAS	GNAS complex locus	2778	20	57414794; 57428035; 57464179; 57466424; 57466425; 57466768	04020, 04270, 04540, 04730, 04742, 04912, 04916, 05110, 05414	Calcium signaling pathway, Vascular smooth muscle contraction, Gap junction, Long-term depression, Taste transduction, GnRH signaling pathway, Melanogenesis, Vibrio cholerae infection, Dilated cardiomyopathy	No Class	No Class	C_040_High_in_Pancraetic_islets	Cluster0001: Spermatocyte-related
GOLGA6L2;1560790_at	1560790_at	GOLGA6L2	golgin A6 family-like 2	283685	15	-	-	-	No Class	No Class	No Class	Cluster0001: Spermatocyte-related
GOT1L1;1553878_at	1553878_at	GOT1L1	glutamic-oxaloacetic transaminase 1-like 1	137362	8	37791799	-	-	No Class	No Class	No Class	Cluster0001: Spermatocyte-related
GOT1L1;1553879_a_at	1553879_a_at	GOT1L1	glutamic-oxaloacetic transaminase 1-like 1	137362	8	37791799	-	-	No Class	No Class	No Class	Cluster0001: Spermatocyte-related
GP2;214324_at	214324_at	GP2	glycoprotein 2 (zymogen granule membrane)	2813	16	20321811	-	-	No Class	No Class	C_035_High_in_Pancreas	Cluster0001: Spermatocyte-related
GPATCH2;1556126_s_at	1556126_s_at	GPATCH2	G patch domain containing 2	55105	1	217603833	-	-	No Class	No Class	No Class	Cluster0001: Spermatocyte-related
GPATCH2;219078_at	219078_at	GPATCH2	G patch domain containing 2	55105	1	217603833	-	-	No Class	No Class	C_003_High_in_Testis	Cluster0001: Spermatocyte-related
GPR135;217641_at	217641_at	GPR135	G protein-coupled receptor 135	64582	14	59930240	-	-	No Class	No Class	C_003_High_in_Testis	Cluster0001: Spermatocyte-related
GPX5;214648_at	214648_at	GPX5	glutathione peroxidase 5 (epididymal androgen-related protein)	2880	6	15992; 28493788	00480, 00590	Glutathione metabolism, Arachidonic acid metabolism	No Class	No Class	No Class	Cluster0001: Spermatocyte-related
GRK4;208365_s_at	208365_s_at	GRK4	G protein-coupled receptor kinase 4	2868	4	2965342	04062, 04144	Chemokine signaling pathway, Endocytosis	No Class	No Class	C_003_High_in_Testis	Cluster0001: Spermatocyte-related
GRK4;210600_s_at	210600_s_at	GRK4	G protein-coupled receptor kinase 4	2868	4	2965342	04062, 04144	Chemokine signaling pathway, Endocytosis	No Class	No Class	C_003_High_in_Testis	Cluster0001: Spermatocyte-related
GRM7;241049_at	241049_at	GRM7	glutamate receptor, metabotropic 7	2917	3	6902801	4080	Neuroactive ligand-receptor interaction	No Class	No Class	No Class	Cluster0001: Spermatocyte-related
GSG1;221252_s_at	221252_s_at	GSG1	germ cell associated 1	83445	12	13237042	-	-	No Class	No Class	C_003_High_in_Testis	Cluster0001: Spermatocyte-related
GSG1;241553_at	241553_at	GSG1	germ cell associated 1	83445	12	13237042	-	-	No Class	No Class	No Class	Cluster0001: Spermatocyte-related
GSTCD;1554518_at	1554518_at	GSTCD	glutathione S-transferase, C-terminal domain containing	79807	4	106629940; 106631969	-	-	No Class	No Class	No Class	Cluster0001: Spermatocyte-related
GTSF1L;232820_s_at	232820_s_at	GTSF1L	gametocyte specific factor 1-like	149699	20	42354801	-	-	Cluster0042	No Class	No Class	Cluster0001: Spermatocyte-related
GTSF1L;232821_at	232821_at	GTSF1L	gametocyte specific factor 1-like	149699	20	42354801	-	-	Cluster0087	No Class	No Class	Cluster0001: Spermatocyte-related
GUCA1A;1255_g_at	1255_g_at	GUCA1A	guanylate cyclase activator 1A (retina)	2978	6	42123143	4740	Olfactory transduction	No Class	No Class	C_003_High_in_Testis	Cluster0001: Spermatocyte-related
GUCA1A;206062_at	206062_at	GUCA1A	guanylate cyclase activator 1A (retina)	2978	6	42123143	4740	Olfactory transduction	No Class	No Class	C_003_High_in_Testis	Cluster0001: Spermatocyte-related
GUCA1A;231700_at	231700_at	GUCA1A	guanylate cyclase activator 1A (retina)	2978	6	42123143	4740	Olfactory transduction	Cluster0001	No Class	No Class	Cluster0001: Spermatocyte-related
H1FNT;238373_at	238373_at	H1FNT	H1 histone family, member N, testis-specific	341567	12	48722762	-	-	No Class	C_001_HK?	No Class	Cluster0001: Spermatocyte-related
HABP4;209818_s_at	209818_s_at	HABP4	hyaluronan binding protein 4	22927	9	99212413	-	-	No Class	No Class	No Class	Cluster0001: Spermatocyte-related
hCG_1643808;236098_at	236098_at	hCG_1643808	hypothetical protein LOC100130933	100130933	17	73642645	-	-	No Class	No Class	No Class	Cluster0001: Spermatocyte-related
hCG_17324;237151_s_at	237151_s_at	hCG_17324	primary ciliary dyskinesia protein 1	200373	2	120302024	-	-	No Class	No Class	No Class	Cluster0001: Spermatocyte-related
hCG_1791940;1569996_at	1569996_at	hCG_1791940	ankyrin repeat domain 26 pseudogene	100101938	13	19836940	-	-	No Class	No Class	No Class	Cluster0001: Spermatocyte-related
hCG_1814936;243892_at	243893_at	hCG_1814936	hCG1814936	646865	4	-	-	-	No Class	No Class	No Class	Cluster0001: Spermatocyte-related
hCG_2011852;1561846_s_at	1561846_s_at	hCG_2011852	hypothetical protein LOC643677	643677	13	103381717	-	-	No Class	No Class	No Class	Cluster0001: Spermatocyte-related
hCG_2011852;1566665_at	1566665_at	hCG_2011852	hypothetical protein LOC643677	643677	13	103381717	-	-	No Class	No Class	No Class	Cluster0001: Spermatocyte-related
hCG_2015435;1561294_a_at	1561294_a_at	hCG_2015435	hypothetical protein LOC100128554	100128554	12	126927026	-	-	No Class	No Class	No Class	Cluster0001: Spermatocyte-related
hCG_2019139;1564758_at	1564758_at	hCG_2019139	hCG2019139	643659	20	-	-	-	No Class	No Class	No Class	Cluster0001: Spermatocyte-related
hCG_2038692;1557491_at	1557491_at	hCG_2038692	hypothetical LOC100240728	100240728	7	-	-	-	No Class	No Class	No Class	Cluster0001: Spermatocyte-related
hCG_2038692;1557493_x_at	1557493_x_at	hCG_2038692	hypothetical LOC100240728	100240728	7	-	-	-	No Class	No Class	No Class	Cluster0001: Spermatocyte-related
HDGFL1;232680_at	232680_at	HDGFL1	hepatoma derived growth factor-like 1	154150	6	22569677	-	-	Cluster0024	C_043	No Class	Cluster0001: Spermatocyte-related
HEATR4;1560727_at	1560727_at	HEATR4	HEAT repeat containing 4	399671	14	73945192	-	-	No Class	No Class	No Class	Cluster0001: Spermatocyte-related
HEATR7B2;240411_at	240411_at	HEATR7B2	HEAT repeat family member 7B2	133558	5	40998122	-	-	No Class	No Class	No Class	Cluster0001: Spermatocyte-related
HEATR7B2;240412_s_at	240412_s_at	HEATR7B2	HEAT repeat family member 7B2	133558	5	40998122	-	-	Cluster0266	No Class	No Class	Cluster0001: Spermatocyte-related
HIPK1;1552515_at	1552515_at	HIPK1	homeodomain interacting protein kinase 1	204851	1	114471995; 114493766; 114496498	-	-	No Class	No Class	No Class	Cluster0001: Spermatocyte-related
HMGB4;230473_s_at	230473_s_at	HMGB4	high-mobility group box 4	127540	1	34326075; 34329679	-	-	Cluster0045	No Class	No Class	Cluster0001: Spermatocyte-related
HNRNPM;1556084_at	1556084_at	HNRNPM	heterogeneous nuclear ribonucleoprotein M	4670	19	8509802	3040	Spliceosome	No Class	No Class	No Class	Cluster0001: Spermatocyte-related
HOOK1;219976_at	219976_at	HOOK1	hook homolog 1 (Drosophila)	51361	1	60280532	-	-	No Class	No Class	C_003_High_in_Testis	Cluster0001: Spermatocyte-related
HORMAD1;223861_at	223861_at	HORMAD1	HORMA domain containing 1	84072	1	150670541	-	-	No Class	No Class	No Class	Cluster0001: Spermatocyte-related
HRASLS5;231452_at	231452_at	HRASLS5	HRAS-like suppressor family, member 5	117245	11	63228875	-	-	No Class	No Class	No Class	Cluster0001: Spermatocyte-related
HSF5;230718_at	230718_at	HSF5	heat shock transcription factor family member 5	124535	17	56497528	-	-	No Class	No Class	No Class	Cluster0001: Spermatocyte-related
HSPA1L;210189_at	210189_at	HSPA1L	heat shock 70kDa protein 1-like	3305	6	3062983; 3071044; 3092157; 3286976; 31777396	03040, 04010, 04144, 04612	Spliceosome, MAPK signaling pathway, Endocytosis, Antigen processing and presentation	No Class	No Class	C_003_High_in_Testis	Cluster0001: Spermatocyte-related
HSPA4L;205543_at	205543_at	HSPA4L	heat shock 70kDa protein 4-like	22824	4	128703452	-	-	No Class	No Class	C_003_High_in_Testis	Cluster0001: Spermatocyte-related
IFT88;204703_at	204703_at	IFT88	intraflagellar transport 88 homolog (Chlamydomonas)	8100	13	21141207	-	-	No Class	No Class	C_003_High_in_Testis	Cluster0001: Spermatocyte-related
IL13RA2;206172_at	206172_at	IL13RA2	interleukin 13 receptor, alpha 2	3598	X	114238538	4630	Jak-STAT signaling pathway	No Class	No Class	C_003_High_in_Testis	Cluster0001: Spermatocyte-related
IL17RD;229263_at	229263_at	IL17RD	interleukin 17 receptor D	54756	3	57124011	-	-	No Class	No Class	No Class	Cluster0001: Spermatocyte-related
INPP1;202794_at	202794_at	INPP1	inositol polyphosphate-1-phosphatase	3628	2	191208195	00562, 01100, 04070	Inositol phosphate metabolism, Metabolic pathways, Phosphatidylinositol signaling system	No Class	No Class	C_003_High_in_Testis	Cluster0001: Spermatocyte-related
INPP4B;223878_at	223878_at	INPP4B	inositol polyphosphate-4-phosphatase, type II, 105kDa	8821	4	142949183	00562, 01100, 04070	Inositol phosphate metabolism, Metabolic pathways, Phosphatidylinositol signaling system	No Class	No Class	No Class	Cluster0001: Spermatocyte-related
IPP;1554739_at	1554739_at	IPP	intracisternal A particle-promoted polypeptide	3652	1	46159999; 46164408	-	-	No Class	No Class	No Class	Cluster0001: Spermatocyte-related
IQCA1;238584_at	238584_at	IQCA1	IQ motif containing with AAA domain 1	79781	2	237232793	-	-	No Class	No Class	No Class	Cluster0001: Spermatocyte-related
IQCF1;1552997_a_at	1552997_a_at	IQCF1	IQ motif containing F1	132141	3	51928892	-	-	No Class	No Class	No Class	Cluster0001: Spermatocyte-related
IQCF2;236767_at	236767_at	IQCF2	IQ motif containing F2	389123	3	51895644	-	-	Cluster0690	No Class	No Class	Cluster0001: Spermatocyte-related
IQCF3;1555235_s_at	1555235_s_at	IQCF3	IQ motif containing F3	401067	3	51862568	-	-	No Class	No Class	No Class	Cluster0001: Spermatocyte-related
IQCF3;236870_at	236870_at	IQCF3	IQ motif containing F3	401067	3	51862568	-	-	Cluster0042	No Class	No Class	Cluster0001: Spermatocyte-related
IQCF3;236871_s_at	236871_s_at	IQCF3	IQ motif containing F3	401067	3	51862568	-	-	Cluster0042	No Class	No Class	Cluster0001: Spermatocyte-related
IQCF5;231525_at	231525_at	IQCF5	IQ motif containing F5	389124	3	51907737	-	-	No Class	No Class	No Class	Cluster0001: Spermatocyte-related
IQCF6;236661_at	236661_at	IQCF6	IQ motif containing F6	440956	3	51812577	-	-	Cluster0001	C_055	No Class	Cluster0001: Spermatocyte-related
IQCH;224165_s_at	224165_s_at	IQCH	IQ motif containing H	64799	15	67547137	-	-	No Class	No Class	No Class	Cluster0001: Spermatocyte-related
IQUB;1568924_a_at	1568924_a_at	IQUB	IQ motif and ubiquitin domain containing	154865	7	123092237	-	-	No Class	No Class	No Class	Cluster0001: Spermatocyte-related
ITCH;209744_x_at	209744_x_at	ITCH	itchy E3 ubiquitin protein ligase homolog (mouse)	83737	20	32951061	04120, 04144	Ubiquitin mediated proteolysis, Endocytosis	No Class	No Class	C_032_General_HK	Cluster0001: Spermatocyte-related
ITCH;217094_s_at	217094_s_at	ITCH	itchy E3 ubiquitin protein ligase homolog (mouse)	83737	20	32951061	04120, 04144	Ubiquitin mediated proteolysis, Endocytosis	No Class	No Class	C_003_High_in_Testis	Cluster0001: Spermatocyte-related
IZUMO1;1554196_at	1554196_at	IZUMO1	izumo sperm-egg fusion 1	284359	19	49244146	-	-	No Class	No Class	No Class	Cluster0001: Spermatocyte-related
KCNMB3;221125_s_at	221125_s_at	KCNMB3	potassium large conductance calcium-activated channel, subfamily M beta member 3	27094	3	178957536; 178960554; 178960594	4270	Vascular smooth muscle contraction	No Class	No Class	No Class	Cluster0001: Spermatocyte-related
KCNU1;237273_at	237273_at	KCNU1	potassium channel, subfamily U, member 1	157855	8	36641841	-	-	No Class	No Class	No Class	Cluster0001: Spermatocyte-related
KCNV2;217522_at	217522_at	KCNV2	potassium channel, subfamily V, member 2	169522	9	2717525	-	-	No Class	No Class	No Class	Cluster0001: Spermatocyte-related
KHDRBS3;230249_at	230249_at	KHDRBS3	KH domain containing, RNA binding, signal transduction associated 3	10656	8	136469715	-	-	No Class	No Class	No Class	Cluster0001: Spermatocyte-related
KIAA1009;206005_s_at	206005_s_at	KIAA1009	KIAA1009	22832	6	84833960	-	-	No Class	No Class	C_003_High_in_Testis	Cluster0001: Spermatocyte-related
KIAA1211;1564828_at	1564828_at	KIAA1211	KIAA1211	57482	4	57036360	-	-	No Class	No Class	No Class	Cluster0001: Spermatocyte-related
KIAA1432;223825_at	223825_at	KIAA1432	KIAA1432	57589	9	5629326; 5656582	-	-	No Class	No Class	No Class	Cluster0001: Spermatocyte-related
KIF2B;223926_at	223926_at	KIF2B	kinesin family member 2B	84643	17	51900238	-	-	Cluster0121	No Class	No Class	Cluster0001: Spermatocyte-related
KLHDC9;227582_at	227582_at	KLHDC9	kelch domain containing 9	126823	1	161068150; 161068153; 161068180	-	-	No Class	No Class	No Class	Cluster0001: Spermatocyte-related
KLHL10;1552424_at	1552424_at	KLHL10	kelch-like 10 (Drosophila)	317719	17	39994042	-	-	No Class	No Class	No Class	Cluster0001: Spermatocyte-related
KLHL10;1552425_a_at	1552425_a_at	KLHL10	kelch-like 10 (Drosophila)	317719	17	39994042	-	-	No Class	No Class	No Class	Cluster0001: Spermatocyte-related
KLHL11;220657_at	220657_at	KLHL11	kelch-like 11 (Drosophila)	55175	17	40009798	-	-	No Class	No Class	No Class	Cluster0001: Spermatocyte-related
KLK2;209854_s_at	209854_s_at	KLK2	kallikrein-related peptidase 2	3817	19	51376688	-	-	No Class	No Class	C_031_High_in_Prostate	Cluster0001: Spermatocyte-related
KLK3;204582_s_at	204582_s_at	KLK3	kallikrein-related peptidase 3	354	19	51358170	05200, 05215	Pathways in cancer, Prostate cancer	No Class	No Class	C_031_High_in_Prostate	Cluster0001: Spermatocyte-related
KLKBL4;231287_s_at	231287_s_at	KLKBL4	plasma kallikrein-like protein 4	221191	16	58313901	-	-	No Class	No Class	No Class	Cluster0001: Spermatocyte-related
LARP1B;1554038_at	1554038_at	LARP1B	La ribonucleoprotein domain family, member 1B	55132	4	128982502	-	-	No Class	No Class	No Class	Cluster0001: Spermatocyte-related
LCA5L;232196_at	232196_at	LCA5L	Leber congenital amaurosis 5-like	150082	21	40777771	-	-	No Class	No Class	No Class	Cluster0001: Spermatocyte-related
LDB3;213371_at	213371_at	LDB3	LIM domain binding 3	11155	10	88428205; 88428320; 88428425	-	-	Cluster0199	C_579	C_027_High_in_Skeletal_muscle	Cluster0001: Spermatocyte-related
LDHAL6B;210712_at	210712_at	LDHAL6B	lactate dehydrogenase A-like 6B	92483	15	59499041	00010, 00270, 00620, 00640, 01100	Glycolysis / Gluconeogenesis, Cysteine and methionine metabolism, Pyruvate metabolism, Propanoate metabolism, Metabolic pathways	No Class	No Class	C_003_High_in_Testis	Cluster0001: Spermatocyte-related
LDHC;207022_s_at	207022_s_at	LDHC	lactate dehydrogenase C	3948	11	18433852	00010, 00270, 00620, 00640, 01100	Glycolysis / Gluconeogenesis, Cysteine and methionine metabolism, Pyruvate metabolism, Propanoate metabolism, Metabolic pathways	No Class	No Class	C_003_High_in_Testis	Cluster0001: Spermatocyte-related
LELP1;231363_at	231363_at	LELP1	late cornified envelope-like proline-rich 1	149018	1	153175918	-	-	Cluster0042	C_001_HK?	No Class	Cluster0001: Spermatocyte-related
LEMD1;229927_at	229927_at	LEMD1	LEM domain containing 1	93273	1	205350512	-	-	No Class	No Class	No Class	Cluster0001: Spermatocyte-related
LIPF;206334_at	206334_at	LIPF	lipase, gastric	8513	10	90424093	00561, 01100	Glycerolipid metabolism, Metabolic pathways	No Class	No Class	No Class	Cluster0001: Spermatocyte-related
LIPJ;1569571_at	1569571_at	LIPJ	lipase, family member J	142910	10	90346518	-	-	No Class	No Class	No Class	Cluster0001: Spermatocyte-related
LOC100128093;234763_at	234763_at	LOC100128093	similar to magnesium transporter 1	100128093	1	-	-	-	No Class	No Class	No Class	Cluster0001: Spermatocyte-related
LOC100128139;236768_at	236768_at	LOC100128139	hypothetical LOC100128139	100128139	19	-	-	-	No Class	No Class	No Class	Cluster0001: Spermatocyte-related
LOC100128977;1563367_at	1563367_at	LOC100128977	hypothetical LOC100128977	100128977	17	894693; 43920722	-	-	No Class	No Class	No Class	Cluster0001: Spermatocyte-related
LOC100128993;1560595_at	1560595_at	LOC100128993	similar to hCG2036572	100128993	8	-	-	-	No Class	No Class	No Class	Cluster0001: Spermatocyte-related
LOC100129656;237436_at	237436_at	LOC100129656	hypothetical LOC100129656	100129656	1	-	-	-	No Class	No Class	No Class	Cluster0001: Spermatocyte-related
LOC100129969;237827_at	237827_at	LOC100129969	Transmembrane protein ENSP00000340100	100129969	9	-	-	-	Cluster0087	C_505	No Class	Cluster0001: Spermatocyte-related
LOC100130452;244518_at	244518_at	LOC100130452	similar to hCG1777700	100130452	2	-	-	-	No Class	No Class	No Class	Cluster0001: Spermatocyte-related
LOC100130940;231589_at	231589_at	LOC100130940	similar to LOC100126053 protein	100130940	X	-	-	-	No Class	No Class	No Class	Cluster0001: Spermatocyte-related
LOC100131117;231497_at	231497_at	LOC100131117	similar to hCG2045385	100131117	3	-	-	-	No Class	No Class	No Class	Cluster0001: Spermatocyte-related
LOC100131721;236271_at	236271_at	LOC100131721	hypothetical protein LOC100131721	100131721	8	-	-	-	Cluster0368	No Class	No Class	Cluster0001: Spermatocyte-related
LOC100131781;240320_at	240320_at	LOC100131781	similar to hCG1815045	100131781	14	-	-	-	Cluster0024	C_043	No Class	Cluster0001: Spermatocyte-related
LOC100133308;1557672_s_at	1557672_s_at	LOC100133308	Ras suppressor protein 1 pseudogene	100133308	10	45594932	-	-	No Class	No Class	No Class	Cluster0001: Spermatocyte-related
LOC100133308;1561482_at	1561482_at	LOC100133308	Ras suppressor protein 1 pseudogene	100133308	10	45594932	-	-	No Class	No Class	No Class	Cluster0001: Spermatocyte-related
LOC100134040;233342_at	233342_at	LOC100134040	hypothetical LOC100134040	100134040	7	-	-	-	No Class	No Class	No Class	Cluster0001: Spermatocyte-related
LOC100134713;222090_at	222090_at	LOC100134713	hypothetical protein LOC100134713	100134713	7	140395135	-	-	No Class	No Class	No Class	Cluster0001: Spermatocyte-related
LOC100169752;1556133_s_at	1556133_s_at	LOC100169752	hypothetical LOC100169752	100169752	10	127262939	-	-	No Class	No Class	No Class	Cluster0001: Spermatocyte-related
LOC100271840;233092_s_at	233092_s_at	LOC100271840	hypothetical LOC100271840	100271840	-	-	-	-	No Class	No Class	No Class	Cluster0001: Spermatocyte-related
LOC100287037;1554194_at	1554194_at	LOC100287037	similar to hCG1994484	100287037	8	-	-	-	No Class	No Class	No Class	Cluster0001: Spermatocyte-related
LOC100287290;240936_at	240936_at	LOC100287290	cytokine receptor CRL2	100287290	3	-	-	-	No Class	No Class	No Class	Cluster0001: Spermatocyte-related
LOC100287407;1556287_a_at	1556287_a_at	LOC100287407	hypothetical protein LOC100287407	100287407	6	-	-	-	No Class	No Class	No Class	Cluster0001: Spermatocyte-related
LOC100287411;230991_at	230991_at	LOC100287411	similar to proline-rich nuclear receptor coactivator 2	100287411	9	-	-	-	No Class	No Class	No Class	Cluster0001: Spermatocyte-related
LOC100287482;235736_at	235736_at	LOC100287482	similar to hCG2038584	100287482	7	-	-	-	No Class	No Class	No Class	Cluster0001: Spermatocyte-related
LOC100287704;243083_at	243084_at	LOC100287704	hypothetical LOC100287704	100287704	7	62809447	-	-	No Class	No Class	No Class	Cluster0001: Spermatocyte-related
LOC100287728;230584_at	230584_at	LOC100287728	similar to hCG1818060	100287728	X	-	-	-	No Class	No Class	No Class	Cluster0001: Spermatocyte-related
LOC100289373;1557038_s_at	1557038_s_at	LOC100289373	similar to hCG2041645	100289373	13	-	-	-	No Class	No Class	No Class	Cluster0001: Spermatocyte-related
LOC100289436;244273_at	244273_at	LOC100289436	hypothetical protein LOC100289436	100289436	18	-	-	-	Cluster0024	No Class	No Class	Cluster0001: Spermatocyte-related
LOC100291347;233172_at	233172_at	LOC100291347	similar to rCG23237	100291347	2	-	-	-	No Class	No Class	No Class	Cluster0001: Spermatocyte-related
LOC146513;1562623_at	1562623_at	LOC146513	hypothetical protein LOC146513	146513	16	-	-	-	No Class	No Class	No Class	Cluster0001: Spermatocyte-related
LOC151300;239506_s_at	239506_s_at	LOC151300	hypothetical LOC151300	151300	2	219841005	-	-	No Class	No Class	No Class	Cluster0001: Spermatocyte-related
LOC151300;239507_at	239507_at	LOC151300	hypothetical LOC151300	151300	2	219841005	-	-	Cluster0001	C_001_HK?	No Class	Cluster0001: Spermatocyte-related
LOC151658;238283_at	238283_at	LOC151658	hypothetical LOC151658	151658	3	107560510	-	-	No Class	No Class	No Class	Cluster0001: Spermatocyte-related
LOC152024;1561059_a_at	1561059_a_at	LOC152024	hypothetical LOC152024	152024	3	24141464	-	-	No Class	No Class	No Class	Cluster0001: Spermatocyte-related
LOC157381;236950_s_at	236950_s_at	LOC157381	hypothetical LOC157381	157381	8	125954249	-	-	No Class	No Class	No Class	Cluster0001: Spermatocyte-related
LOC157740;239877_at	239877_at	LOC157740	hypothetical protein C8orf9	157740	8	-	-	-	No Class	No Class	No Class	Cluster0001: Spermatocyte-related
LOC199899;242284_at	242284_at	LOC199899	hypothetical protein LOC199899	199899	1	-	-	-	No Class	No Class	No Class	Cluster0001: Spermatocyte-related
LOC219731;1557208_at	1557208_at	LOC219731	hypothetical protein LOC219731	219731	10	-	-	-	No Class	No Class	No Class	Cluster0001: Spermatocyte-related
LOC221122;1560279_a_at	1560279_a_at	LOC221122	hypothetical LOC221122	221122	11	44995452	-	-	No Class	No Class	No Class	Cluster0001: Spermatocyte-related
LOC254312;231421_at	231421_at	LOC254312	hypothetical LOC254312	254312	10	10976903	-	-	No Class	No Class	No Class	Cluster0001: Spermatocyte-related
LOC255411;1560619_at	1560619_at	LOC255411	hypothetical LOC255411	255411	12	49121217	-	-	No Class	No Class	No Class	Cluster0001: Spermatocyte-related
LOC26080;237047_at	237047_at	LOC26080	hypothetical LOC26080	26080	13	24048	-	-	No Class	No Class	No Class	Cluster0001: Spermatocyte-related
LOC282980;1564209_at	1564209_at	LOC282980	hypothetical protein LOC282980	282980	10	-	-	-	No Class	No Class	No Class	Cluster0001: Spermatocyte-related
LOC283079;215929_at	215929_at	LOC283079	hypothetical protein LOC283079	283079	10	-	-	-	No Class	No Class	C_003_High_in_Testis	Cluster0001: Spermatocyte-related
LOC283403;1560276_at	1560276_at	LOC283403	hypothetical protein LOC283403	283403	12	-	-	-	No Class	No Class	No Class	Cluster0001: Spermatocyte-related
LOC283480;237392_at	237392_at	LOC283480	hypothetical protein LOC283480	283480	13	-	-	-	No Class	No Class	No Class	Cluster0001: Spermatocyte-related
LOC283738;231469_at	231469_at	LOC283738	hypothetical protein LOC283738	283738	15	-	-	-	Cluster0045	C_001_HK?	No Class	Cluster0001: Spermatocyte-related
LOC284749;236854_at	236854_at	LOC284749	hypothetical LOC284749	284749	20	46988653	-	-	No Class	No Class	No Class	Cluster0001: Spermatocyte-related
LOC284801;237670_at	237670_at	LOC284801	hypothetical protein LOC284801	284801	20	-	-	-	No Class	No Class	No Class	Cluster0001: Spermatocyte-related
LOC285194;1558601_at	1558601_at	LOC285194	hypothetical LOC285194	285194	3	116428634	-	-	No Class	No Class	No Class	Cluster0001: Spermatocyte-related
LOC285194;1558602_a_at	1558602_a_at	LOC285194	hypothetical LOC285194	285194	3	116428634	-	-	No Class	No Class	No Class	Cluster0001: Spermatocyte-related
LOC285389;1557004_at	1557004_at	LOC285389	hypothetical protein LOC285389	285389	3	-	-	-	No Class	No Class	No Class	Cluster0001: Spermatocyte-related
LOC285423;1569781_at	1569781_at	LOC285423	hypothetical LOC285423	285423	4	-	-	-	No Class	No Class	No Class	Cluster0001: Spermatocyte-related
LOC285441;1557233_at	1557233_at	LOC285441	hypothetical protein LOC285441	285441	4	-	-	-	No Class	No Class	No Class	Cluster0001: Spermatocyte-related
LOC285548;236112_at	236112_at	LOC285548	hypothetical LOC285548	285548	4	13547699	-	-	No Class	No Class	No Class	Cluster0001: Spermatocyte-related
LOC285735;1561691_at	1561691_at	LOC285735	hypothetical LOC285735	285735	6	133409218	-	-	No Class	No Class	No Class	Cluster0001: Spermatocyte-related
LOC285740;1556859_a_at	1556859_a_at	LOC285740	hypothetical LOC285740	285740	6	143875466; 143875470	-	-	No Class	No Class	No Class	Cluster0001: Spermatocyte-related
LOC285740;237614_at	237614_at	LOC285740	hypothetical LOC285740	285740	6	143875466; 143875470	-	-	No Class	No Class	No Class	Cluster0001: Spermatocyte-related
LOC286114;244255_at	244255_at	LOC286114	hypothetical protein LOC286114	286114	8	-	-	-	No Class	No Class	No Class	Cluster0001: Spermatocyte-related
LOC286184;1560337_at	1560337_at	LOC286184	hypothetical protein LOC286184	286184	8	-	-	-	No Class	No Class	No Class	Cluster0001: Spermatocyte-related
LOC338579;1561225_at	1561225_at	LOC338579	hypothetical protein LOC338579	338579	10	-	-	-	No Class	No Class	No Class	Cluster0001: Spermatocyte-related
LOC338579;1570473_at	1570473_at	LOC338579	hypothetical protein LOC338579	338579	10	-	-	-	No Class	No Class	No Class	Cluster0001: Spermatocyte-related
LOC338579;1570474_s_at	1570474_s_at	LOC338579	hypothetical protein LOC338579	338579	10	-	-	-	No Class	No Class	No Class	Cluster0001: Spermatocyte-related
LOC338864;237980_at	237980_at	LOC338864	hypothetical protein LOC338864	338864	13	-	-	-	No Class	No Class	No Class	Cluster0001: Spermatocyte-related
LOC339316;242084_at	242084_at	LOC339316	hypothetical protein LOC339316	339316	19	-	-	-	No Class	No Class	No Class	Cluster0001: Spermatocyte-related
LOC339760;237685_at	237685_at	LOC339760	similar to hCG40442	339760	2	-	-	-	No Class	No Class	No Class	Cluster0001: Spermatocyte-related
LOC340178;244120_at	244120_at	LOC340178	hypothetical protein LOC340178	340178	6	-	-	-	Cluster0031	No Class	No Class	Cluster0001: Spermatocyte-related
LOC348120;231132_at	231132_at	LOC348120	hypothetical protein LOC348120	348120	15	-	-	-	Cluster0026	C_025	No Class	Cluster0001: Spermatocyte-related
LOC348761;240590_at	240590_at	LOC348761	hypothetical protein LOC348761	348761	2	-	-	-	Cluster0045	No Class	No Class	Cluster0001: Spermatocyte-related
LOC389765;230815_at	230815_at	LOC389765	kinesin family member 27 pseudogene	389765	9	88420916	-	-	No Class	No Class	No Class	Cluster0001: Spermatocyte-related
LOC400084;216209_at	216209_at	LOC400084	hypothetical gene supported by AK057632; AL137270; BC057846	400084	12	-	-	-	No Class	No Class	No Class	Cluster0001: Spermatocyte-related
LOC400238;1557657_a_at	1557657_a_at	LOC400238	hypothetical gene supported by AK093266	400238	14	-	-	-	No Class	No Class	No Class	Cluster0001: Spermatocyte-related
LOC400238;1561728_a_at	1561728_a_at	LOC400238	hypothetical gene supported by AK093266	400238	14	-	-	-	No Class	No Class	No Class	Cluster0001: Spermatocyte-related
LOC401022;239182_at	239182_at	LOC401022	hypothetical LOC401022	401022	2	-	-	-	No Class	No Class	No Class	Cluster0001: Spermatocyte-related
LOC401022;242042_s_at	242042_s_at	LOC401022	hypothetical LOC401022	401022	2	-	-	-	No Class	No Class	No Class	Cluster0001: Spermatocyte-related
LOC401052;232812_at	232812_at	LOC401052	hypothetical LOC401052	401052	3	10048101	-	-	No Class	No Class	No Class	Cluster0001: Spermatocyte-related
LOC401068;1557754_at	1557754_at	LOC401068	hypothetical LOC401068	401068	3	-	-	-	No Class	No Class	No Class	Cluster0001: Spermatocyte-related
LOC401074;1559826_a_at	1559826_a_at	LOC401074	hypothetical LOC401074	401074	3	-	-	-	No Class	No Class	No Class	Cluster0001: Spermatocyte-related
LOC401074;1564175_at	1564175_at	LOC401074	hypothetical LOC401074	401074	3	-	-	-	No Class	No Class	No Class	Cluster0001: Spermatocyte-related
LOC415056;1561590_a_at	1561590_a_at	LOC415056	hypothetical LOC415056	415056	9	34568009	-	-	No Class	No Class	No Class	Cluster0001: Spermatocyte-related
LOC440117;240268_at	240268_at	LOC440117	hypothetical gene supported by BC037858	440117	12	-	-	-	No Class	No Class	No Class	Cluster0001: Spermatocyte-related
LOC440356;240537_s_at	240537_s_at	LOC440356	hypothetical LOC440356	440356	16	29875003; 29875154	-	-	No Class	No Class	No Class	Cluster0001: Spermatocyte-related
LOC440900;230796_at	230796_at	LOC440900	hypothetical LOC440900	440900	2	-	-	-	No Class	No Class	No Class	Cluster0001: Spermatocyte-related
LOC440900;230797_s_at	230797_s_at	LOC440900	hypothetical LOC440900	440900	2	-	-	-	Cluster0266	No Class	No Class	Cluster0001: Spermatocyte-related
LOC440934;230844_at	230844_at	LOC440934	hypothetical LOC440934	440934	2	-	-	-	No Class	No Class	No Class	Cluster0001: Spermatocyte-related
LOC441124;227922_x_at	227922_x_at	LOC441124	hypothetical gene supported by AK093729; BX647918	441124	1	-	-	-	Cluster0899	No Class	No Class	Cluster0001: Spermatocyte-related
LOC441208;1556404_a_at	1556404_a_at	LOC441208	zinc and ring finger 2 pseudogene	441208	7	32767561	-	-	No Class	No Class	No Class	Cluster0001: Spermatocyte-related
LOC441601;214381_at	214381_at	LOC441601	septin 7 pseudogene	441601	11	50238999	-	-	Cluster0048	No Class	C_003_High_in_Testis	Cluster0001: Spermatocyte-related
LOC474358;237425_at	237425_at	LOC474358	hypothetical BC042079 locus	474358	10	-	-	-	Cluster0006	C_011_HK?	No Class	Cluster0001: Spermatocyte-related
LOC494558;236071_at	236071_at	LOC494558	hypothetical locus LOC494558	494558	9	-	-	-	Cluster0121	No Class	No Class	Cluster0001: Spermatocyte-related
LOC613126;233942_at	233942_at	LOC613126	hypothetical protein LOC613126	613126	7	-	-	-	No Class	No Class	No Class	Cluster0001: Spermatocyte-related
LOC641365;1561098_at	1561098_at	LOC641365	hypothetical protein LOC641365	641365	4	-	-	-	No Class	No Class	No Class	Cluster0001: Spermatocyte-related
LOC641518;243362_s_at	243363_at	LOC641518	hypothetical LOC641518	641518	4	109088680; 109093275	-	-	No Class	No Class	No Class	Cluster0001: Spermatocyte-related
LOC641518;243363_at	243364_at	LOC641518	hypothetical LOC641518	641518	4	109088680; 109093275	-	-	No Class	No Class	No Class	Cluster0001: Spermatocyte-related
LOC642864;231586_at	231586_at	LOC642864	spermatogenesis-related protein 7	642864	1	-	-	-	No Class	No Class	No Class	Cluster0001: Spermatocyte-related
LOC642924;238244_at	238244_at	LOC642924	hypothetical protein LOC642924	642924	8	-	-	-	No Class	No Class	No Class	Cluster0001: Spermatocyte-related
LOC643714;238211_at	238211_at	LOC643714	hypothetical protein LOC643714	643714	16	-	-	-	No Class	No Class	No Class	Cluster0001: Spermatocyte-related
LOC644794;235884_at	235884_at	LOC644794	hypothetical LOC644794	644794	7	-	-	-	No Class	No Class	No Class	Cluster0001: Spermatocyte-related
LOC645188;1560895_at	1560895_at	LOC645188	hypothetical LOC645188	645188	X	-	-	-	No Class	No Class	No Class	Cluster0001: Spermatocyte-related
LOC645355;233610_at	233610_at	LOC645355	hypothetical LOC645355	645355	18	-	-	-	No Class	No Class	No Class	Cluster0001: Spermatocyte-related
LOC645961;215320_at	215320_at	LOC645961	hypothetical protein LOC645961	645961	9	90744220	-	-	No Class	No Class	C_003_High_in_Testis	Cluster0001: Spermatocyte-related
LOC646168;1556920_s_at	1556920_s_at	LOC646168	hypothetical protein LOC646168	646168	3	-	-	-	No Class	No Class	No Class	Cluster0001: Spermatocyte-related
LOC646548;242441_at	242441_at	LOC646548	similar to ADAM metallopeptidase domain 21 preproprotein	646548	14	-	-	-	No Class	No Class	No Class	Cluster0001: Spermatocyte-related
LOC646934;215572_at	215572_at	LOC646934	similar to golgi autoantigen, golgin subfamily a, 2	646934	15	-	-	-	No Class	No Class	No Class	Cluster0001: Spermatocyte-related
LOC648556;232696_at	232696_at	LOC648556	uncharacterized gastric protein ZA43P	648556	16	-	-	-	No Class	No Class	No Class	Cluster0001: Spermatocyte-related
LOC692247;1569453_a_at	1569453_a_at	LOC692247	hypothetical locus LOC692247	692247	11	-	-	-	No Class	No Class	No Class	Cluster0001: Spermatocyte-related
LOC727916;1559322_at	1559322_at	LOC727916	hypothetical protein LOC727916	727916	6	-	-	-	No Class	No Class	No Class	Cluster0001: Spermatocyte-related
LOC727924;1560734_at	1560734_at	LOC727924	hypothetical LOC727924	727924	15	22278031	-	-	No Class	No Class	No Class	Cluster0001: Spermatocyte-related
LOC727924;1560735_s_at	1560735_s_at	LOC727924	hypothetical LOC727924	727924	15	22278031	-	-	No Class	No Class	No Class	Cluster0001: Spermatocyte-related
LOC727924;1564855_at	1564855_at	LOC727924	hypothetical LOC727924	727924	15	22278031	-	-	No Class	No Class	No Class	Cluster0001: Spermatocyte-related
LOC727924;1564856_s_at	1564856_s_at	LOC727924	hypothetical LOC727924	727924	15	22278031	-	-	No Class	No Class	No Class	Cluster0001: Spermatocyte-related
LOC728099;1561221_x_at	1561221_x_at	LOC728099	hypothetical protein LOC728099	728099	13	-	-	-	No Class	No Class	No Class	Cluster0001: Spermatocyte-related
LOC728460;231434_at	231434_at	LOC728460	hypothetical LOC728460	728460	5	-	-	-	No Class	No Class	No Class	Cluster0001: Spermatocyte-related
LOC728537;230941_at	230941_at	LOC728537	hypothetical protein LOC728537	728537	2	-	-	-	No Class	No Class	No Class	Cluster0001: Spermatocyte-related
LOC728853;1568690_a_at	1568690_a_at	LOC728853	similar to RIKEN cDNA 4930432E11	728853	19	-	-	-	No Class	No Class	No Class	Cluster0001: Spermatocyte-related
LOC729059;231551_at	231551_at	LOC729059	hypothetical protein LOC729059	729059	1	-	-	-	No Class	No Class	No Class	Cluster0001: Spermatocyte-related
LOC729088;238833_at	238833_at	LOC729088	hypothetical protein LOC729088	729088	6	-	-	-	No Class	No Class	No Class	Cluster0001: Spermatocyte-related
LOC729121;1558623_at	1558623_at	LOC729121	hypothetical LOC729121	729121	2	108439519	-	-	No Class	No Class	No Class	Cluster0001: Spermatocyte-related
LOC729178;1557891_s_at	1557891_s_at	LOC729178	hypothetical protein LOC729178	729178	6	-	-	-	No Class	No Class	No Class	Cluster0001: Spermatocyte-related
LOC729658;243122_at	243123_at	LOC729658	hypothetical LOC729658	729658	6	-	-	-	No Class	No Class	No Class	Cluster0001: Spermatocyte-related
LOC730098;230327_at	230327_at	LOC730098	similar to chemokine (C-C motif) ligand 27	730098	9	-	-	-	Cluster0001	C_001_HK?	No Class	Cluster0001: Spermatocyte-related
LOC732275;234925_at	234925_at	LOC732275	similar to hCG1645603	732275	16	86365455	-	-	No Class	No Class	No Class	Cluster0001: Spermatocyte-related
LOC84989;1552665_at	1552665_at	LOC84989	hypothetical LOC84989	84989	10	65224988	-	-	No Class	No Class	No Class	Cluster0001: Spermatocyte-related
LOXHD1;241117_at	241117_at	LOXHD1	lipoxygenase homology domains 1	125336	18	44056935; 44057216	-	-	Cluster0001	C_001_HK?	No Class	Cluster0001: Spermatocyte-related
LPIN1;212272_at	212272_at	LPIN1	lipin 1	23175	2	11886739	-	-	No Class	No Class	C_003_High_in_Testis	Cluster0001: Spermatocyte-related
LRP2BP;207797_s_at	207797_s_at	LRP2BP	LRP2 binding protein	55805	4	186285032	-	-	No Class	No Class	C_183	Cluster0001: Spermatocyte-related
LRRC27;228886_at	228886_at	LRRC27	leucine rich repeat containing 27	80313	10	134145613; 134145740; 134150610	-	-	No Class	No Class	No Class	Cluster0001: Spermatocyte-related
LRRC39;227532_at	227532_at	LRRC39	leucine rich repeat containing 39	127495	1	100614412	-	-	No Class	No Class	No Class	Cluster0001: Spermatocyte-related
LRRC6;206483_at	206483_at	LRRC6	leucine rich repeat containing 6	23639	8	133584447	-	-	No Class	No Class	C_003_High_in_Testis	Cluster0001: Spermatocyte-related
LRRC63;1569124_at	1569124_at	LRRC63	leucine rich repeat containing 63	220416	13	-	-	-	No Class	No Class	No Class	Cluster0001: Spermatocyte-related
LRRC7;1552666_a_at	1552666_a_at	LRRC7	leucine rich repeat containing 7	57554	1	70225857	-	-	No Class	No Class	No Class	Cluster0001: Spermatocyte-related
LRRC7;242050_at	242050_at	LRRC7	leucine rich repeat containing 7	57554	1	70225857	-	-	No Class	No Class	No Class	Cluster0001: Spermatocyte-related
LRTOMT;226717_at	226717_at	LRTOMT	leucine rich transmembrane and 0-methyltransferase domain containing	220074	11	71791381; 71791692	-	-	Cluster0161	No Class	No Class	Cluster0001: Spermatocyte-related
LSM14B;231200_at	231200_at	LSM14B	LSM14B, SCD6 homolog B (S. cerevisiae)	149986	20	60697516	-	-	No Class	No Class	No Class	Cluster0001: Spermatocyte-related
LYPD4;231266_at	231266_at	LYPD4	LY6/PLAUR domain containing 4	147719	19	42341149	-	-	Cluster0024	C_043	No Class	Cluster0001: Spermatocyte-related
LYPD6;239028_at	239028_at	LYPD6	LY6/PLAUR domain containing 6	130574	2	150187112	-	-	No Class	No Class	No Class	Cluster0001: Spermatocyte-related
LYZL4;231306_at	231306_at	LYZL4	lysozyme-like 4	131375	3	42438576	-	-	Cluster0024	No Class	No Class	Cluster0001: Spermatocyte-related
LYZL6;207343_at	207343_at	LYZL6	lysozyme-like 6	57151	17	34261524	-	-	No Class	No Class	C_003_High_in_Testis	Cluster0001: Spermatocyte-related
MAGEB6;1552858_at	1552858_at	MAGEB6	melanoma antigen family B, 6	158809	X	26210556	-	-	No Class	No Class	No Class	Cluster0001: Spermatocyte-related
MAGI3;230409_at	230409_at	MAGI3	membrane associated guanylate kinase, WW and PDZ domain containing 3	260425	1	113933474	4530	Tight junction	No Class	No Class	No Class	Cluster0001: Spermatocyte-related
MAK;1555315_a_at	1555315_a_at	MAK	male germ cell-associated kinase	4117	6	10762956	-	-	No Class	No Class	No Class	Cluster0001: Spermatocyte-related
MARCH10;230824_at	230824_at	2011-03-10	membrane-associated ring finger (C3HC4) 10	162333	17	60778675	-	-	No Class	No Class	No Class	Cluster0001: Spermatocyte-related
MARCH11;239359_at	239359_at	2011-03-11	membrane-associated ring finger (C3HC4) 11	441061	5	16067473	-	-	No Class	No Class	No Class	Cluster0001: Spermatocyte-related
MBD3L1;1552458_at	1552458_at	MBD3L1	methyl-CpG binding domain protein 3-like 1	85509	19	8953268	-	-	No Class	No Class	No Class	Cluster0001: Spermatocyte-related
MBD3L1;1552459_a_at	1552459_a_at	MBD3L1	methyl-CpG binding domain protein 3-like 1	85509	19	8953268	-	-	No Class	No Class	No Class	Cluster0001: Spermatocyte-related
MCF2;208017_s_at	208017_s_at	MCF2	MCF.2 cell line derived transforming sequence	4168	X	138663929	-	-	No Class	No Class	No Class	Cluster0001: Spermatocyte-related
MDH1B;1558077_s_at	1558077_s_at	MDH1B	malate dehydrogenase 1B, NAD (soluble)	130752	2	207602489	-	-	No Class	No Class	No Class	Cluster0001: Spermatocyte-related
MED26;227538_at	227538_at	MED26	mediator complex subunit 26	9441	19	16685717	-	-	No Class	No Class	No Class	Cluster0001: Spermatocyte-related
MEIG1;238158_at	238158_at	MEIG1	meiosis expressed gene 1 homolog (mouse)	644890	10	15001437	-	-	No Class	No Class	No Class	Cluster0001: Spermatocyte-related
MEX3B;223627_at	223627_at	MEX3B	mex-3 homolog B (C. elegans)	84206	15	82334127	-	-	No Class	No Class	No Class	Cluster0001: Spermatocyte-related
MEX3C;222567_s_at	222567_s_at	MEX3C	mex-3 homolog C (C. elegans)	51320	18	48700921	-	-	No Class	No Class	No Class	Cluster0001: Spermatocyte-related
MFAP3L;210843_s_at	210843_s_at	MFAP3L	microfibrillar-associated protein 3-like	9848	4	170907749	-	-	No Class	No Class	C_003_High_in_Testis	Cluster0001: Spermatocyte-related
MFF;222832_s_at	222832_s_at	MFF	mitochondrial fission factor	56947	2	228192227	-	-	No Class	No Class	No Class	Cluster0001: Spermatocyte-related
MGC39584;240814_at	240814_at	MGC39584	hypothetical gene supported by BC029568	441058	4	-	-	-	Cluster0024	No Class	No Class	Cluster0001: Spermatocyte-related
MGC39584;242822_at	242822_at	MGC39584	hypothetical gene supported by BC029568	441058	4	-	-	-	No Class	No Class	No Class	Cluster0001: Spermatocyte-related
MGC50722;1554683_a_at	1554683_a_at	MGC50722	hypothetical MGC50722	399693	9	-	-	-	No Class	No Class	No Class	Cluster0001: Spermatocyte-related
MGC5590;220931_at	220931_at	MGC5590	hypothetical protein MGC5590	79024	13	-	-	-	No Class	No Class	No Class	Cluster0001: Spermatocyte-related
MICALCL;243611_at	243612_at	MICALCL	MICAL C-terminal like	84953	11	12308446	-	-	No Class	No Class	No Class	Cluster0001: Spermatocyte-related
MIPOL1;1552572_a_at	1552572_a_at	MIPOL1	mirror-image polydactyly 1	145282	14	37667117	-	-	No Class	No Class	No Class	Cluster0001: Spermatocyte-related
MKRN2;222510_s_at	222510_s_at	MKRN2	makorin ring finger protein 2	23609	3	12598593	-	-	No Class	No Class	No Class	Cluster0001: Spermatocyte-related
MLF1;204784_s_at	204784_s_at	MLF1	myeloid leukemia factor 1	4291	3	158288952	-	-	No Class	No Class	C_003_High_in_Testis	Cluster0001: Spermatocyte-related
MMP20;207599_at	207599_at	MMP20	matrix metallopeptidase 20	9313	11	102447566	-	-	No Class	No Class	No Class	Cluster0001: Spermatocyte-related
MNS1;219703_at	219703_at	MNS1	meiosis-specific nuclear structural 1	55329	15	56720928	-	-	No Class	No Class	C_003_High_in_Testis	Cluster0001: Spermatocyte-related
MOBP;207659_s_at	207659_s_at	MOBP	myelin-associated oligodendrocyte basic protein	4336	3	39509069	-	-	No Class	No Class	C_001_High_in_CNS	Cluster0001: Spermatocyte-related
MORN3;237211_x_at	237211_x_at	MORN3	MORN repeat containing 3	283385	12	122089293	-	-	No Class	No Class	No Class	Cluster0001: Spermatocyte-related
MOV10L1;239257_at	239257_at	MOV10L1	Mov10l1, Moloney leukemia virus 10-like 1, homolog (mouse)	54456	22	50528434; 50528684; 50585483	-	-	Cluster0006	No Class	No Class	Cluster0001: Spermatocyte-related
MPP6;205429_s_at	205429_s_at	MPP6	membrane protein, palmitoylated 6 (MAGUK p55 subfamily member 6)	51678	7	24613084	-	-	Cluster0775	No Class	C_003_High_in_Testis	Cluster0001: Spermatocyte-related
MS4A14;229510_at	229510_at	MS4A14	membrane-spanning 4-domains, subfamily A, member 14	84689	11	60163486	-	-	Cluster0008	No Class	No Class	Cluster0001: Spermatocyte-related
MS4A5;220790_s_at	220790_s_at	MS4A5	membrane-spanning 4-domains, subfamily A, member 5	64232	11	60197061	-	-	Cluster0048	No Class	C_003_High_in_Testis	Cluster0001: Spermatocyte-related
MUC19;1553436_at	1553436_at	MUC19	mucin 19, oligomeric	283463	12	-	-	-	No Class	No Class	No Class	Cluster0001: Spermatocyte-related
MYBPC1;214087_s_at	214087_s_at	MYBPC1	myosin binding protein C, slow type	4604	12	101988746	-	-	No Class	No Class	C_027_High_in_Skeletal_muscle	Cluster0001: Spermatocyte-related
MYCBPAP;1562791_at	1562791_at	MYCBPAP	MYCBP associated protein	84073	17	48585744	-	-	No Class	No Class	No Class	Cluster0001: Spermatocyte-related
MYCBPAP;223731_at	223731_at	MYCBPAP	MYCBP associated protein	84073	17	48585744	-	-	Cluster0024	No Class	No Class	Cluster0001: Spermatocyte-related
MYO1D;1555397_at	1555397_at	MYO1D	myosin ID	4642	17	30819627	-	-	No Class	No Class	No Class	Cluster0001: Spermatocyte-related
MYO3A;244364_at	244364_at	MYO3A	myosin IIIA	53904	10	26223001	-	-	No Class	No Class	No Class	Cluster0001: Spermatocyte-related
NA;1552717_s_at	1552717_s_at	NA	NA	NA	-	-	-	-	No Class	No Class	No Class	Cluster0001: Spermatocyte-related
NA;1553320_s_at	1553320_s_at	NA	NA	NA	-	-	-	-	No Class	No Class	No Class	Cluster0001: Spermatocyte-related
NA;1554042_s_at	1554042_s_at	NA	NA	NA	-	-	-	-	No Class	No Class	No Class	Cluster0001: Spermatocyte-related
NA;1554871_at	1554871_at	NA	NA	NA	-	-	-	-	No Class	No Class	No Class	Cluster0001: Spermatocyte-related
NA;1555995_a_at	1555995_a_at	NA	NA	NA	-	-	-	-	No Class	No Class	No Class	Cluster0001: Spermatocyte-related
NA;1556048_at	1556048_at	NA	NA	NA	-	-	-	-	No Class	No Class	No Class	Cluster0001: Spermatocyte-related
NA;1556171_a_at	1556171_a_at	NA	NA	NA	-	-	-	-	No Class	No Class	No Class	Cluster0001: Spermatocyte-related
NA;1556207_a_at	1556207_a_at	NA	NA	NA	-	-	-	-	No Class	No Class	No Class	Cluster0001: Spermatocyte-related
NA;1556274_at	1556274_at	NA	NA	NA	-	-	-	-	No Class	No Class	No Class	Cluster0001: Spermatocyte-related
NA;1556454_a_at	1556454_a_at	NA	NA	NA	-	-	-	-	No Class	No Class	No Class	Cluster0001: Spermatocyte-related
NA;1556459_at	1556459_at	NA	NA	NA	-	-	-	-	No Class	No Class	No Class	Cluster0001: Spermatocyte-related
NA;1556460_a_at	1556460_a_at	NA	NA	NA	-	-	-	-	No Class	No Class	No Class	Cluster0001: Spermatocyte-related
NA;1556500_a_at	1556500_a_at	NA	NA	NA	-	-	-	-	No Class	No Class	No Class	Cluster0001: Spermatocyte-related
NA;1556518_at	1556518_at	NA	NA	NA	-	-	-	-	No Class	No Class	No Class	Cluster0001: Spermatocyte-related
NA;1556617_a_at	1556617_a_at	NA	NA	NA	-	-	-	-	No Class	No Class	No Class	Cluster0001: Spermatocyte-related
NA;1556618_at	1556618_at	NA	NA	NA	-	-	-	-	No Class	No Class	No Class	Cluster0001: Spermatocyte-related
NA;1556670_at	1556670_at	NA	NA	NA	-	-	-	-	No Class	No Class	No Class	Cluster0001: Spermatocyte-related
NA;1556671_s_at	1556671_s_at	NA	NA	NA	-	-	-	-	No Class	No Class	No Class	Cluster0001: Spermatocyte-related
NA;1556675_s_at	1556675_s_at	NA	NA	NA	-	-	-	-	No Class	No Class	No Class	Cluster0001: Spermatocyte-related
NA;1556740_at	1556740_at	NA	NA	NA	-	-	-	-	No Class	No Class	No Class	Cluster0001: Spermatocyte-related
NA;1556775_at	1556775_at	NA	NA	NA	-	-	-	-	No Class	No Class	No Class	Cluster0001: Spermatocyte-related
NA;1556776_a_at	1556776_a_at	NA	NA	NA	-	-	-	-	No Class	No Class	No Class	Cluster0001: Spermatocyte-related
NA;1556789_a_at	1556789_a_at	NA	NA	NA	-	-	-	-	No Class	No Class	No Class	Cluster0001: Spermatocyte-related
NA;1556899_at	1556899_at	NA	NA	NA	-	-	-	-	No Class	No Class	No Class	Cluster0001: Spermatocyte-related
NA;1556916_a_at	1556916_a_at	NA	NA	NA	-	-	-	-	No Class	No Class	No Class	Cluster0001: Spermatocyte-related
NA;1556917_a_at	1556917_a_at	NA	NA	NA	-	-	-	-	No Class	No Class	No Class	Cluster0001: Spermatocyte-related
NA;1556921_at	1556921_at	NA	NA	NA	-	-	-	-	No Class	No Class	No Class	Cluster0001: Spermatocyte-related
NA;1556976_s_at	1556976_s_at	NA	NA	NA	-	-	-	-	No Class	No Class	No Class	Cluster0001: Spermatocyte-related
NA;1557021_s_at	1557021_s_at	NA	NA	NA	-	-	-	-	No Class	No Class	No Class	Cluster0001: Spermatocyte-related
NA;1557297_at	1557297_at	NA	NA	NA	-	-	-	-	No Class	No Class	No Class	Cluster0001: Spermatocyte-related
NA;1557301_a_at	1557301_a_at	NA	NA	NA	-	-	-	-	No Class	No Class	No Class	Cluster0001: Spermatocyte-related
NA;1557417_s_at	1557417_s_at	NA	NA	NA	-	-	-	-	No Class	No Class	No Class	Cluster0001: Spermatocyte-related
NA;1557443_s_at	1557443_s_at	NA	NA	NA	-	-	-	-	No Class	No Class	No Class	Cluster0001: Spermatocyte-related
NA;1557448_a_at	1557448_a_at	NA	NA	NA	-	-	-	-	No Class	No Class	No Class	Cluster0001: Spermatocyte-related
NA;1557498_a_at	1557498_a_at	NA	NA	NA	-	-	-	-	No Class	No Class	No Class	Cluster0001: Spermatocyte-related
NA;1557511_at	1557511_at	NA	NA	NA	-	-	-	-	No Class	No Class	No Class	Cluster0001: Spermatocyte-related
NA;1557641_at	1557641_at	NA	NA	NA	-	-	-	-	No Class	No Class	No Class	Cluster0001: Spermatocyte-related
NA;1557739_at	1557739_at	NA	NA	NA	-	-	-	-	No Class	No Class	No Class	Cluster0001: Spermatocyte-related
NA;1557787_at	1557787_at	NA	NA	NA	-	-	-	-	No Class	No Class	No Class	Cluster0001: Spermatocyte-related
NA;1557838_at	1557838_at	NA	NA	NA	-	-	-	-	No Class	No Class	No Class	Cluster0001: Spermatocyte-related
NA;1557842_at	1557842_at	NA	NA	NA	-	-	-	-	No Class	No Class	No Class	Cluster0001: Spermatocyte-related
NA;1557874_at	1557874_at	NA	NA	NA	-	-	-	-	No Class	No Class	No Class	Cluster0001: Spermatocyte-related
NA;1558011_at	1558011_at	NA	NA	NA	-	-	-	-	No Class	No Class	No Class	Cluster0001: Spermatocyte-related
NA;1558262_at	1558262_at	NA	NA	NA	-	-	-	-	No Class	No Class	No Class	Cluster0001: Spermatocyte-related
NA;1558496_at	1558496_at	NA	NA	NA	-	-	-	-	No Class	No Class	No Class	Cluster0001: Spermatocyte-related
NA;1558497_a_at	1558497_a_at	NA	NA	NA	-	-	-	-	No Class	No Class	No Class	Cluster0001: Spermatocyte-related
NA;1558765_a_at	1558765_a_at	NA	NA	NA	-	-	-	-	No Class	No Class	No Class	Cluster0001: Spermatocyte-related
NA;1558987_at	1558987_at	NA	NA	NA	-	-	-	-	No Class	No Class	No Class	Cluster0001: Spermatocyte-related
NA;1559316_at	1559316_at	NA	NA	NA	-	-	-	-	No Class	No Class	No Class	Cluster0001: Spermatocyte-related
NA;1559344_at	1559344_at	NA	NA	NA	-	-	-	-	No Class	No Class	No Class	Cluster0001: Spermatocyte-related
NA;1559540_at	1559540_at	NA	NA	NA	-	-	-	-	No Class	No Class	No Class	Cluster0001: Spermatocyte-related
NA;1559542_a_at	1559542_a_at	NA	NA	NA	-	-	-	-	No Class	No Class	No Class	Cluster0001: Spermatocyte-related
NA;1559656_a_at	1559656_a_at	NA	NA	NA	-	-	-	-	No Class	No Class	No Class	Cluster0001: Spermatocyte-related
NA;1559670_at	1559670_at	NA	NA	NA	-	-	-	-	No Class	No Class	No Class	Cluster0001: Spermatocyte-related
NA;1559686_a_at	1559686_a_at	NA	NA	NA	-	-	-	-	No Class	No Class	No Class	Cluster0001: Spermatocyte-related
NA;1560038_at	1560038_at	NA	NA	NA	-	-	-	-	No Class	No Class	No Class	Cluster0001: Spermatocyte-related
NA;1560226_at	1560226_at	NA	NA	NA	-	-	-	-	No Class	No Class	No Class	Cluster0001: Spermatocyte-related
NA;1560517_s_at	1560517_s_at	NA	NA	NA	-	-	-	-	No Class	No Class	No Class	Cluster0001: Spermatocyte-related
NA;1560533_at	1560533_at	NA	NA	NA	-	-	-	-	No Class	No Class	No Class	Cluster0001: Spermatocyte-related
NA;1560548_at	1560548_at	NA	NA	NA	-	-	-	-	No Class	No Class	No Class	Cluster0001: Spermatocyte-related
NA;1560557_at	1560557_at	NA	NA	NA	-	-	-	-	No Class	No Class	No Class	Cluster0001: Spermatocyte-related
NA;1560565_at	1560565_at	NA	NA	NA	-	-	-	-	No Class	No Class	No Class	Cluster0001: Spermatocyte-related
NA;1560634_a_at	1560634_a_at	NA	NA	NA	-	-	-	-	No Class	No Class	No Class	Cluster0001: Spermatocyte-related
NA;1560637_at	1560637_at	NA	NA	NA	-	-	-	-	No Class	No Class	No Class	Cluster0001: Spermatocyte-related
NA;1560638_a_at	1560638_a_at	NA	NA	NA	-	-	-	-	No Class	No Class	No Class	Cluster0001: Spermatocyte-related
NA;1560763_at	1560763_at	NA	NA	NA	-	-	-	-	No Class	No Class	No Class	Cluster0001: Spermatocyte-related
NA;1560810_at	1560810_at	NA	NA	NA	-	-	-	-	No Class	No Class	No Class	Cluster0001: Spermatocyte-related
NA;1560819_a_at	1560819_a_at	NA	NA	NA	-	-	-	-	No Class	No Class	No Class	Cluster0001: Spermatocyte-related
NA;1560842_a_at	1560842_a_at	NA	NA	NA	-	-	-	-	No Class	No Class	No Class	Cluster0001: Spermatocyte-related
NA;1560844_at	1560844_at	NA	NA	NA	-	-	-	-	No Class	No Class	No Class	Cluster0001: Spermatocyte-related
NA;1560920_s_at	1560920_s_at	NA	NA	NA	-	-	-	-	No Class	No Class	No Class	Cluster0001: Spermatocyte-related
NA;1560954_at	1560954_at	NA	NA	NA	-	-	-	-	No Class	No Class	No Class	Cluster0001: Spermatocyte-related
NA;1561110_at	1561110_at	NA	NA	NA	-	-	-	-	No Class	No Class	No Class	Cluster0001: Spermatocyte-related
NA;1561170_at	1561170_at	NA	NA	NA	-	-	-	-	No Class	No Class	No Class	Cluster0001: Spermatocyte-related
NA;1561171_a_at	1561171_a_at	NA	NA	NA	-	-	-	-	No Class	No Class	No Class	Cluster0001: Spermatocyte-related
NA;1561228_at	1561228_at	NA	NA	NA	-	-	-	-	No Class	No Class	No Class	Cluster0001: Spermatocyte-related
NA;1561322_at	1561322_at	NA	NA	NA	-	-	-	-	No Class	No Class	No Class	Cluster0001: Spermatocyte-related
NA;1561415_at	1561415_at	NA	NA	NA	-	-	-	-	No Class	No Class	No Class	Cluster0001: Spermatocyte-related
NA;1561417_x_at	1561417_x_at	NA	NA	NA	-	-	-	-	No Class	No Class	No Class	Cluster0001: Spermatocyte-related
NA;1561427_at	1561427_at	NA	NA	NA	-	-	-	-	No Class	No Class	No Class	Cluster0001: Spermatocyte-related
NA;1561432_at	1561432_at	NA	NA	NA	-	-	-	-	No Class	No Class	No Class	Cluster0001: Spermatocyte-related
NA;1561450_at	1561450_at	NA	NA	NA	-	-	-	-	No Class	No Class	No Class	Cluster0001: Spermatocyte-related
NA;1561493_at	1561493_at	NA	NA	NA	-	-	-	-	No Class	No Class	No Class	Cluster0001: Spermatocyte-related
NA;1561532_at	1561532_at	NA	NA	NA	-	-	-	-	No Class	No Class	No Class	Cluster0001: Spermatocyte-related
NA;1561618_at	1561618_at	NA	NA	NA	-	-	-	-	No Class	No Class	No Class	Cluster0001: Spermatocyte-related
NA;1561699_a_at	1561699_a_at	NA	NA	NA	-	-	-	-	No Class	No Class	No Class	Cluster0001: Spermatocyte-related
NA;1561704_at	1561704_at	NA	NA	NA	-	-	-	-	No Class	No Class	No Class	Cluster0001: Spermatocyte-related
NA;1561877_at	1561877_at	NA	NA	NA	-	-	-	-	No Class	No Class	No Class	Cluster0001: Spermatocyte-related
NA;1561926_at	1561926_at	NA	NA	NA	-	-	-	-	No Class	No Class	No Class	Cluster0001: Spermatocyte-related
NA;1561983_at	1561983_at	NA	NA	NA	-	-	-	-	No Class	No Class	No Class	Cluster0001: Spermatocyte-related
NA;1561984_at	1561984_at	NA	NA	NA	-	-	-	-	No Class	No Class	No Class	Cluster0001: Spermatocyte-related
NA;1562009_a_at	1562009_a_at	NA	NA	NA	-	-	-	-	No Class	No Class	No Class	Cluster0001: Spermatocyte-related
NA;1562011_at	1562011_at	NA	NA	NA	-	-	-	-	No Class	No Class	No Class	Cluster0001: Spermatocyte-related
NA;1562052_at	1562052_at	NA	NA	NA	-	-	-	-	No Class	No Class	No Class	Cluster0001: Spermatocyte-related
NA;1562276_at	1562276_at	NA	NA	NA	-	-	-	-	No Class	No Class	No Class	Cluster0001: Spermatocyte-related
NA;1562399_at	1562399_at	NA	NA	NA	-	-	-	-	No Class	No Class	No Class	Cluster0001: Spermatocyte-related
NA;1562408_at	1562408_at	NA	NA	NA	-	-	-	-	No Class	No Class	No Class	Cluster0001: Spermatocyte-related
NA;1562449_s_at	1562449_s_at	NA	NA	NA	-	-	-	-	No Class	No Class	No Class	Cluster0001: Spermatocyte-related
NA;1562608_at	1562608_at	NA	NA	NA	-	-	-	-	No Class	No Class	No Class	Cluster0001: Spermatocyte-related
NA;1562670_at	1562670_at	NA	NA	NA	-	-	-	-	No Class	No Class	No Class	Cluster0001: Spermatocyte-related
NA;1562864_at	1562864_at	NA	NA	NA	-	-	-	-	No Class	No Class	No Class	Cluster0001: Spermatocyte-related
NA;1562879_at	1562879_at	NA	NA	NA	-	-	-	-	No Class	No Class	No Class	Cluster0001: Spermatocyte-related
NA;1562943_at	1562943_at	NA	NA	NA	-	-	-	-	No Class	No Class	No Class	Cluster0001: Spermatocyte-related
NA;1562989_at	1562989_at	NA	NA	NA	-	-	-	-	No Class	No Class	No Class	Cluster0001: Spermatocyte-related
NA;1563039_at	1563039_at	NA	NA	NA	-	-	-	-	No Class	No Class	No Class	Cluster0001: Spermatocyte-related
NA;1563040_s_at	1563040_s_at	NA	NA	NA	-	-	-	-	No Class	No Class	No Class	Cluster0001: Spermatocyte-related
NA;1563115_at	1563115_at	NA	NA	NA	-	-	-	-	No Class	No Class	No Class	Cluster0001: Spermatocyte-related
NA;1563116_at	1563116_at	NA	NA	NA	-	-	-	-	No Class	No Class	No Class	Cluster0001: Spermatocyte-related
NA;1563157_at	1563157_at	NA	NA	NA	-	-	-	-	No Class	No Class	No Class	Cluster0001: Spermatocyte-related
NA;1563162_at	1563162_at	NA	NA	NA	-	-	-	-	No Class	No Class	No Class	Cluster0001: Spermatocyte-related
NA;1563188_at	1563188_at	NA	NA	NA	-	-	-	-	No Class	No Class	No Class	Cluster0001: Spermatocyte-related
NA;1563241_at	1563241_at	NA	NA	NA	-	-	-	-	No Class	No Class	No Class	Cluster0001: Spermatocyte-related
NA;1563949_at	1563949_at	NA	NA	NA	-	-	-	-	No Class	No Class	No Class	Cluster0001: Spermatocyte-related
NA;1564169_at	1564169_at	NA	NA	NA	-	-	-	-	No Class	No Class	No Class	Cluster0001: Spermatocyte-related
NA;1564610_at	1564610_at	NA	NA	NA	-	-	-	-	No Class	No Class	No Class	Cluster0001: Spermatocyte-related
NA;1564685_a_at	1564685_a_at	NA	NA	NA	-	-	-	-	No Class	No Class	No Class	Cluster0001: Spermatocyte-related
NA;1565839_a_at	1565839_a_at	NA	NA	NA	-	-	-	-	No Class	No Class	No Class	Cluster0001: Spermatocyte-related
NA;1567011_at	1567011_at	NA	NA	NA	-	-	-	-	No Class	No Class	No Class	Cluster0001: Spermatocyte-related
NA;1568615_a_at	1568615_a_at	NA	NA	NA	-	-	-	-	No Class	No Class	No Class	Cluster0001: Spermatocyte-related
NA;1568655_a_at	1568655_a_at	NA	NA	NA	-	-	-	-	No Class	No Class	No Class	Cluster0001: Spermatocyte-related
NA;1568660_a_at	1568660_a_at	NA	NA	NA	-	-	-	-	No Class	No Class	No Class	Cluster0001: Spermatocyte-related
NA;1568711_a_at	1568711_a_at	NA	NA	NA	-	-	-	-	No Class	No Class	No Class	Cluster0001: Spermatocyte-related
NA;1568784_at	1568784_at	NA	NA	NA	-	-	-	-	No Class	No Class	No Class	Cluster0001: Spermatocyte-related
NA;1568785_a_at	1568785_a_at	NA	NA	NA	-	-	-	-	No Class	No Class	No Class	Cluster0001: Spermatocyte-related
NA;1568799_at	1568799_at	NA	NA	NA	-	-	-	-	No Class	No Class	No Class	Cluster0001: Spermatocyte-related
NA;1568872_at	1568872_at	NA	NA	NA	-	-	-	-	No Class	No Class	No Class	Cluster0001: Spermatocyte-related
NA;1568939_at	1568939_at	NA	NA	NA	-	-	-	-	No Class	No Class	No Class	Cluster0001: Spermatocyte-related
NA;1569259_at	1569259_at	NA	NA	NA	-	-	-	-	No Class	No Class	No Class	Cluster0001: Spermatocyte-related
NA;1569416_at	1569416_at	NA	NA	NA	-	-	-	-	No Class	No Class	No Class	Cluster0001: Spermatocyte-related
NA;1569426_at	1569426_at	NA	NA	NA	-	-	-	-	No Class	No Class	No Class	Cluster0001: Spermatocyte-related
NA;1569494_at	1569494_at	NA	NA	NA	-	-	-	-	No Class	No Class	No Class	Cluster0001: Spermatocyte-related
NA;1569646_a_at	1569646_a_at	NA	NA	NA	-	-	-	-	No Class	No Class	No Class	Cluster0001: Spermatocyte-related
NA;1569751_at	1569751_at	NA	NA	NA	-	-	-	-	No Class	No Class	No Class	Cluster0001: Spermatocyte-related
NA;1569784_at	1569784_at	NA	NA	NA	-	-	-	-	No Class	No Class	No Class	Cluster0001: Spermatocyte-related
NA;1569818_at	1569818_at	NA	NA	NA	-	-	-	-	No Class	No Class	No Class	Cluster0001: Spermatocyte-related
NA;1570234_at	1570234_at	NA	NA	NA	-	-	-	-	No Class	No Class	No Class	Cluster0001: Spermatocyte-related
NA;1570372_at	1570372_at	NA	NA	NA	-	-	-	-	No Class	No Class	No Class	Cluster0001: Spermatocyte-related
NA;207575_at	207575_at	NA	NA	NA	-	-	-	-	No Class	No Class	No Class	Cluster0001: Spermatocyte-related
NA;207646_s_at	207646_s_at	NA	NA	NA	-	-	-	-	No Class	No Class	No Class	Cluster0001: Spermatocyte-related
NA;207665_at	207665_at	NA	NA	NA	-	-	-	-	Cluster0273	No Class	No Class	Cluster0001: Spermatocyte-related
NA;210676_x_at	210676_x_at	NA	NA	NA	-	-	-	-	No Class	No Class	C_003_High_in_Testis	Cluster0001: Spermatocyte-related
NA;211324_s_at	211324_s_at	NA	NA	NA	-	-	-	-	No Class	No Class	No Class	Cluster0001: Spermatocyte-related
NA;213737_x_at	213737_x_at	NA	NA	NA	-	-	-	-	Cluster0601	No Class	C_022_High_in_Thyroid	Cluster0001: Spermatocyte-related
NA;214147_at	214147_at	NA	NA	NA	-	-	-	-	No Class	No Class	C_003_High_in_Testis	Cluster0001: Spermatocyte-related
NA;214169_at	214169_at	NA	NA	NA	-	-	-	-	No Class	No Class	No Class	Cluster0001: Spermatocyte-related
NA;214371_at	214371_at	NA	NA	NA	-	-	-	-	Cluster0342	No Class	C_003_High_in_Testis	Cluster0001: Spermatocyte-related
NA;214408_s_at	214408_s_at	NA	NA	NA	-	-	-	-	No Class	No Class	C_003_High_in_Testis	Cluster0001: Spermatocyte-related
NA;215133_s_at	215133_s_at	NA	NA	NA	-	-	-	-	No Class	No Class	C_003_High_in_Testis	Cluster0001: Spermatocyte-related
NA;215312_at	215312_at	NA	NA	NA	-	-	-	-	No Class	No Class	No Class	Cluster0001: Spermatocyte-related
NA;215335_at	215335_at	NA	NA	NA	-	-	-	-	No Class	No Class	No Class	Cluster0001: Spermatocyte-related
NA;215935_at	215935_at	NA	NA	NA	-	-	-	-	No Class	No Class	No Class	Cluster0001: Spermatocyte-related
NA;216669_at	216669_at	NA	NA	NA	-	-	-	-	No Class	No Class	No Class	Cluster0001: Spermatocyte-related
NA;217261_at	217261_at	NA	NA	NA	-	-	-	-	Cluster0017	No Class	No Class	Cluster0001: Spermatocyte-related
NA;217520_x_at	217520_x_at	NA	NA	NA	-	-	-	-	No Class	No Class	C_003_High_in_Testis	Cluster0001: Spermatocyte-related
NA;220167_s_at	220167_s_at	NA	NA	NA	-	-	-	-	No Class	No Class	C_003_High_in_Testis	Cluster0001: Spermatocyte-related
NA;220425_x_at	220425_x_at	NA	NA	NA	-	-	-	-	No Class	No Class	C_003_High_in_Testis	Cluster0001: Spermatocyte-related
NA;220513_at	220513_at	NA	NA	NA	-	-	-	-	No Class	No Class	No Class	Cluster0001: Spermatocyte-related
NA;220921_at	220921_at	NA	NA	NA	-	-	-	-	Cluster0342	No Class	C_003_High_in_Testis	Cluster0001: Spermatocyte-related
NA;220922_s_at	220922_s_at	NA	NA	NA	-	-	-	-	Cluster0342	No Class	C_003_High_in_Testis	Cluster0001: Spermatocyte-related
NA;222096_x_at	222096_x_at	NA	NA	NA	-	-	-	-	No Class	No Class	C_003_High_in_Testis	Cluster0001: Spermatocyte-related
NA;222149_x_at	222149_x_at	NA	NA	NA	-	-	-	-	Cluster0601	No Class	No Class	Cluster0001: Spermatocyte-related
NA;222167_at	222167_at	NA	NA	NA	-	-	-	-	No Class	No Class	No Class	Cluster0001: Spermatocyte-related
NA;224007_at	224007_at	NA	NA	NA	-	-	-	-	Cluster0024	No Class	No Class	Cluster0001: Spermatocyte-related
NA;224032_x_at	224032_x_at	NA	NA	NA	-	-	-	-	Cluster0342	No Class	No Class	Cluster0001: Spermatocyte-related
NA;225319_s_at	225319_s_at	NA	NA	NA	-	-	-	-	No Class	No Class	No Class	Cluster0001: Spermatocyte-related
NA;227745_at	227745_at	NA	NA	NA	-	-	-	-	No Class	No Class	No Class	Cluster0001: Spermatocyte-related
NA;227765_at	227765_at	NA	NA	NA	-	-	-	-	No Class	No Class	No Class	Cluster0001: Spermatocyte-related
NA;229031_at	229031_at	NA	NA	NA	-	-	-	-	No Class	No Class	No Class	Cluster0001: Spermatocyte-related
NA;229095_s_at	229095_s_at	NA	NA	NA	-	-	-	-	No Class	No Class	No Class	Cluster0001: Spermatocyte-related
NA;229096_at	229096_at	NA	NA	NA	-	-	-	-	No Class	No Class	No Class	Cluster0001: Spermatocyte-related
NA;229107_at	229107_at	NA	NA	NA	-	-	-	-	No Class	No Class	No Class	Cluster0001: Spermatocyte-related
NA;229279_at	229279_at	NA	NA	NA	-	-	-	-	No Class	No Class	No Class	Cluster0001: Spermatocyte-related
NA;229352_at	229352_at	NA	NA	NA	-	-	-	-	No Class	No Class	No Class	Cluster0001: Spermatocyte-related
NA;229444_at	229444_at	NA	NA	NA	-	-	-	-	No Class	No Class	No Class	Cluster0001: Spermatocyte-related
NA;230062_at	230062_at	NA	NA	NA	-	-	-	-	No Class	No Class	No Class	Cluster0001: Spermatocyte-related
NA;230171_at	230171_at	NA	NA	NA	-	-	-	-	No Class	No Class	No Class	Cluster0001: Spermatocyte-related
NA;230277_at	230277_at	NA	NA	NA	-	-	-	-	No Class	No Class	No Class	Cluster0001: Spermatocyte-related
NA;230334_at	230334_at	NA	NA	NA	-	-	-	-	No Class	No Class	No Class	Cluster0001: Spermatocyte-related
NA;230419_at	230419_at	NA	NA	NA	-	-	-	-	No Class	No Class	No Class	Cluster0001: Spermatocyte-related
NA;230487_at	230487_at	NA	NA	NA	-	-	-	-	No Class	No Class	No Class	Cluster0001: Spermatocyte-related
NA;230514_s_at	230514_s_at	NA	NA	NA	-	-	-	-	Cluster0045	No Class	No Class	Cluster0001: Spermatocyte-related
NA;230583_s_at	230583_s_at	NA	NA	NA	-	-	-	-	Cluster0042	C_055	No Class	Cluster0001: Spermatocyte-related
NA;230672_at	230672_at	NA	NA	NA	-	-	-	-	No Class	No Class	No Class	Cluster0001: Spermatocyte-related
NA;230776_at	230776_at	NA	NA	NA	-	-	-	-	No Class	No Class	No Class	Cluster0001: Spermatocyte-related
NA;230953_at	230953_at	NA	NA	NA	-	-	-	-	Cluster0387	No Class	No Class	Cluster0001: Spermatocyte-related
NA;230975_at	230975_at	NA	NA	NA	-	-	-	-	Cluster0087	No Class	No Class	Cluster0001: Spermatocyte-related
NA;231105_at	231105_at	NA	NA	NA	-	-	-	-	Cluster0215	No Class	No Class	Cluster0001: Spermatocyte-related
NA;231147_at	231147_at	NA	NA	NA	-	-	-	-	No Class	No Class	No Class	Cluster0001: Spermatocyte-related
NA;231159_at	231159_at	NA	NA	NA	-	-	-	-	Cluster0121	No Class	No Class	Cluster0001: Spermatocyte-related
NA;231191_at	231191_at	NA	NA	NA	-	-	-	-	Cluster0045	No Class	No Class	Cluster0001: Spermatocyte-related
NA;231233_at	231233_at	NA	NA	NA	-	-	-	-	No Class	No Class	No Class	Cluster0001: Spermatocyte-related
NA;231284_at	231284_at	NA	NA	NA	-	-	-	-	Cluster0179	No Class	No Class	Cluster0001: Spermatocyte-related
NA;231313_at	231313_at	NA	NA	NA	-	-	-	-	No Class	No Class	No Class	Cluster0001: Spermatocyte-related
NA;231347_at	231347_at	NA	NA	NA	-	-	-	-	Cluster0006	No Class	No Class	Cluster0001: Spermatocyte-related
NA;231350_at	231350_at	NA	NA	NA	-	-	-	-	Cluster0042	C_055	No Class	Cluster0001: Spermatocyte-related
NA;231362_at	231362_at	NA	NA	NA	-	-	-	-	No Class	No Class	No Class	Cluster0001: Spermatocyte-related
NA;231394_at	231394_at	NA	NA	NA	-	-	-	-	No Class	No Class	No Class	Cluster0001: Spermatocyte-related
NA;231404_at	231404_at	NA	NA	NA	-	-	-	-	No Class	No Class	No Class	Cluster0001: Spermatocyte-related
NA;231409_at	231409_at	NA	NA	NA	-	-	-	-	No Class	No Class	No Class	Cluster0001: Spermatocyte-related
NA;231433_at	231433_at	NA	NA	NA	-	-	-	-	No Class	No Class	No Class	Cluster0001: Spermatocyte-related
NA;231440_at	231440_at	NA	NA	NA	-	-	-	-	Cluster0024	C_043	No Class	Cluster0001: Spermatocyte-related
NA;231444_at	231444_at	NA	NA	NA	-	-	-	-	No Class	No Class	No Class	Cluster0001: Spermatocyte-related
NA;231446_at	231446_at	NA	NA	NA	-	-	-	-	No Class	No Class	No Class	Cluster0001: Spermatocyte-related
NA;231456_at	231456_at	NA	NA	NA	-	-	-	-	No Class	No Class	No Class	Cluster0001: Spermatocyte-related
NA;231458_at	231458_at	NA	NA	NA	-	-	-	-	Cluster0368	No Class	No Class	Cluster0001: Spermatocyte-related
NA;231485_at	231485_at	NA	NA	NA	-	-	-	-	Cluster0045	No Class	No Class	Cluster0001: Spermatocyte-related
NA;231498_at	231498_at	NA	NA	NA	-	-	-	-	No Class	No Class	No Class	Cluster0001: Spermatocyte-related
NA;231499_s_at	231499_s_at	NA	NA	NA	-	-	-	-	No Class	No Class	No Class	Cluster0001: Spermatocyte-related
NA;231506_at	231506_at	NA	NA	NA	-	-	-	-	No Class	No Class	No Class	Cluster0001: Spermatocyte-related
NA;231557_at	231557_at	NA	NA	NA	-	-	-	-	No Class	No Class	No Class	Cluster0001: Spermatocyte-related
NA;231563_at	231563_at	NA	NA	NA	-	-	-	-	No Class	No Class	No Class	Cluster0001: Spermatocyte-related
NA;231593_at	231593_at	NA	NA	NA	-	-	-	-	No Class	No Class	No Class	Cluster0001: Spermatocyte-related
NA;231607_at	231607_at	NA	NA	NA	-	-	-	-	No Class	No Class	No Class	Cluster0001: Spermatocyte-related
NA;231611_at	231611_at	NA	NA	NA	-	-	-	-	Cluster0061	C_505	No Class	Cluster0001: Spermatocyte-related
NA;231620_at	231620_at	NA	NA	NA	-	-	-	-	No Class	No Class	No Class	Cluster0001: Spermatocyte-related
NA;231627_at	231627_at	NA	NA	NA	-	-	-	-	Cluster0061	No Class	No Class	Cluster0001: Spermatocyte-related
NA;231637_at	231637_at	NA	NA	NA	-	-	-	-	No Class	No Class	No Class	Cluster0001: Spermatocyte-related
NA;231652_at	231652_at	NA	NA	NA	-	-	-	-	No Class	No Class	No Class	Cluster0001: Spermatocyte-related
NA;231673_at	231673_at	NA	NA	NA	-	-	-	-	No Class	No Class	No Class	Cluster0001: Spermatocyte-related
NA;232679_at	232679_at	NA	NA	NA	-	-	-	-	No Class	No Class	No Class	Cluster0001: Spermatocyte-related
NA;232743_at	232743_at	NA	NA	NA	-	-	-	-	No Class	No Class	No Class	Cluster0001: Spermatocyte-related
NA;232813_s_at	232813_s_at	NA	NA	NA	-	-	-	-	No Class	No Class	No Class	Cluster0001: Spermatocyte-related
NA;233074_at	233074_at	NA	NA	NA	-	-	-	-	No Class	No Class	No Class	Cluster0001: Spermatocyte-related
NA;233095_at	233095_at	NA	NA	NA	-	-	-	-	No Class	No Class	No Class	Cluster0001: Spermatocyte-related
NA;233170_at	233170_at	NA	NA	NA	-	-	-	-	No Class	No Class	No Class	Cluster0001: Spermatocyte-related
NA;233194_at	233194_at	NA	NA	NA	-	-	-	-	Cluster0024	No Class	No Class	Cluster0001: Spermatocyte-related
NA;233297_s_at	233297_s_at	NA	NA	NA	-	-	-	-	No Class	No Class	No Class	Cluster0001: Spermatocyte-related
NA;233298_at	233298_at	NA	NA	NA	-	-	-	-	No Class	No Class	No Class	Cluster0001: Spermatocyte-related
NA;233338_at	233338_at	NA	NA	NA	-	-	-	-	No Class	No Class	No Class	Cluster0001: Spermatocyte-related
NA;233577_at	233577_at	NA	NA	NA	-	-	-	-	Cluster0006	No Class	No Class	Cluster0001: Spermatocyte-related
NA;233672_s_at	233672_s_at	NA	NA	NA	-	-	-	-	No Class	No Class	No Class	Cluster0001: Spermatocyte-related
NA;233973_at	233973_at	NA	NA	NA	-	-	-	-	No Class	No Class	No Class	Cluster0001: Spermatocyte-related
NA;234096_at	234096_at	NA	NA	NA	-	-	-	-	No Class	No Class	No Class	Cluster0001: Spermatocyte-related
NA;234288_at	234288_at	NA	NA	NA	-	-	-	-	No Class	No Class	No Class	Cluster0001: Spermatocyte-related
NA;234546_at	234546_at	NA	NA	NA	-	-	-	-	No Class	No Class	No Class	Cluster0001: Spermatocyte-related
NA;234624_at	234624_at	NA	NA	NA	-	-	-	-	No Class	No Class	No Class	Cluster0001: Spermatocyte-related
NA;234686_at	234686_at	NA	NA	NA	-	-	-	-	No Class	No Class	No Class	Cluster0001: Spermatocyte-related
NA;234831_at	234831_at	NA	NA	NA	-	-	-	-	No Class	No Class	No Class	Cluster0001: Spermatocyte-related
NA;235144_at	235144_at	NA	NA	NA	-	-	-	-	No Class	No Class	No Class	Cluster0001: Spermatocyte-related
NA;235445_at	235445_at	NA	NA	NA	-	-	-	-	No Class	No Class	No Class	Cluster0001: Spermatocyte-related
NA;235477_at	235477_at	NA	NA	NA	-	-	-	-	No Class	No Class	No Class	Cluster0001: Spermatocyte-related
NA;236349_at	236349_at	NA	NA	NA	-	-	-	-	No Class	No Class	No Class	Cluster0001: Spermatocyte-related
NA;236412_at	236412_at	NA	NA	NA	-	-	-	-	No Class	No Class	No Class	Cluster0001: Spermatocyte-related
NA;236627_at	236627_at	NA	NA	NA	-	-	-	-	No Class	No Class	No Class	Cluster0001: Spermatocyte-related
NA;236639_at	236639_at	NA	NA	NA	-	-	-	-	No Class	No Class	No Class	Cluster0001: Spermatocyte-related
NA;236720_at	236720_at	NA	NA	NA	-	-	-	-	Cluster0001	No Class	No Class	Cluster0001: Spermatocyte-related
NA;236751_at	236751_at	NA	NA	NA	-	-	-	-	No Class	No Class	No Class	Cluster0001: Spermatocyte-related
NA;236785_at	236785_at	NA	NA	NA	-	-	-	-	Cluster0024	No Class	No Class	Cluster0001: Spermatocyte-related
NA;236938_at	236938_at	NA	NA	NA	-	-	-	-	Cluster0024	No Class	No Class	Cluster0001: Spermatocyte-related
NA;236942_at	236942_at	NA	NA	NA	-	-	-	-	No Class	No Class	No Class	Cluster0001: Spermatocyte-related
NA;236996_at	236996_at	NA	NA	NA	-	-	-	-	No Class	No Class	No Class	Cluster0001: Spermatocyte-related
NA;237055_at	237055_at	NA	NA	NA	-	-	-	-	No Class	No Class	No Class	Cluster0001: Spermatocyte-related
NA;237065_s_at	237065_s_at	NA	NA	NA	-	-	-	-	No Class	No Class	No Class	Cluster0001: Spermatocyte-related
NA;237074_at	237074_at	NA	NA	NA	-	-	-	-	No Class	No Class	No Class	Cluster0001: Spermatocyte-related
NA;237129_at	237129_at	NA	NA	NA	-	-	-	-	Cluster0024	No Class	No Class	Cluster0001: Spermatocyte-related
NA;237178_at	237178_at	NA	NA	NA	-	-	-	-	Cluster0087	No Class	No Class	Cluster0001: Spermatocyte-related
NA;237213_at	237213_at	NA	NA	NA	-	-	-	-	No Class	No Class	No Class	Cluster0001: Spermatocyte-related
NA;237233_at	237233_at	NA	NA	NA	-	-	-	-	No Class	No Class	No Class	Cluster0001: Spermatocyte-related
NA;237253_at	237253_at	NA	NA	NA	-	-	-	-	No Class	No Class	No Class	Cluster0001: Spermatocyte-related
NA;237260_at	237260_at	NA	NA	NA	-	-	-	-	Cluster0001	No Class	No Class	Cluster0001: Spermatocyte-related
NA;237267_at	237267_at	NA	NA	NA	-	-	-	-	No Class	No Class	No Class	Cluster0001: Spermatocyte-related
NA;237272_at	237272_at	NA	NA	NA	-	-	-	-	No Class	No Class	No Class	Cluster0001: Spermatocyte-related
NA;237303_at	237303_at	NA	NA	NA	-	-	-	-	No Class	No Class	No Class	Cluster0001: Spermatocyte-related
NA;237312_at	237312_at	NA	NA	NA	-	-	-	-	No Class	No Class	No Class	Cluster0001: Spermatocyte-related
NA;237343_at	237343_at	NA	NA	NA	-	-	-	-	No Class	No Class	No Class	Cluster0001: Spermatocyte-related
NA;237344_at	237344_at	NA	NA	NA	-	-	-	-	Cluster0061	C_265	No Class	Cluster0001: Spermatocyte-related
NA;237381_at	237381_at	NA	NA	NA	-	-	-	-	No Class	No Class	No Class	Cluster0001: Spermatocyte-related
NA;237391_at	237391_at	NA	NA	NA	-	-	-	-	No Class	No Class	No Class	Cluster0001: Spermatocyte-related
NA;237514_at	237514_at	NA	NA	NA	-	-	-	-	No Class	No Class	No Class	Cluster0001: Spermatocyte-related
NA;237537_at	237537_at	NA	NA	NA	-	-	-	-	No Class	No Class	No Class	Cluster0001: Spermatocyte-related
NA;237581_at	237581_at	NA	NA	NA	-	-	-	-	No Class	No Class	No Class	Cluster0001: Spermatocyte-related
NA;237601_at	237601_at	NA	NA	NA	-	-	-	-	Cluster0087	No Class	No Class	Cluster0001: Spermatocyte-related
NA;237605_at	237605_at	NA	NA	NA	-	-	-	-	No Class	No Class	No Class	Cluster0001: Spermatocyte-related
NA;237608_at	237608_at	NA	NA	NA	-	-	-	-	No Class	No Class	No Class	Cluster0001: Spermatocyte-related
NA;237610_at	237610_at	NA	NA	NA	-	-	-	-	No Class	No Class	No Class	Cluster0001: Spermatocyte-related
NA;237612_at	237612_at	NA	NA	NA	-	-	-	-	Cluster0045	No Class	No Class	Cluster0001: Spermatocyte-related
NA;237617_at	237617_at	NA	NA	NA	-	-	-	-	No Class	No Class	No Class	Cluster0001: Spermatocyte-related
NA;237621_at	237621_at	NA	NA	NA	-	-	-	-	Cluster0024	No Class	No Class	Cluster0001: Spermatocyte-related
NA;237661_at	237661_at	NA	NA	NA	-	-	-	-	Cluster0001	No Class	No Class	Cluster0001: Spermatocyte-related
NA;237675_at	237675_at	NA	NA	NA	-	-	-	-	No Class	No Class	No Class	Cluster0001: Spermatocyte-related
NA;237676_at	237676_at	NA	NA	NA	-	-	-	-	No Class	No Class	No Class	Cluster0001: Spermatocyte-related
NA;237682_at	237682_at	NA	NA	NA	-	-	-	-	No Class	No Class	No Class	Cluster0001: Spermatocyte-related
NA;237684_at	237684_at	NA	NA	NA	-	-	-	-	No Class	No Class	No Class	Cluster0001: Spermatocyte-related
NA;237699_at	237699_at	NA	NA	NA	-	-	-	-	No Class	No Class	No Class	Cluster0001: Spermatocyte-related
NA;237705_at	237705_at	NA	NA	NA	-	-	-	-	No Class	No Class	No Class	Cluster0001: Spermatocyte-related
NA;237709_at	237709_at	NA	NA	NA	-	-	-	-	Cluster0061	No Class	No Class	Cluster0001: Spermatocyte-related
NA;237734_s_at	237734_s_at	NA	NA	NA	-	-	-	-	No Class	No Class	No Class	Cluster0001: Spermatocyte-related
NA;237735_at	237735_at	NA	NA	NA	-	-	-	-	No Class	C_194	No Class	Cluster0001: Spermatocyte-related
NA;237738_at	237738_at	NA	NA	NA	-	-	-	-	No Class	No Class	No Class	Cluster0001: Spermatocyte-related
NA;237743_at	237743_at	NA	NA	NA	-	-	-	-	No Class	No Class	No Class	Cluster0001: Spermatocyte-related
NA;237758_at	237758_at	NA	NA	NA	-	-	-	-	No Class	No Class	No Class	Cluster0001: Spermatocyte-related
NA;237760_at	237760_at	NA	NA	NA	-	-	-	-	No Class	No Class	No Class	Cluster0001: Spermatocyte-related
NA;237769_at	237769_at	NA	NA	NA	-	-	-	-	No Class	No Class	No Class	Cluster0001: Spermatocyte-related
NA;237770_at	237770_at	NA	NA	NA	-	-	-	-	No Class	No Class	No Class	Cluster0001: Spermatocyte-related
NA;237771_s_at	237771_s_at	NA	NA	NA	-	-	-	-	No Class	No Class	No Class	Cluster0001: Spermatocyte-related
NA;237787_at	237787_at	NA	NA	NA	-	-	-	-	Cluster0001	No Class	No Class	Cluster0001: Spermatocyte-related
NA;237789_at	237789_at	NA	NA	NA	-	-	-	-	No Class	No Class	No Class	Cluster0001: Spermatocyte-related
NA;237794_at	237794_at	NA	NA	NA	-	-	-	-	No Class	No Class	No Class	Cluster0001: Spermatocyte-related
NA;237805_at	237805_at	NA	NA	NA	-	-	-	-	No Class	No Class	No Class	Cluster0001: Spermatocyte-related
NA;237806_s_at	237806_s_at	NA	NA	NA	-	-	-	-	No Class	No Class	No Class	Cluster0001: Spermatocyte-related
NA;237812_at	237812_at	NA	NA	NA	-	-	-	-	No Class	No Class	No Class	Cluster0001: Spermatocyte-related
NA;237824_at	237824_at	NA	NA	NA	-	-	-	-	No Class	No Class	No Class	Cluster0001: Spermatocyte-related
NA;237845_at	237845_at	NA	NA	NA	-	-	-	-	Cluster0006	No Class	No Class	Cluster0001: Spermatocyte-related
NA;237848_at	237848_at	NA	NA	NA	-	-	-	-	No Class	No Class	No Class	Cluster0001: Spermatocyte-related
NA;237871_x_at	237871_x_at	NA	NA	NA	-	-	-	-	No Class	No Class	No Class	Cluster0001: Spermatocyte-related
NA;237982_at	237982_at	NA	NA	NA	-	-	-	-	No Class	No Class	No Class	Cluster0001: Spermatocyte-related
NA;238134_at	238134_at	NA	NA	NA	-	-	-	-	No Class	No Class	No Class	Cluster0001: Spermatocyte-related
NA;238139_at	238139_at	NA	NA	NA	-	-	-	-	No Class	No Class	No Class	Cluster0001: Spermatocyte-related
NA;238188_at	238188_at	NA	NA	NA	-	-	-	-	Cluster0042	C_055	No Class	Cluster0001: Spermatocyte-related
NA;238213_at	238213_at	NA	NA	NA	-	-	-	-	No Class	No Class	No Class	Cluster0001: Spermatocyte-related
NA;238237_at	238237_at	NA	NA	NA	-	-	-	-	No Class	No Class	No Class	Cluster0001: Spermatocyte-related
NA;238284_at	238284_at	NA	NA	NA	-	-	-	-	No Class	No Class	No Class	Cluster0001: Spermatocyte-related
NA;238290_at	238290_at	NA	NA	NA	-	-	-	-	No Class	No Class	No Class	Cluster0001: Spermatocyte-related
NA;238624_at	238624_at	NA	NA	NA	-	-	-	-	No Class	No Class	No Class	Cluster0001: Spermatocyte-related
NA;238690_at	238690_at	NA	NA	NA	-	-	-	-	No Class	No Class	No Class	Cluster0001: Spermatocyte-related
NA;238979_at	238979_at	NA	NA	NA	-	-	-	-	No Class	No Class	No Class	Cluster0001: Spermatocyte-related
NA;239113_at	239113_at	NA	NA	NA	-	-	-	-	No Class	No Class	No Class	Cluster0001: Spermatocyte-related
NA;239275_at	239275_at	NA	NA	NA	-	-	-	-	No Class	No Class	No Class	Cluster0001: Spermatocyte-related
NA;239434_at	239434_at	NA	NA	NA	-	-	-	-	No Class	No Class	No Class	Cluster0001: Spermatocyte-related
NA;239455_at	239455_at	NA	NA	NA	-	-	-	-	No Class	No Class	No Class	Cluster0001: Spermatocyte-related
NA;239480_at	239480_at	NA	NA	NA	-	-	-	-	No Class	No Class	No Class	Cluster0001: Spermatocyte-related
NA;239514_at	239514_at	NA	NA	NA	-	-	-	-	No Class	No Class	No Class	Cluster0001: Spermatocyte-related
NA;239558_at	239558_at	NA	NA	NA	-	-	-	-	No Class	No Class	No Class	Cluster0001: Spermatocyte-related
NA;239765_at	239765_at	NA	NA	NA	-	-	-	-	No Class	No Class	No Class	Cluster0001: Spermatocyte-related
NA;239896_at	239896_at	NA	NA	NA	-	-	-	-	No Class	No Class	No Class	Cluster0001: Spermatocyte-related
NA;240096_at	240096_at	NA	NA	NA	-	-	-	-	No Class	No Class	No Class	Cluster0001: Spermatocyte-related
NA;240100_at	240100_at	NA	NA	NA	-	-	-	-	No Class	No Class	No Class	Cluster0001: Spermatocyte-related
NA;240150_at	240150_at	NA	NA	NA	-	-	-	-	Cluster0015	No Class	No Class	Cluster0001: Spermatocyte-related
NA;240225_at	240225_at	NA	NA	NA	-	-	-	-	No Class	No Class	No Class	Cluster0001: Spermatocyte-related
NA;240290_at	240290_at	NA	NA	NA	-	-	-	-	No Class	No Class	No Class	Cluster0001: Spermatocyte-related
NA;240329_at	240329_at	NA	NA	NA	-	-	-	-	No Class	No Class	No Class	Cluster0001: Spermatocyte-related
NA;240343_at	240343_at	NA	NA	NA	-	-	-	-	Cluster0024	No Class	No Class	Cluster0001: Spermatocyte-related
NA;240414_at	240414_at	NA	NA	NA	-	-	-	-	No Class	No Class	No Class	Cluster0001: Spermatocyte-related
NA;240487_at	240487_at	NA	NA	NA	-	-	-	-	No Class	No Class	No Class	Cluster0001: Spermatocyte-related
NA;240495_at	240495_at	NA	NA	NA	-	-	-	-	No Class	No Class	No Class	Cluster0001: Spermatocyte-related
NA;240507_at	240507_at	NA	NA	NA	-	-	-	-	Cluster0087	C_505	No Class	Cluster0001: Spermatocyte-related
NA;240525_at	240525_at	NA	NA	NA	-	-	-	-	No Class	No Class	No Class	Cluster0001: Spermatocyte-related
NA;240534_at	240534_at	NA	NA	NA	-	-	-	-	Cluster0061	C_265	No Class	Cluster0001: Spermatocyte-related
NA;240542_at	240542_at	NA	NA	NA	-	-	-	-	No Class	No Class	No Class	Cluster0001: Spermatocyte-related
NA;240615_at	240615_at	NA	NA	NA	-	-	-	-	No Class	No Class	No Class	Cluster0001: Spermatocyte-related
NA;240628_at	240628_at	NA	NA	NA	-	-	-	-	No Class	No Class	No Class	Cluster0001: Spermatocyte-related
NA;240662_at	240662_at	NA	NA	NA	-	-	-	-	No Class	No Class	No Class	Cluster0001: Spermatocyte-related
NA;240672_at	240672_at	NA	NA	NA	-	-	-	-	Cluster0042	No Class	No Class	Cluster0001: Spermatocyte-related
NA;240685_at	240685_at	NA	NA	NA	-	-	-	-	No Class	No Class	No Class	Cluster0001: Spermatocyte-related
NA;240696_at	240696_at	NA	NA	NA	-	-	-	-	No Class	No Class	No Class	Cluster0001: Spermatocyte-related
NA;240697_at	240697_at	NA	NA	NA	-	-	-	-	Cluster0024	C_043	No Class	Cluster0001: Spermatocyte-related
NA;240708_at	240708_at	NA	NA	NA	-	-	-	-	Cluster0061	No Class	No Class	Cluster0001: Spermatocyte-related
NA;240712_s_at	240712_s_at	NA	NA	NA	-	-	-	-	No Class	No Class	No Class	Cluster0001: Spermatocyte-related
NA;240719_at	240719_at	NA	NA	NA	-	-	-	-	No Class	No Class	No Class	Cluster0001: Spermatocyte-related
NA;240734_at	240734_at	NA	NA	NA	-	-	-	-	No Class	No Class	No Class	Cluster0001: Spermatocyte-related
NA;240740_at	240740_at	NA	NA	NA	-	-	-	-	Cluster0006	No Class	No Class	Cluster0001: Spermatocyte-related
NA;240747_at	240747_at	NA	NA	NA	-	-	-	-	No Class	No Class	No Class	Cluster0001: Spermatocyte-related
NA;240828_at	240828_at	NA	NA	NA	-	-	-	-	No Class	No Class	No Class	Cluster0001: Spermatocyte-related
NA;240842_at	240842_at	NA	NA	NA	-	-	-	-	No Class	No Class	No Class	Cluster0001: Spermatocyte-related
NA;240872_at	240872_at	NA	NA	NA	-	-	-	-	No Class	No Class	No Class	Cluster0001: Spermatocyte-related
NA;240880_at	240880_at	NA	NA	NA	-	-	-	-	No Class	No Class	No Class	Cluster0001: Spermatocyte-related
NA;240893_at	240893_at	NA	NA	NA	-	-	-	-	No Class	No Class	No Class	Cluster0001: Spermatocyte-related
NA;240894_at	240894_at	NA	NA	NA	-	-	-	-	Cluster0266	No Class	No Class	Cluster0001: Spermatocyte-related
NA;240922_at	240922_at	NA	NA	NA	-	-	-	-	No Class	No Class	No Class	Cluster0001: Spermatocyte-related
NA;240938_at	240938_at	NA	NA	NA	-	-	-	-	No Class	No Class	No Class	Cluster0001: Spermatocyte-related
NA;240970_x_at	240970_x_at	NA	NA	NA	-	-	-	-	No Class	No Class	No Class	Cluster0001: Spermatocyte-related
NA;241090_at	241090_at	NA	NA	NA	-	-	-	-	No Class	No Class	No Class	Cluster0001: Spermatocyte-related
NA;241095_at	241095_at	NA	NA	NA	-	-	-	-	Cluster0061	No Class	No Class	Cluster0001: Spermatocyte-related
NA;241126_at	241126_at	NA	NA	NA	-	-	-	-	No Class	No Class	No Class	Cluster0001: Spermatocyte-related
NA;241144_at	241144_at	NA	NA	NA	-	-	-	-	Cluster0045	No Class	No Class	Cluster0001: Spermatocyte-related
NA;241186_at	241186_at	NA	NA	NA	-	-	-	-	No Class	No Class	No Class	Cluster0001: Spermatocyte-related
NA;241204_at	241204_at	NA	NA	NA	-	-	-	-	No Class	No Class	No Class	Cluster0001: Spermatocyte-related
NA;241234_at	241234_at	NA	NA	NA	-	-	-	-	No Class	No Class	No Class	Cluster0001: Spermatocyte-related
NA;241235_at	241235_at	NA	NA	NA	-	-	-	-	No Class	No Class	No Class	Cluster0001: Spermatocyte-related
NA;241251_at	241251_at	NA	NA	NA	-	-	-	-	No Class	No Class	No Class	Cluster0001: Spermatocyte-related
NA;241283_at	241283_at	NA	NA	NA	-	-	-	-	No Class	No Class	No Class	Cluster0001: Spermatocyte-related
NA;241290_at	241290_at	NA	NA	NA	-	-	-	-	No Class	No Class	No Class	Cluster0001: Spermatocyte-related
NA;241308_at	241308_at	NA	NA	NA	-	-	-	-	No Class	No Class	No Class	Cluster0001: Spermatocyte-related
NA;241421_at	241421_at	NA	NA	NA	-	-	-	-	No Class	No Class	No Class	Cluster0001: Spermatocyte-related
NA;241424_at	241424_at	NA	NA	NA	-	-	-	-	Cluster0001	No Class	No Class	Cluster0001: Spermatocyte-related
NA;241432_at	241432_at	NA	NA	NA	-	-	-	-	No Class	No Class	No Class	Cluster0001: Spermatocyte-related
NA;241507_x_at	241507_x_at	NA	NA	NA	-	-	-	-	Cluster0001	C_001_HK?	No Class	Cluster0001: Spermatocyte-related
NA;241518_at	241518_at	NA	NA	NA	-	-	-	-	Cluster0006	C_011_HK?	No Class	Cluster0001: Spermatocyte-related
NA;241521_at	241521_at	NA	NA	NA	-	-	-	-	Cluster0013	No Class	No Class	Cluster0001: Spermatocyte-related
NA;241522_at	241522_at	NA	NA	NA	-	-	-	-	Cluster0026	C_025	No Class	Cluster0001: Spermatocyte-related
NA;241527_at	241527_at	NA	NA	NA	-	-	-	-	No Class	No Class	No Class	Cluster0001: Spermatocyte-related
NA;241537_at	241537_at	NA	NA	NA	-	-	-	-	No Class	No Class	No Class	Cluster0001: Spermatocyte-related
NA;241587_at	241587_at	NA	NA	NA	-	-	-	-	No Class	No Class	No Class	Cluster0001: Spermatocyte-related
NA;241594_at	241594_at	NA	NA	NA	-	-	-	-	No Class	No Class	No Class	Cluster0001: Spermatocyte-related
NA;241735_at	241735_at	NA	NA	NA	-	-	-	-	No Class	No Class	No Class	Cluster0001: Spermatocyte-related
NA;241766_at	241766_at	NA	NA	NA	-	-	-	-	No Class	No Class	No Class	Cluster0001: Spermatocyte-related
NA;241790_at	241790_at	NA	NA	NA	-	-	-	-	No Class	No Class	No Class	Cluster0001: Spermatocyte-related
NA;241835_at	241835_at	NA	NA	NA	-	-	-	-	No Class	No Class	No Class	Cluster0001: Spermatocyte-related
NA;241945_at	241945_at	NA	NA	NA	-	-	-	-	Cluster0006	No Class	No Class	Cluster0001: Spermatocyte-related
NA;241953_at	241953_at	NA	NA	NA	-	-	-	-	No Class	No Class	No Class	Cluster0001: Spermatocyte-related
NA;241970_at	241970_at	NA	NA	NA	-	-	-	-	No Class	No Class	No Class	Cluster0001: Spermatocyte-related
NA;242102_at	242102_at	NA	NA	NA	-	-	-	-	No Class	No Class	No Class	Cluster0001: Spermatocyte-related
NA;242147_at	242147_at	NA	NA	NA	-	-	-	-	No Class	No Class	No Class	Cluster0001: Spermatocyte-related
NA;242316_at	242316_at	NA	NA	NA	-	-	-	-	No Class	No Class	No Class	Cluster0001: Spermatocyte-related
NA;242412_at	242412_at	NA	NA	NA	-	-	-	-	No Class	No Class	No Class	Cluster0001: Spermatocyte-related
NA;242526_at	242526_at	NA	NA	NA	-	-	-	-	No Class	No Class	No Class	Cluster0001: Spermatocyte-related
NA;242676_at	242676_at	NA	NA	NA	-	-	-	-	No Class	No Class	No Class	Cluster0001: Spermatocyte-related
NA;242833_at	242833_at	NA	NA	NA	-	-	-	-	Cluster0387	No Class	No Class	Cluster0001: Spermatocyte-related
NA;242860_at	242860_at	NA	NA	NA	-	-	-	-	No Class	No Class	No Class	Cluster0001: Spermatocyte-related
NA;242884_at	242884_at	NA	NA	NA	-	-	-	-	No Class	No Class	No Class	Cluster0001: Spermatocyte-related
NA;243035_at	243036_at	NA	NA	NA	-	-	-	-	Cluster0015	No Class	No Class	Cluster0001: Spermatocyte-related
NA;243095_at	243096_at	NA	NA	NA	-	-	-	-	No Class	No Class	No Class	Cluster0001: Spermatocyte-related
NA;243248_at	243249_at	NA	NA	NA	-	-	-	-	No Class	No Class	No Class	Cluster0001: Spermatocyte-related
NA;243251_at	243252_at	NA	NA	NA	-	-	-	-	No Class	No Class	No Class	Cluster0001: Spermatocyte-related
NA;243274_x_at	243275_at	NA	NA	NA	-	-	-	-	No Class	No Class	No Class	Cluster0001: Spermatocyte-related
NA;243436_at	243437_at	NA	NA	NA	-	-	-	-	No Class	No Class	No Class	Cluster0001: Spermatocyte-related
NA;243494_at	243495_s_at	NA	NA	NA	-	-	-	-	No Class	No Class	No Class	Cluster0001: Spermatocyte-related
NA;243571_at	243572_at	NA	NA	NA	-	-	-	-	No Class	No Class	No Class	Cluster0001: Spermatocyte-related
NA;243728_at	243729_at	NA	NA	NA	-	-	-	-	No Class	No Class	No Class	Cluster0001: Spermatocyte-related
NA;243736_at	243737_at	NA	NA	NA	-	-	-	-	No Class	No Class	No Class	Cluster0001: Spermatocyte-related
NA;243761_at	243762_at	NA	NA	NA	-	-	-	-	No Class	No Class	No Class	Cluster0001: Spermatocyte-related
NA;243794_at	243795_s_at	NA	NA	NA	-	-	-	-	No Class	No Class	No Class	Cluster0001: Spermatocyte-related
NA;243949_at	243950_at	NA	NA	NA	-	-	-	-	No Class	No Class	No Class	Cluster0001: Spermatocyte-related
NA;243960_x_at	243961_at	NA	NA	NA	-	-	-	-	No Class	No Class	No Class	Cluster0001: Spermatocyte-related
NA;243974_at	243975_at	NA	NA	NA	-	-	-	-	No Class	No Class	No Class	Cluster0001: Spermatocyte-related
NA;244003_at	244003_at	NA	NA	NA	-	-	-	-	No Class	No Class	No Class	Cluster0001: Spermatocyte-related
NA;244135_at	244135_at	NA	NA	NA	-	-	-	-	No Class	No Class	No Class	Cluster0001: Spermatocyte-related
NA;244136_at	244136_at	NA	NA	NA	-	-	-	-	No Class	No Class	No Class	Cluster0001: Spermatocyte-related
NA;244188_at	244188_at	NA	NA	NA	-	-	-	-	No Class	No Class	No Class	Cluster0001: Spermatocyte-related
NA;244259_s_at	244259_s_at	NA	NA	NA	-	-	-	-	No Class	No Class	No Class	Cluster0001: Spermatocyte-related
NA;244270_at	244270_at	NA	NA	NA	-	-	-	-	No Class	No Class	No Class	Cluster0001: Spermatocyte-related
NA;244278_at	244278_at	NA	NA	NA	-	-	-	-	No Class	No Class	No Class	Cluster0001: Spermatocyte-related
NA;244283_x_at	244283_x_at	NA	NA	NA	-	-	-	-	No Class	No Class	No Class	Cluster0001: Spermatocyte-related
NA;244309_at	244309_at	NA	NA	NA	-	-	-	-	No Class	No Class	No Class	Cluster0001: Spermatocyte-related
NA;244325_at	244325_at	NA	NA	NA	-	-	-	-	No Class	No Class	No Class	Cluster0001: Spermatocyte-related
NA;244390_at	244390_at	NA	NA	NA	-	-	-	-	No Class	No Class	No Class	Cluster0001: Spermatocyte-related
NA;244446_at	244446_at	NA	NA	NA	-	-	-	-	No Class	No Class	No Class	Cluster0001: Spermatocyte-related
NA;244544_at	244544_at	NA	NA	NA	-	-	-	-	No Class	No Class	No Class	Cluster0001: Spermatocyte-related
NA;244582_at	244582_at	NA	NA	NA	-	-	-	-	No Class	No Class	No Class	Cluster0001: Spermatocyte-related
NA;244608_at	244608_at	NA	NA	NA	-	-	-	-	No Class	No Class	No Class	Cluster0001: Spermatocyte-related
NA;244643_at	244643_at	NA	NA	NA	-	-	-	-	No Class	No Class	No Class	Cluster0001: Spermatocyte-related
NA;244775_at	244775_at	NA	NA	NA	-	-	-	-	No Class	No Class	No Class	Cluster0001: Spermatocyte-related
NA;244785_at	244785_at	NA	NA	NA	-	-	-	-	No Class	No Class	No Class	Cluster0001: Spermatocyte-related
NA;244788_at	244788_at	NA	NA	NA	-	-	-	-	No Class	No Class	No Class	Cluster0001: Spermatocyte-related
NACA2;222224_at	222224_at	NACA2	nascent polypeptide-associated complex alpha subunit 2	342538	17	59667793	-	-	No Class	No Class	No Class	Cluster0001: Spermatocyte-related
NBEAL1;1561589_a_at	1561589_a_at	NBEAL1	neurobeachin-like 1	65065	2	203879601	-	-	No Class	No Class	No Class	Cluster0001: Spermatocyte-related
NBPF4;1553910_at	1553910_at	NBPF4	neuroblastoma breakpoint family, member 4	148545	1	108765962	-	-	No Class	No Class	No Class	Cluster0001: Spermatocyte-related
NCRNA00171;234097_s_at	234097_s_at	NCRNA00171	non-protein coding RNA 171	80862	6	1208639; 1261702; 1262134; 1267361; 1298115; 1350652; 1480505; 29968788	-	-	No Class	No Class	No Class	Cluster0001: Spermatocyte-related
NCRNA00171;234445_at	234445_at	NCRNA00171	non-protein coding RNA 171	80862	6	1208639; 1261702; 1262134; 1267361; 1298115; 1350652; 1480505; 29968788	-	-	No Class	No Class	No Class	Cluster0001: Spermatocyte-related
NCRNA00171;234866_s_at	234866_s_at	NCRNA00171	non-protein coding RNA 171	80862	6	1208639; 1261702; 1262134; 1267361; 1298115; 1350652; 1480505; 29968788	-	-	No Class	No Class	No Class	Cluster0001: Spermatocyte-related
NCRNA00171;242557_at	242557_at	NCRNA00171	non-protein coding RNA 171	80862	6	1208639; 1261702; 1262134; 1267361; 1298115; 1350652; 1480505; 29968788	-	-	No Class	No Class	No Class	Cluster0001: Spermatocyte-related
NCRNA00202;231196_x_at	231196_x_at	NCRNA00202	non-protein coding RNA 202	387644	10	27220134	-	-	No Class	No Class	No Class	Cluster0001: Spermatocyte-related
NCRNA00226;238387_s_at	238387_s_at	NCRNA00226	non-protein coding RNA 226	338004	14	106744268	-	-	No Class	No Class	No Class	Cluster0001: Spermatocyte-related
NDUFB6;1559042_at	1559042_at	NDUFB6	NADH dehydrogenase (ubiquinone) 1 beta subcomplex, 6, 17kDa	4712	9	32553522	00190, 01100, 05010, 05012, 05016	Oxidative phosphorylation, Metabolic pathways, Alzheimer s disease, Parkinson s disease, Huntington s disease	No Class	No Class	No Class	Cluster0001: Spermatocyte-related
NEBL;217585_at	217585_at	NEBL	nebulette	10529	10	21068904	-	-	No Class	No Class	No Class	Cluster0001: Spermatocyte-related
NEK11;1555082_a_at	1555082_a_at	NEK11	NIMA (never in mitosis gene a)- related kinase 11	79858	3	130745693	-	-	No Class	No Class	No Class	Cluster0001: Spermatocyte-related
NEK6;237761_at	237761_at	NEK6	NIMA (never in mitosis gene a)-related kinase 6	10783	9	127019884; 127020195; 127020529; 127054249; 127054698	-	-	No Class	No Class	No Class	Cluster0001: Spermatocyte-related
NHEDC1;1553633_s_at	1553633_s_at	NHEDC1	Na+/H+ exchanger domain containing 1	150159	4	103806208; 103822085	-	-	No Class	No Class	No Class	Cluster0001: Spermatocyte-related
NHEDC1;1555141_a_at	1555141_a_at	NHEDC1	Na+/H+ exchanger domain containing 1	150159	4	103806208; 103822085	-	-	No Class	No Class	No Class	Cluster0001: Spermatocyte-related
NHEDC1;1555142_at	1555142_at	NHEDC1	Na+/H+ exchanger domain containing 1	150159	4	103806208; 103822085	-	-	No Class	No Class	No Class	Cluster0001: Spermatocyte-related
NKAPL;230804_at	230804_at	NKAPL	NFKB activating protein-like	222698	6	28227097	-	-	No Class	No Class	No Class	Cluster0001: Spermatocyte-related
NKX3-1;209706_at	209706_at	NKX3-1	NK3 homeobox 1	4824	8	23536206	05200, 05215	Pathways in cancer, Prostate cancer	No Class	No Class	C_031_High_in_Prostate	Cluster0001: Spermatocyte-related
NMNAT2;1556029_s_at	1556029_s_at	NMNAT2	nicotinamide nucleotide adenylyltransferase 2	23057	1	183217378	00760, 01100	Nicotinate and nicotinamide metabolism, Metabolic pathways	No Class	No Class	No Class	Cluster0001: Spermatocyte-related
NOL4;206045_s_at	206045_s_at	NOL4	nucleolar protein 4	8715	18	31431069	-	-	No Class	No Class	No Class	Cluster0001: Spermatocyte-related
NPHS2;220424_at	220424_at	NPHS2	nephrosis 2, idiopathic, steroid-resistant (podocin)	7827	1	179519676	-	-	Cluster0003	C_004_HK?	C_019_High_in_Kidney>Liver	Cluster0001: Spermatocyte-related
NRD1;229422_at	229422_at	NRD1	nardilysin (N-arginine dibasic convertase)	4898	1	52254867	-	-	No Class	No Class	No Class	Cluster0001: Spermatocyte-related
NSUN4;226351_at	226351_at	NSUN4	NOP2/Sun domain family, member 4	387338	1	46806389	-	-	No Class	No Class	No Class	Cluster0001: Spermatocyte-related
NSUN7;238983_at	238983_at	NSUN7	NOP2/Sun domain family, member 7	79730	4	40751913	-	-	No Class	No Class	No Class	Cluster0001: Spermatocyte-related
NT5C1B;1554368_at	1554368_at	NT5C1B	5 -nucleotidase, cytosolic IB	93034	2	18744137	00230, 00240, 00760, 01100	Purine metabolism, Pyrimidine metabolism, Nicotinate and nicotinamide metabolism, Metabolic pathways	No Class	No Class	No Class	Cluster0001: Spermatocyte-related
NT5C1B;243100_at	243101_x_at	NT5C1B	5 -nucleotidase, cytosolic IB	93034	2	18744137	00230, 00240, 00760, 01100	Purine metabolism, Pyrimidine metabolism, Nicotinate and nicotinamide metabolism, Metabolic pathways	No Class	No Class	No Class	Cluster0001: Spermatocyte-related
NUP210L;232598_at	232598_at	NUP210L	nucleoporin 210kDa-like	91181	1	153965169	-	-	No Class	No Class	No Class	Cluster0001: Spermatocyte-related
NXF2;220257_x_at	220257_x_at	NXF2	nuclear RNA export factor 2	56001	X	101470279; 101502169; 101615318	-	-	No Class	No Class	No Class	Cluster0001: Spermatocyte-related
NXF2;220981_x_at	220981_x_at	NXF2	nuclear RNA export factor 2	56001	X	101470279; 101502169; 101615318	-	-	No Class	No Class	C_003_High_in_Testis	Cluster0001: Spermatocyte-related
OAZ3;222075_s_at	222075_s_at	OAZ3	ornithine decarboxylase antizyme 3	51686	1	151735444; 151739130	-	-	No Class	No Class	C_003_High_in_Testis	Cluster0001: Spermatocyte-related
ODF1;214485_at	214485_at	ODF1	outer dense fiber of sperm tails 1	4956	8	103563847	-	-	Cluster0048	No Class	C_003_High_in_Testis	Cluster0001: Spermatocyte-related
ODF2;210415_s_at	210415_s_at	ODF2	outer dense fiber of sperm tails 2	4957	9	131218431; 131219286	-	-	No Class	No Class	C_003_High_in_Testis	Cluster0001: Spermatocyte-related
OPRM1;207989_at	207989_at	OPRM1	opioid receptor, mu 1	4988	6	154331635; 154360442; 154360545; 154407641	4080	Neuroactive ligand-receptor interaction	No Class	No Class	No Class	Cluster0001: Spermatocyte-related
OPRM1;211359_s_at	211359_s_at	OPRM1	opioid receptor, mu 1	4988	6	154331635; 154360442; 154360545; 154407641	4080	Neuroactive ligand-receptor interaction	Cluster0003	C_004_HK?	No Class	Cluster0001: Spermatocyte-related
OR10J1;221346_at	221346_at	OR10J1	olfactory receptor, family 10, subfamily J, member 1	26476	1	159409511	4740	Olfactory transduction	Cluster0003	C_004_HK?	No Class	Cluster0001: Spermatocyte-related
OR2H1;1556986_at	1556986_at	OR2H1	olfactory receptor, family 2, subfamily H, member 1	26716	6	729196; 729411; 729513; 729560; 729706; 766763; 945011; 29426229	4740	Olfactory transduction	No Class	No Class	No Class	Cluster0001: Spermatocyte-related
OR2H1;1556987_s_at	1556987_s_at	OR2H1	olfactory receptor, family 2, subfamily H, member 1	26716	6	729196; 729411; 729513; 729560; 729706; 766763; 945011; 29426229	4740	Olfactory transduction	No Class	No Class	No Class	Cluster0001: Spermatocyte-related
OR2H1;1567657_at	1567657_at	OR2H1	olfactory receptor, family 2, subfamily H, member 1	26716	6	729196; 729411; 729513; 729560; 729706; 766763; 945011; 29426229	4740	Olfactory transduction	No Class	No Class	No Class	Cluster0001: Spermatocyte-related
OR2H1;216817_s_at	216817_s_at	OR2H1	olfactory receptor, family 2, subfamily H, member 1	26716	6	729196; 729411; 729513; 729560; 729706; 766763; 945011; 29426229	4740	Olfactory transduction	Cluster0003	No Class	No Class	Cluster0001: Spermatocyte-related
OR7E156P;222327_x_at	222327_x_at	OR7E156P	olfactory receptor, family 7, subfamily E, member 156 pseudogene	283491	13	64311567	-	-	No Class	No Class	C_003_High_in_Testis	Cluster0001: Spermatocyte-related
OR7E19P;216536_at	216536_at	OR7E19P	olfactory receptor, family 7, subfamily E, member 19 pseudogene	26651	19	-	-	-	No Class	No Class	No Class	Cluster0001: Spermatocyte-related
OR7E47P;222304_x_at	222304_x_at	OR7E47P	olfactory receptor, family 7, subfamily E, member 47 pseudogene	26628	12	-	-	-	No Class	No Class	C_010_High_in_Lung	Cluster0001: Spermatocyte-related
OSCP1;227359_at	227359_at	OSCP1	organic solute carrier partner 1	127700	1	36883507; 36893902	-	-	Cluster0161	No Class	No Class	Cluster0001: Spermatocyte-related
OXR1;223879_s_at	223879_s_at	OXR1	oxidation resistance 1	55074	8	107282472; 107670035	-	-	No Class	No Class	No Class	Cluster0001: Spermatocyte-related
PACRG;214204_at	214204_at	PACRG	PARK2 co-regulated	135138	6	163148163; 163149001	-	-	No Class	No Class	C_003_High_in_Testis	Cluster0001: Spermatocyte-related
PACRGL;235259_at	235259_at	PACRGL	PARK2 co-regulated-like	133015	4	20702035	-	-	No Class	No Class	No Class	Cluster0001: Spermatocyte-related
PAOX;221941_at	221941_at	PAOX	polyamine oxidase (exo-N4-amino)	196743	10	135192740	4146	Peroxisome	No Class	No Class	C_003_High_in_Testis	Cluster0001: Spermatocyte-related
PAOX;50400_at	50400_at	PAOX	polyamine oxidase (exo-N4-amino)	196743	10	135192740	4146	Peroxisome	No Class	No Class	C_003_High_in_Testis	Cluster0001: Spermatocyte-related
PAPOLB;208271_at	208271_at	PAPOLB	poly(A) polymerase beta (testis specific)	56903	7	4897370	3018	RNA degradation	No Class	No Class	C_003_High_in_Testis	Cluster0001: Spermatocyte-related
PAPOLB;242158_at	242158_at	PAPOLB	poly(A) polymerase beta (testis specific)	56903	7	4897370	3018	RNA degradation	No Class	No Class	No Class	Cluster0001: Spermatocyte-related
PAQR3;1557576_at	1557576_at	PAQR3	progestin and adipoQ receptor family member III	152559	4	79839093	-	-	No Class	No Class	No Class	Cluster0001: Spermatocyte-related
PAQR9;1560467_at	1560467_at	PAQR9	progestin and adipoQ receptor family member IX	344838	3	142680075	-	-	No Class	No Class	No Class	Cluster0001: Spermatocyte-related
PARK2;1554855_at	1554855_at	PARK2	Parkinson disease (autosomal recessive, juvenile) 2, parkin	5071	6	161768590	04120, 05012	Ubiquitin mediated proteolysis, Parkinson s disease	No Class	No Class	No Class	Cluster0001: Spermatocyte-related
PATE1;231279_at	231279_at	PATE1	prostate and testis expressed 1	160065	11	125616187	-	-	Cluster0001	C_001_HK?	No Class	Cluster0001: Spermatocyte-related
PATE1;243468_at	243469_at	PATE1	prostate and testis expressed 1	160065	11	125616187	-	-	No Class	No Class	No Class	Cluster0001: Spermatocyte-related
PCDHB19P;230957_at	230957_at	PCDHB19P	protocadherin beta 19 pseudogene	84054	5	140619688	-	-	Cluster0045	No Class	No Class	Cluster0001: Spermatocyte-related
PCGEM1;234529_at	234529_at	PCGEM1	prostate-specific transcript 1 (non-protein coding)	64002	2	193614570	-	-	No Class	No Class	No Class	Cluster0001: Spermatocyte-related
PDCL2;237477_at	237477_at	PDCL2	phosducin-like 2	132954	4	56422692	-	-	No Class	No Class	No Class	Cluster0001: Spermatocyte-related
PDE1A;208396_s_at	208396_s_at	PDE1A	phosphodiesterase 1A, calmodulin-dependent	5136	2	183007182; 183032662	00230, 04020, 04742	Purine metabolism, Calcium signaling pathway, Taste transduction	No Class	No Class	No Class	Cluster0001: Spermatocyte-related
PDE6D;231065_at	231065_at	PDE6D	phosphodiesterase 6D, cGMP-specific, rod, delta	5147	2	232597146	230	Purine metabolism	No Class	No Class	No Class	Cluster0001: Spermatocyte-related
PDHA2;214518_at	214518_at	PDHA2	pyruvate dehydrogenase (lipoamide) alpha 2	5161	4	96761238	00010, 00020, 00290, 00620, 00650, 01100	Glycolysis / Gluconeogenesis, Citrate cycle (TCA cycle), Valine, leucine and isoleucine biosynthesis, Pyruvate metabolism, Butanoate metabolism, Metabolic pathways	Cluster0048	C_115	C_003_High_in_Testis	Cluster0001: Spermatocyte-related
PDILT;1554970_at	1554970_at	PDILT	protein disulfide isomerase-like, testis expressed	204474	16	20370491	-	-	No Class	No Class	No Class	Cluster0001: Spermatocyte-related
PDZD8;225829_at	225829_at	PDZD8	PDZ domain containing 8	118987	10	119042605	-	-	No Class	No Class	No Class	Cluster0001: Spermatocyte-related
PFN4;235627_at	235627_at	PFN4	profilin family, member 4	375189	2	24338243	4810	Regulation of actin cytoskeleton	No Class	No Class	No Class	Cluster0001: Spermatocyte-related
PGK2;217009_at	217009_at	PGK2	phosphoglycerate kinase 2	5232	6	49753365	00010, 01100	Glycolysis / Gluconeogenesis, Metabolic pathways	Cluster0059	No Class	C_003_High_in_Testis	Cluster0001: Spermatocyte-related
PGR;208305_at	208305_at	PGR	progesterone receptor	5241	11	100900354	04114, 04914	Oocyte meiosis, Progesterone-mediated oocyte maturation	No Class	No Class	No Class	Cluster0001: Spermatocyte-related
PHF7;215622_x_at	215622_x_at	PHF7	PHD finger protein 7	51533	3	52444526	-	-	No Class	No Class	C_003_High_in_Testis	Cluster0001: Spermatocyte-related
PHF7;221611_s_at	221611_s_at	PHF7	PHD finger protein 7	51533	3	52444526	-	-	No Class	No Class	C_003_High_in_Testis	Cluster0001: Spermatocyte-related
PHF7;221930_at	221930_at	PHF7	PHD finger protein 7	51533	3	52444526	-	-	Cluster0017	C_015_HK?	C_003_High_in_Testis	Cluster0001: Spermatocyte-related
PHYHIPL;226623_at	226623_at	PHYHIPL	phytanoyl-CoA 2-hydroxylase interacting protein-like	84457	10	60936347; 60937226	-	-	No Class	No Class	No Class	Cluster0001: Spermatocyte-related
PIAS2;1555513_at	1555513_at	PIAS2	protein inhibitor of activated STAT, 2	9063	18	44392060; 44398314	04120, 04630, 05200, 05222	Ubiquitin mediated proteolysis, Jak-STAT signaling pathway, Pathways in cancer, Small cell lung cancer	No Class	No Class	No Class	Cluster0001: Spermatocyte-related
PIAS2;214442_s_at	214442_s_at	PIAS2	protein inhibitor of activated STAT, 2	9063	18	44392060; 44398314	04120, 04630, 05200, 05222	Ubiquitin mediated proteolysis, Jak-STAT signaling pathway, Pathways in cancer, Small cell lung cancer	Cluster0552	C_349	C_003_High_in_Testis	Cluster0001: Spermatocyte-related
PIH1D2;235062_at	235062_at	PIH1D2	PIH1 domain containing 2	120379	11	111934734; 111938524	-	-	Cluster0161	No Class	No Class	Cluster0001: Spermatocyte-related
PIK3R3;211580_s_at	211580_s_at	PIK3R3	phosphoinositide-3-kinase, regulatory subunit 3 (gamma)	8503	1	46505812	04012, 04062, 04070, 04150, 04210, 04370, 04510, 04620, 04630, 04650, 04660, 04662, 04664, 04666, 04670, 04722, 04810, 04910, 04914, 04930, 04960, 05200, 05210, 05211, 05212, 05213, 05214, 05215, 05218, 05220, 05221, 05222, 05223	ErbB signaling pathway, Chemokine signaling pathway, Phosphatidylinositol signaling system, mTOR signaling pathway, Apoptosis, VEGF signaling pathway, Focal adhesion, Toll-like receptor signaling pathway, Jak-STAT signaling pathway, Natural killer cell mediated cytotoxicity, T cell receptor signaling pathway, B cell receptor signaling pathway, Fc epsilon RI signaling pathway, Fc gamma R-mediated …	No Class	No Class	No Class	Cluster0001: Spermatocyte-related
PIK3R3;241325_at	241325_at	PIK3R3	phosphoinositide-3-kinase, regulatory subunit 3 (gamma)	8503	1	46505812	04012, 04062, 04070, 04150, 04210, 04370, 04510, 04620, 04630, 04650, 04660, 04662, 04664, 04666, 04670, 04722, 04810, 04910, 04914, 04930, 04960, 05200, 05210, 05211, 05212, 05213, 05214, 05215, 05218, 05220, 05221, 05222, 05223	ErbB signaling pathway, Chemokine signaling pathway, Phosphatidylinositol signaling system, mTOR signaling pathway, Apoptosis, VEGF signaling pathway, Focal adhesion, Toll-like receptor signaling pathway, Jak-STAT signaling pathway, Natural killer cell mediated cytotoxicity, T cell receptor signaling pathway, B cell receptor signaling pathway, Fc epsilon RI signaling pathway, Fc gamma R-mediated …	Cluster0121	No Class	No Class	Cluster0001: Spermatocyte-related
PIP;206509_at	206509_at	PIP	prolactin-induced protein	5304	7	142829173	-	-	No Class	No Class	C_050_High_in_Salivary_gland	Cluster0001: Spermatocyte-related
PIWIL1;214868_at	214868_at	PIWIL1	piwi-like 1 (Drosophila)	9271	12	130822613	4320	Dorso-ventral axis formation	No Class	No Class	C_003_High_in_Testis	Cluster0001: Spermatocyte-related
PKHD1;244410_at	244410_at	PKHD1	polycystic kidney and hepatic disease 1 (autosomal recessive)	5314	6	51480144; 51585647	-	-	No Class	No Class	No Class	Cluster0001: Spermatocyte-related
PLA2G1B;206311_s_at	206311_s_at	PLA2G1B	phospholipase A2, group IB (pancreas)	5319	12	120759914	00564, 00565, 00590, 00591, 00592, 01100, 04010, 04270, 04370, 04664, 04730, 04912	Glycerophospholipid metabolism, Ether lipid metabolism, Arachidonic acid metabolism, Linoleic acid metabolism, alpha-Linolenic acid metabolism, Metabolic pathways, MAPK signaling pathway, Vascular smooth muscle contraction, VEGF signaling pathway, Fc epsilon RI signaling pathway, Long-term depression, GnRH signaling pathway	No Class	No Class	C_035_High_in_Pancreas	Cluster0001: Spermatocyte-related
PLAC8L1;237783_at	237783_at	PLAC8L1	PLAC8-like 1	153770	5	145463876	-	-	No Class	No Class	No Class	Cluster0001: Spermatocyte-related
PLCZ1;231425_at	231425_at	PLCZ1	phospholipase C, zeta 1	89869	12	18836115	00562, 01100, 04020, 04070, 04114	Inositol phosphate metabolism, Metabolic pathways, Calcium signaling pathway, Phosphatidylinositol signaling system, Oocyte meiosis	No Class	No Class	No Class	Cluster0001: Spermatocyte-related
PLEKHA3;227658_s_at	227658_s_at	PLEKHA3	pleckstrin homology domain containing, family A (phosphoinositide binding specific) member 3	65977	2	179345198	-	-	No Class	No Class	No Class	Cluster0001: Spermatocyte-related
PLN;204938_s_at	204938_s_at	PLN	phospholamban	5350	6	118869441	04020, 05414	Calcium signaling pathway, Dilated cardiomyopathy	Cluster0093	C_087	C_006_High_in_Cardiac_muscle	Cluster0001: Spermatocyte-related
PLSCR2;207374_at	207374_at	PLSCR2	phospholipid scramblase 2	57047	3	146151081	-	-	No Class	No Class	C_003_High_in_Testis	Cluster0001: Spermatocyte-related
PMCHL1;224418_x_at	224418_x_at	PMCHL1	pro-melanin-concentrating hormone-like 1	5369	5	22142460	-	-	No Class	No Class	No Class	Cluster0001: Spermatocyte-related
PMCHL1;224419_x_at	224419_x_at	PMCHL1	pro-melanin-concentrating hormone-like 1	5369	5	22142460	-	-	No Class	No Class	No Class	Cluster0001: Spermatocyte-related
PMCHL1;224421_x_at	224421_x_at	PMCHL1	pro-melanin-concentrating hormone-like 1	5369	5	22142460	-	-	No Class	No Class	No Class	Cluster0001: Spermatocyte-related
PMCHL2;224422_x_at	224422_x_at	PMCHL2	pro-melanin-concentrating hormone-like 2	5370	5	70671611	-	-	No Class	No Class	No Class	Cluster0001: Spermatocyte-related
PMFBP1;221022_s_at	221022_s_at	PMFBP1	polyamine modulated factor 1 binding protein 1	83449	16	72152996	-	-	No Class	No Class	No Class	Cluster0001: Spermatocyte-related
PMS1;213677_s_at	213677_s_at	PMS1	PMS1 postmeiotic segregation increased 1 (S. cerevisiae)	5378	2	190648810	-	-	No Class	No Class	No Class	Cluster0001: Spermatocyte-related
POM121L9P;222253_s_at	222253_s_at	POM121L9P	POM121 membrane glycoprotein-like 9 (rat) pseudogene	29774	22	24647588	-	-	No Class	No Class	C_003_High_in_Testis	Cluster0001: Spermatocyte-related
PPEF1;206547_s_at	206547_s_at	PPEF1	protein phosphatase, EF-hand calcium binding domain 1	5475	X	18709044	-	-	No Class	No Class	No Class	Cluster0001: Spermatocyte-related
PPFIA1;210236_at	210236_at	PPFIA1	protein tyrosine phosphatase, receptor type, f polypeptide (PTPRF), interacting protein (liprin), alpha 1	8500	11	70116822	-	-	Cluster0763	No Class	C_003_High_in_Testis	Cluster0001: Spermatocyte-related
PPIL6;1553684_at	1553684_at	PPIL6	peptidylprolyl isomerase (cyclophilin)-like 6	285755	6	109711418	-	-	No Class	No Class	No Class	Cluster0001: Spermatocyte-related
PPP1R2P9;207377_at	207377_at	PPP1R2P9	protein phosphatase 1, regulatory (inhibitor) subunit 2 pseudogene 9	80316	X	42636618	-	-	No Class	No Class	C_003_High_in_Testis	Cluster0001: Spermatocyte-related
PPP2R5C;1554364_at	1554364_at	PPP2R5C	protein phosphatase 2, regulatory subunit B , gamma isoform	5527	14	102228134; 102276139	04114, 04310	Oocyte meiosis, Wnt signaling pathway	No Class	No Class	No Class	Cluster0001: Spermatocyte-related
PPP3R2;231304_at	231304_at	PPP3R2	protein phosphatase 3 (formerly 2B), regulatory subunit B, beta isoform	5535	9	104353898	04010, 04020, 04114, 04210, 04310, 04360, 04370, 04650, 04660, 04662, 04720, 05010, 05014	MAPK signaling pathway, Calcium signaling pathway, Oocyte meiosis, Apoptosis, Wnt signaling pathway, Axon guidance, VEGF signaling pathway, Natural killer cell mediated cytotoxicity, T cell receptor signaling pathway, B cell receptor signaling pathway, Long-term potentiation, Alzheimer s disease, Amyotrophic lateral sclerosis (ALS)	No Class	No Class	No Class	Cluster0001: Spermatocyte-related
PPP3R2;244782_at	244782_at	PPP3R2	protein phosphatase 3 (formerly 2B), regulatory subunit B, beta isoform	5535	9	104353898	04010, 04020, 04114, 04210, 04310, 04360, 04370, 04650, 04660, 04662, 04720, 05010, 05014	MAPK signaling pathway, Calcium signaling pathway, Oocyte meiosis, Apoptosis, Wnt signaling pathway, Axon guidance, VEGF signaling pathway, Natural killer cell mediated cytotoxicity, T cell receptor signaling pathway, B cell receptor signaling pathway, Long-term potentiation, Alzheimer s disease, Amyotrophic lateral sclerosis (ALS)	No Class	No Class	No Class	Cluster0001: Spermatocyte-related
PRKAR2A;204843_s_at	204843_s_at	PRKAR2A	protein kinase, cAMP-dependent, regulatory, type II, alpha	5576	3	48788092	04210, 04910	Apoptosis, Insulin signaling pathway	No Class	No Class	C_003_High_in_Testis	Cluster0001: Spermatocyte-related
PRKCE;236459_at	236459_at	PRKCE	protein kinase C, epsilon	5581	2	45879042	04270, 04530, 04664, 04666, 04930	Vascular smooth muscle contraction, Tight junction, Fc epsilon RI signaling pathway, Fc gamma R-mediated phagocytosis, Type II diabetes mellitus	No Class	No Class	No Class	Cluster0001: Spermatocyte-related
PRM1;206358_at	206358_at	PRM1	protamine 1	5619	16	11374693	-	-	No Class	No Class	C_003_High_in_Testis	Cluster0001: Spermatocyte-related
PRM2;210122_at	210122_at	PRM2	protamine 2	5620	16	11369492	-	-	Cluster0045	No Class	C_003_High_in_Testis	Cluster0001: Spermatocyte-related
PRM3;231758_at	231758_at	PRM3	protamine 3	58531	16	11367143	-	-	Cluster0045	No Class	No Class	Cluster0001: Spermatocyte-related
PRNT;233975_at	233975_at	PRNT	prion protein (testis specific)	149830	20	4711928	-	-	No Class	No Class	No Class	Cluster0001: Spermatocyte-related
PROCA1;232647_at	232647_at	PROCA1	protein interacting with cyclin A1	147011	17	27030533	-	-	No Class	No Class	No Class	Cluster0001: Spermatocyte-related
PROCA1;236286_at	236286_at	PROCA1	protein interacting with cyclin A1	147011	17	27030533	-	-	Cluster0001	No Class	No Class	Cluster0001: Spermatocyte-related
PRPF18;223685_s_at	223685_s_at	PRPF18	PRP18 pre-mRNA processing factor 18 homolog (S. cerevisiae)	8559	10	13628938	3040	Spliceosome	No Class	No Class	No Class	Cluster0001: Spermatocyte-related
PRPS1L1;215486_at	215486_at	PRPS1L1	phosphoribosyl pyrophosphate synthetase 1-like 1	221823	7	18066401	00030, 00230, 01100	Pentose phosphate pathway, Purine metabolism, Metabolic pathways	No Class	No Class	C_003_High_in_Testis	Cluster0001: Spermatocyte-related
PRSS37;231572_at	231572_at	PRSS37	protease, serine, 37	136242	7	141536077	-	-	Cluster0121	C_194	No Class	Cluster0001: Spermatocyte-related
PRTG;1562590_at	1562590_at	PRTG	protogenin homolog (Gallus gallus)	283659	15	55903747	-	-	No Class	No Class	No Class	Cluster0001: Spermatocyte-related
PSMF1;201053_s_at	201053_s_at	PSMF1	proteasome (prosome, macropain) inhibitor subunit 1 (PI31)	9491	20	1093905; 1099239	3050	Proteasome	No Class	No Class	No Class	Cluster0001: Spermatocyte-related
PTCH1;1555520_at	1555520_at	PTCH1	patched homolog 1 (Drosophila)	5727	9	98205265	04340, 05200, 05217	Hedgehog signaling pathway, Pathways in cancer, Basal cell carcinoma	No Class	No Class	No Class	Cluster0001: Spermatocyte-related
PURG;235634_at	235634_at	PURG	purine-rich element binding protein G	29942	8	30853320; 30888357	-	-	No Class	No Class	No Class	Cluster0001: Spermatocyte-related
PWRN1;1556262_at	1556262_at	PWRN1	Prader-Willi region non-protein coding RNA 1	791114	15	24803303	-	-	No Class	No Class	No Class	Cluster0001: Spermatocyte-related
PWRN1;1556263_s_at	1556263_s_at	PWRN1	Prader-Willi region non-protein coding RNA 1	791114	15	24803303	-	-	No Class	No Class	No Class	Cluster0001: Spermatocyte-related
PWRN1;1569819_at	1569819_at	PWRN1	Prader-Willi region non-protein coding RNA 1	791114	15	24803303	-	-	No Class	No Class	No Class	Cluster0001: Spermatocyte-related
PWRN2;1568663_a_at	1568663_a_at	PWRN2	Prader-Willi region non-protein coding RNA 2	791115	15	24409925	-	-	No Class	No Class	No Class	Cluster0001: Spermatocyte-related
RAB11FIP5;210879_s_at	210879_s_at	RAB11FIP5	RAB11 family interacting protein 5 (class I)	26056	2	73300510	4144	Endocytosis	No Class	No Class	C_003_High_in_Testis	Cluster0001: Spermatocyte-related
RAB27B;207017_at	207017_at	RAB27B	RAB27B, member RAS oncogene family	5874	18	52495839	-	-	No Class	No Class	No Class	Cluster0001: Spermatocyte-related
RAB3IP;223471_at	223471_at	RAB3IP	RAB3A interacting protein (rabin3)	117177	12	70132630; 70133179; 70172753	-	-	Cluster0920	No Class	No Class	Cluster0001: Spermatocyte-related
RAD21L1;215917_at	215917_at	RAD21L1	RAD21-like 1 (S. pombe)	642636	20	1206763	-	-	No Class	No Class	No Class	Cluster0001: Spermatocyte-related
RAD21L1;234662_at	234662_at	RAD21L1	RAD21-like 1 (S. pombe)	642636	20	1206763	-	-	No Class	No Class	No Class	Cluster0001: Spermatocyte-related
RAPGEF6;239438_at	239438_at	RAPGEF6	Rap guanine nucleotide exchange factor (GEF) 6	51735	5	130759615; 130771518; 130799308	-	-	Cluster0045	No Class	No Class	Cluster0001: Spermatocyte-related
RASSF8;235996_at	235996_at	RASSF8	Ras association (RalGDS/AF-6) domain family (N-terminal) member 8	11228	12	26111963; 26126687; 26205490	-	-	No Class	No Class	No Class	Cluster0001: Spermatocyte-related
RBMXL2;207208_at	207208_at	RBMXL2	RNA binding motif protein, X-linked-like 2	27288	11	7110164	-	-	No Class	No Class	C_003_High_in_Testis	Cluster0001: Spermatocyte-related
RCOR3;218344_s_at	218344_s_at	RCOR3	REST corepressor 3	55758	1	211432707; 211433288	-	-	No Class	C_627	No Class	Cluster0001: Spermatocyte-related
RFPL1;207934_at	207934_at	RFPL1	ret finger protein-like 1	5988	22	29834571	-	-	No Class	No Class	No Class	Cluster0001: Spermatocyte-related
RFPL3S;214409_at	214409_at	RFPL3S	RFPL3 antisense RNA (non-protein coding)	10737	22	32755894	-	-	No Class	No Class	C_003_High_in_Testis	Cluster0001: Spermatocyte-related
RFTN1;1569787_at	1569787_at	RFTN1	raftlin, lipid raft linker 1	23180	3	16357352	-	-	No Class	No Class	No Class	Cluster0001: Spermatocyte-related
RGS22;223691_at	223691_at	RGS22	regulator of G-protein signaling 22	26166	8	100973275	-	-	No Class	No Class	No Class	Cluster0001: Spermatocyte-related
RGSL1;211446_at	211446_at	RGSL1	regulator of G-protein signaling like 1	353299	1	182419255	-	-	Cluster0003	No Class	No Class	Cluster0001: Spermatocyte-related
RIMKLB;229344_x_at	229344_x_at	RIMKLB	ribosomal modification protein rimK-like family member B	57494	12	8850517	-	-	Cluster0651	No Class	No Class	Cluster0001: Spermatocyte-related
RNASE11;231603_at	231603_at	RNASE11	ribonuclease, RNase A family, 11 (non-active)	122651	14	21051053	-	-	No Class	No Class	No Class	Cluster0001: Spermatocyte-related
RNF133;231373_at	231373_at	RNF133	ring finger protein 133	168433	7	122337765	-	-	Cluster0024	No Class	No Class	Cluster0001: Spermatocyte-related
RNF148;242925_at	242925_at	RNF148	ring finger protein 148	378925	7	122341719	-	-	No Class	No Class	No Class	Cluster0001: Spermatocyte-related
RNF168;1553127_a_at	1553127_a_at	RNF168	ring finger protein 168	165918	3	196198628	-	-	No Class	No Class	No Class	Cluster0001: Spermatocyte-related
RNF17;220270_at	220270_at	RNF17	ring finger protein 17	56163	13	25338300	-	-	No Class	No Class	C_003_High_in_Testis	Cluster0001: Spermatocyte-related
RNF17;221033_s_at	221033_s_at	RNF17	ring finger protein 17	56163	13	25338300	-	-	No Class	No Class	No Class	Cluster0001: Spermatocyte-related
RNF216;1563361_at	1563361_at	RNF216	ring finger protein 216	54476	7	5659677	-	-	No Class	No Class	No Class	Cluster0001: Spermatocyte-related
RNF32;220991_s_at	220991_s_at	RNF32	ring finger protein 32	140545	7	156433400	-	-	No Class	No Class	C_003_High_in_Testis	Cluster0001: Spermatocyte-related
RNF38;222660_s_at	222660_s_at	RNF38	ring finger protein 38	152006	9	36336400	-	-	No Class	No Class	No Class	Cluster0001: Spermatocyte-related
RNF6;210931_at	210931_at	RNF6	ring finger protein (C3H2C3 type) 6	6049	13	26786905	-	-	No Class	No Class	No Class	Cluster0001: Spermatocyte-related
ROPN1;224191_x_at	224191_x_at	ROPN1	ropporin, rhophilin associated protein 1	54763	3	123687880	-	-	No Class	No Class	No Class	Cluster0001: Spermatocyte-related
ROPN1;231535_x_at	231535_x_at	ROPN1	ropporin, rhophilin associated protein 1	54763	3	123687880	-	-	No Class	No Class	No Class	Cluster0001: Spermatocyte-related
ROPN1;233203_at	233203_at	ROPN1	ropporin, rhophilin associated protein 1	54763	3	123687880	-	-	No Class	No Class	No Class	Cluster0001: Spermatocyte-related
RP11-159J2.1;217332_at	217332_at	RP11-159J2.1	CTAGE family, member 5 pseudogene	647288	13	75811889	-	-	No Class	No Class	No Class	Cluster0001: Spermatocyte-related
RP11-218C14.6;1558493_at	1558493_at	RP11-218C14.6	cystatin pseudogene	164380	20	23499782	-	-	No Class	No Class	No Class	Cluster0001: Spermatocyte-related
RP11-64P12.3;1556876_s_at	1556876_s_at	RP11-64P12.3	transmembrane phosphoinositide 3-phosphatase and tensin homolog 2 pseudogene	644623	13	-	-	-	No Class	No Class	No Class	Cluster0001: Spermatocyte-related
RPGRIP1;206608_s_at	206608_s_at	RPGRIP1	retinitis pigmentosa GTPase regulator interacting protein 1	57096	14	21756135	-	-	No Class	No Class	C_003_High_in_Testis	Cluster0001: Spermatocyte-related
RPL10L;217559_at	217559_at	RPL10L	ribosomal protein L10-like	140801	14	47120221	3010	Ribosome	Cluster0895	No Class	C_003_High_in_Testis	Cluster0001: Spermatocyte-related
RPS6KC1;218909_at	218909_at	RPS6KC1	ribosomal protein S6 kinase, 52kDa, polypeptide 1	26750	1	213224587	-	-	Cluster0032	No Class	C_317	Cluster0001: Spermatocyte-related
SAMD4A;215495_s_at	215495_s_at	SAMD4A	sterile alpha motif domain containing 4A	23034	14	55034636; 55221505	-	-	No Class	No Class	C_003_High_in_Testis	Cluster0001: Spermatocyte-related
SEC61A2;230215_at	230215_at	SEC61A2	Sec61 alpha 2 subunit (S. cerevisiae)	55176	10	12171639	03060, 05110	Protein export, Vibrio cholerae infection	No Class	No Class	No Class	Cluster0001: Spermatocyte-related
SEMG1;206442_at	206442_at	SEMG1	semenogelin I	6406	20	43835637	-	-	No Class	No Class	C_031_High_in_Prostate	Cluster0001: Spermatocyte-related
SEMG2;216030_s_at	216030_s_at	SEMG2	semenogelin II	6407	20	43850009	-	-	No Class	No Class	C_031_High_in_Prostate	Cluster0001: Spermatocyte-related
SENP8;228398_at	228398_at	SENP8	SUMO/sentrin specific peptidase family member 8	123228	15	72406598; 72409191; 72409245; 72410630	-	-	No Class	No Class	No Class	Cluster0001: Spermatocyte-related
SEPT12;230947_at	230947_at	2011-09-12	septin 12	124404	16	4827675	-	-	Cluster0266	C_194	No Class	Cluster0001: Spermatocyte-related
SERP2;228044_at	228044_at	SERP2	stress-associated endoplasmic reticulum protein family member 2	387923	13	44947977	-	-	No Class	No Class	No Class	Cluster0001: Spermatocyte-related
SERP2;239889_at	239889_at	SERP2	stress-associated endoplasmic reticulum protein family member 2	387923	13	44947977	-	-	No Class	No Class	No Class	Cluster0001: Spermatocyte-related
SERP2;239890_s_at	239890_s_at	SERP2	stress-associated endoplasmic reticulum protein family member 2	387923	13	44947977	-	-	No Class	No Class	No Class	Cluster0001: Spermatocyte-related
SESN3;235683_at	235683_at	SESN3	sestrin 3	143686	11	94906132	4115	p53 signaling pathway	Cluster0299	No Class	No Class	Cluster0001: Spermatocyte-related
SH3GL3;205637_s_at	205637_s_at	SH3GL3	SH3-domain GRB2-like 3	6457	15	84116090	4144	Endocytosis	No Class	No Class	C_001_High_in_CNS	Cluster0001: Spermatocyte-related
SH3RF2;228892_at	228892_at	SH3RF2	SH3 domain containing ring finger 2	153769	5	145316125	-	-	No Class	No Class	No Class	Cluster0001: Spermatocyte-related
SI;206664_at	206664_at	SI	sucrase-isomaltase (alpha-glucosidase)	6476	3	164696686	00500, 01100	Starch and sucrose metabolism, Metabolic pathways	Cluster0318	No Class	No Class	Cluster0001: Spermatocyte-related
SIRPD;232891_at	232891_at	SIRPD	signal-regulatory protein delta	128646	20	1514898	-	-	No Class	No Class	No Class	Cluster0001: Spermatocyte-related
SLC25A31;221037_s_at	221037_s_at	SLC25A31	solute carrier family 25 (mitochondrial carrier; adenine nucleotide translocator), member 31	83447	4	128651554	04020, 05012, 05016	Calcium signaling pathway, Parkinson s disease, Huntington s disease	No Class	No Class	C_003_High_in_Testis	Cluster0001: Spermatocyte-related
SLC25A33;223296_at	223296_at	SLC25A33	solute carrier family 25, member 33	84275	1	9599527	-	-	No Class	No Class	No Class	Cluster0001: Spermatocyte-related
SLC26A3;206143_at	206143_at	SLC26A3	solute carrier family 26, member 3	1811	7	107405911	-	-	No Class	No Class	No Class	Cluster0001: Spermatocyte-related
SLC6A16;219820_at	219820_at	SLC6A16	solute carrier family 6, member 16	28968	19	49792893	-	-	No Class	No Class	C_003_High_in_Testis	Cluster0001: Spermatocyte-related
SLCO6A1;1552745_at	1552745_at	SLCO6A1	solute carrier organic anion transporter family, member 6A1	133482	5	101707653	-	-	No Class	No Class	No Class	Cluster0001: Spermatocyte-related
SLFNL1;1553315_at	1553315_at	SLFNL1	schlafen-like 1	200172	1	41481268	-	-	No Class	No Class	No Class	Cluster0001: Spermatocyte-related
SLFNL1;1554074_s_at	1554074_s_at	SLFNL1	schlafen-like 1	200172	1	41481268	-	-	No Class	No Class	No Class	Cluster0001: Spermatocyte-related
SMC6;218781_at	218781_at	SMC6	structural maintenance of chromosomes 6	79677	2	17845079	-	-	No Class	No Class	C_032_General_HK	Cluster0001: Spermatocyte-related
SMCP;206406_at	206406_at	SMCP	sperm mitochondria-associated cysteine-rich protein	4184	1	152850797	-	-	Cluster0048	C_115	C_003_High_in_Testis	Cluster0001: Spermatocyte-related
SMCR7L;221516_s_at	221516_s_at	SMCR7L	Smith-Magenis syndrome chromosome region, candidate 7-like	54471	22	39898283	-	-	Cluster0938	No Class	No Class	Cluster0001: Spermatocyte-related
SNX16;219793_at	219793_at	SNX16	sorting nexin 16	64089	8	82711819	-	-	No Class	No Class	No Class	Cluster0001: Spermatocyte-related
SNX31;241987_x_at	241987_x_at	SNX31	sorting nexin 31	169166	8	101585113	-	-	No Class	No Class	No Class	Cluster0001: Spermatocyte-related
SOCS7;214015_at	214015_at	SOCS7	suppressor of cytokine signaling 7	30837	17	36508004	4630	Jak-STAT signaling pathway	No Class	No Class	C_003_High_in_Testis	Cluster0001: Spermatocyte-related
SOX30;1559235_a_at	1559235_a_at	SOX30	SRY (sex determining region Y)-box 30	11063	5	157052686	-	-	No Class	No Class	No Class	Cluster0001: Spermatocyte-related
SPA17;205406_s_at	205406_s_at	SPA17	sperm autoantigenic protein 17	53340	11	124543739	-	-	Cluster1005	No Class	C_003_High_in_Testis	Cluster0001: Spermatocyte-related
SPACA3;243621_at	243622_at	SPACA3	sperm acrosome associated 3	124912	17	31318881	-	-	No Class	No Class	No Class	Cluster0001: Spermatocyte-related
SPACA4;231054_at	231054_at	SPACA4	sperm acrosome associated 4	171169	19	49109999	-	-	Cluster0001	C_001_HK?	No Class	Cluster0001: Spermatocyte-related
SPAG17;233516_s_at	233516_s_at	SPAG17	sperm associated antigen 17	200162	1	118496287	-	-	No Class	No Class	No Class	Cluster0001: Spermatocyte-related
SPAG6;210032_s_at	210032_s_at	SPAG6	sperm associated antigen 6	9576	10	22634398	-	-	No Class	No Class	C_003_High_in_Testis	Cluster0001: Spermatocyte-related
SPAM1;210536_s_at	210536_s_at	SPAM1	sperm adhesion molecule 1 (PH-20 hyaluronidase, zona pellucida binding)	6677	7	123565328	00531, 01100	Glycosaminoglycan degradation, Metabolic pathways	Cluster0048	C_115	No Class	Cluster0001: Spermatocyte-related
SPANXC;220217_x_at	220217_x_at	SPANXC	SPANX family, member C	64663	X	140335596	-	-	Cluster0342	No Class	C_003_High_in_Testis	Cluster0001: Spermatocyte-related
SPATA1;221057_at	221057_at	SPATA1	spermatogenesis associated 1	64173	1	84971973	-	-	No Class	No Class	No Class	Cluster0001: Spermatocyte-related
SPATA12;237807_at	237807_at	SPATA12	spermatogenesis associated 12	353324	3	57094468	-	-	No Class	No Class	No Class	Cluster0001: Spermatocyte-related
SPATA16;223876_at	223876_at	SPATA16	spermatogenesis associated 16	83893	3	172607147	-	-	No Class	No Class	No Class	Cluster0001: Spermatocyte-related
SPATA17;1552269_at	1552269_at	SPATA17	spermatogenesis associated 17	128153	1	217804694	-	-	No Class	No Class	No Class	Cluster0001: Spermatocyte-related
SPATA17;230763_at	230763_at	SPATA17	spermatogenesis associated 17	128153	1	217804694	-	-	Cluster0161	No Class	No Class	Cluster0001: Spermatocyte-related
SPATA18;229331_at	229331_at	SPATA18	spermatogenesis associated 18 homolog (rat)	132671	4	52917592	-	-	Cluster0916	No Class	No Class	Cluster0001: Spermatocyte-related
SPATA18;230723_at	230723_at	SPATA18	spermatogenesis associated 18 homolog (rat)	132671	4	52917592	-	-	No Class	No Class	No Class	Cluster0001: Spermatocyte-related
SPATA19;1559138_a_at	1559138_a_at	SPATA19	spermatogenesis associated 19	219938	11	133710516	-	-	No Class	No Class	No Class	Cluster0001: Spermatocyte-related
SPATA22;1558668_s_at	1558668_s_at	SPATA22	spermatogenesis associated 22	84690	17	3343307	-	-	No Class	No Class	No Class	Cluster0001: Spermatocyte-related
SPATA22;231114_at	231114_at	SPATA22	spermatogenesis associated 22	84690	17	3343307	-	-	No Class	No Class	No Class	Cluster0001: Spermatocyte-related
SPATA24;238027_at	238027_at	SPATA24	spermatogenesis associated 24	202051	5	138732457	-	-	No Class	No Class	No Class	Cluster0001: Spermatocyte-related
SPATA3;240340_at	240340_at	SPATA3	spermatogenesis associated 3	130560	2	231860838	-	-	Cluster0045	No Class	No Class	Cluster0001: Spermatocyte-related
SPATA4;231178_at	231178_at	SPATA4	spermatogenesis associated 4	132851	4	177105724	-	-	No Class	No Class	No Class	Cluster0001: Spermatocyte-related
SPATA6;220298_s_at	220298_s_at	SPATA6	spermatogenesis associated 6	54558	1	48764277	-	-	No Class	No Class	C_003_High_in_Testis	Cluster0001: Spermatocyte-related
SPATA6;220299_at	220299_at	SPATA6	spermatogenesis associated 6	54558	1	48764277	-	-	No Class	No Class	C_003_High_in_Testis	Cluster0001: Spermatocyte-related
SPATA7;219583_s_at	219583_s_at	SPATA7	spermatogenesis associated 7	55812	14	88852011	-	-	No Class	No Class	C_003_High_in_Testis	Cluster0001: Spermatocyte-related
SPATA7;234929_s_at	234929_s_at	SPATA7	spermatogenesis associated 7	55812	14	88852011	-	-	No Class	No Class	No Class	Cluster0001: Spermatocyte-related
SPATA8;231006_at	231006_at	SPATA8	spermatogenesis associated 8	145946	15	97326678	-	-	Cluster0024	C_043	No Class	Cluster0001: Spermatocyte-related
SPATA9;223840_s_at	223840_s_at	SPATA9	spermatogenesis associated 9	83890	5	94994019	-	-	No Class	No Class	No Class	Cluster0001: Spermatocyte-related
SPATA9;223841_s_at	223841_s_at	SPATA9	spermatogenesis associated 9	83890	5	94994019	-	-	No Class	No Class	No Class	Cluster0001: Spermatocyte-related
SPATS1;239870_at	239870_at	SPATS1	spermatogenesis associated, serine-rich 1	221409	6	44310396	-	-	No Class	No Class	No Class	Cluster0001: Spermatocyte-related
SPDYA;238262_at	238262_at	SPDYA	speedy homolog A (Xenopus laevis)	245711	2	29033699; 29038862	04114, 04914	Oocyte meiosis, Progesterone-mediated oocyte maturation	No Class	No Class	No Class	Cluster0001: Spermatocyte-related
SPDYE1;232964_at	232964_at	SPDYE1	speedy homolog E1 (Xenopus laevis)	285955	7	44040488	-	-	No Class	No Class	No Class	Cluster0001: Spermatocyte-related
SPEF2;232745_x_at	232745_x_at	SPEF2	sperm flagellar 2	79925	5	35617988	-	-	No Class	No Class	No Class	Cluster0001: Spermatocyte-related
SPEM1;240878_at	240878_at	SPEM1	spermatid maturation 1	374768	17	7323678	-	-	No Class	No Class	No Class	Cluster0001: Spermatocyte-related
SPERT;1553847_a_at	1553847_a_at	SPERT	spermatid associated	220082	13	46276445	-	-	No Class	No Class	No Class	Cluster0001: Spermatocyte-related
SPINK5L3;233340_at	233340_at	SPINK5L3	serine protease inhibitor Kazal-type 5-like 3	153218	5	147648422	-	-	No Class	No Class	No Class	Cluster0001: Spermatocyte-related
SPZ1;224167_at	224167_at	SPZ1	spermatogenic leucine zipper 1	84654	5	79615789	-	-	No Class	No Class	No Class	Cluster0001: Spermatocyte-related
SRPK2;203181_x_at	203181_x_at	SRPK2	SFRS protein kinase 2	6733	7	104756823	-	-	No Class	No Class	C_343	Cluster0001: Spermatocyte-related
SRPK2;214931_s_at	214931_s_at	SRPK2	SFRS protein kinase 2	6733	7	104756823	-	-	No Class	No Class	C_003_High_in_Testis	Cluster0001: Spermatocyte-related
SRRM5;1565849_a_at	1565849_a_at	SRRM5	serine/arginine repetitive matrix 5	100170229	19	44116252	-	-	No Class	No Class	No Class	Cluster0001: Spermatocyte-related
SSX2IP;203015_s_at	203015_s_at	SSX2IP	synovial sarcoma, X breakpoint 2 interacting protein	117178	1	85109389	4520	Adherens junction	Cluster0424	C_250	C_003_High_in_Testis	Cluster0001: Spermatocyte-related
ST7L;1552738_a_at	1552738_a_at	ST7L	suppression of tumorigenicity 7 like	54879	1	113066141; 113084416	-	-	No Class	No Class	No Class	Cluster0001: Spermatocyte-related
ST7L;1552739_s_at	1552739_s_at	ST7L	suppression of tumorigenicity 7 like	54879	1	113066141; 113084416	-	-	No Class	No Class	No Class	Cluster0001: Spermatocyte-related
ST7OT2;237808_at	237808_at	ST7OT2	ST7 overlapping transcript 2 (non-protein coding)	93654	7	116752347	-	-	No Class	No Class	No Class	Cluster0001: Spermatocyte-related
ST7OT4;1559208_at	1559208_at	ST7OT4	ST7 overlapping transcript 4 (non-protein coding)	338069	7	116593952	-	-	No Class	No Class	No Class	Cluster0001: Spermatocyte-related
STARD6;1553084_at	1553084_at	STARD6	StAR-related lipid transfer (START) domain containing 6	147323	18	51851062	-	-	No Class	No Class	No Class	Cluster0001: Spermatocyte-related
STK31;223883_s_at	223883_s_at	STK31	serine/threonine kinase 31	56164	7	23749837; 23749996	-	-	No Class	No Class	No Class	Cluster0001: Spermatocyte-related
STK33;228035_at	228035_at	STK33	serine/threonine kinase 33	65975	11	8413417	-	-	No Class	No Class	No Class	Cluster0001: Spermatocyte-related
STT3B;231285_at	231285_at	STT3B	STT3, subunit of the oligosaccharyltransferase complex, homolog B (S. cerevisiae)	201595	3	31574490	00510, 01100	N-Glycan biosynthesis, Metabolic pathways	No Class	No Class	No Class	Cluster0001: Spermatocyte-related
STXBP5L;215518_at	215518_at	STXBP5L	syntaxin binding protein 5-like	9515	3	120627049	-	-	No Class	No Class	No Class	Cluster0001: Spermatocyte-related
SUN3;231618_s_at	231618_s_at	SUN3	Sad1 and UNC84 domain containing 3	256979	7	48026747	-	-	No Class	No Class	No Class	Cluster0001: Spermatocyte-related
SYCP1;206740_x_at	206740_x_at	SYCP1	synaptonemal complex protein 1	6847	1	115397454	-	-	No Class	No Class	C_003_High_in_Testis	Cluster0001: Spermatocyte-related
SYCP1;216917_s_at	216917_s_at	SYCP1	synaptonemal complex protein 1	6847	1	115397454	-	-	No Class	No Class	C_003_High_in_Testis	Cluster0001: Spermatocyte-related
TADA2A;209938_at	209938_at	TADA2A	transcriptional adaptor 2A	6871	17	35766976; 35767311	-	-	No Class	No Class	No Class	Cluster0001: Spermatocyte-related
TBC1D21;231475_at	231475_at	TBC1D21	TBC1 domain family, member 21	161514	15	74165967	-	-	Cluster0001	No Class	No Class	Cluster0001: Spermatocyte-related
TBC1D28;233462_at	233462_at	TBC1D28	TBC1 domain family, member 28	254272	17	18538841	-	-	No Class	No Class	No Class	Cluster0001: Spermatocyte-related
TCEB3B;220844_at	220844_at	TCEB3B	transcription elongation factor B polypeptide 3B (elongin A2)	51224	18	44558942	-	-	No Class	No Class	No Class	Cluster0001: Spermatocyte-related
TCP10L;230394_at	230394_at	TCP10L	t-complex 10 (mouse)-like	140290	21	33947151	-	-	No Class	No Class	No Class	Cluster0001: Spermatocyte-related
TCP11;220378_at	220378_at	TCP11	t-complex 11 homolog (mouse)	6954	6	35085848	-	-	No Class	No Class	C_003_High_in_Testis	Cluster0001: Spermatocyte-related
TCTE1;237280_at	237280_at	TCTE1	t-complex-associated-testis-expressed 1	202500	6	44247896	-	-	No Class	No Class	No Class	Cluster0001: Spermatocyte-related
TCTE3;1554401_a_at	1554401_a_at	TCTE3	t-complex-associated-testis-expressed 3	6991	6	170140214	-	-	No Class	No Class	No Class	Cluster0001: Spermatocyte-related
TDRD10;231371_at	231371_at	TDRD10	tudor domain containing 10	126668	1	154474694	-	-	No Class	No Class	No Class	Cluster0001: Spermatocyte-related
TEKT3;223867_at	223867_at	TEKT3	tektin 3	64518	17	15207130	-	-	No Class	No Class	No Class	Cluster0001: Spermatocyte-related
TEX11;221259_s_at	221259_s_at	TEX11	testis expressed 11	56159	X	69748790	-	-	Cluster0059	No Class	No Class	Cluster0001: Spermatocyte-related
TEX11;233514_x_at	233514_x_at	TEX11	testis expressed 11	56159	X	69748790	-	-	No Class	No Class	No Class	Cluster0001: Spermatocyte-related
TEX11;234296_s_at	234296_s_at	TEX11	testis expressed 11	56159	X	69748790	-	-	No Class	No Class	No Class	Cluster0001: Spermatocyte-related
TEX15;221448_s_at	221448_s_at	TEX15	testis expressed 15	56154	8	30689061	-	-	No Class	No Class	No Class	Cluster0001: Spermatocyte-related
TEX15;232760_at	232760_at	TEX15	testis expressed 15	56154	8	30689061	-	-	No Class	No Class	No Class	Cluster0001: Spermatocyte-related
TGIF2LY;233178_at	233178_at	TGIF2LY	TGFB-induced factor homeobox 2-like, Y-linked	90655	Y	3447125	-	-	Cluster0121	No Class	No Class	Cluster0001: Spermatocyte-related
TGM4;206260_at	206260_at	TGM4	transglutaminase 4 (prostate)	7047	3	44916097	-	-	Cluster0003	C_004_HK?	C_031_High_in_Prostate	Cluster0001: Spermatocyte-related
THAP5;244190_at	244190_at	THAP5	THAP domain containing 5	168451	7	108202672	-	-	No Class	No Class	No Class	Cluster0001: Spermatocyte-related
TIGD4;1552523_a_at	1552523_a_at	TIGD4	tigger transposable element derived 4	201798	4	153690507	-	-	No Class	No Class	No Class	Cluster0001: Spermatocyte-related
TKTL2;223829_at	223829_at	TKTL2	transketolase-like 2	84076	4	164392247	00030, 01100	Pentose phosphate pathway, Metabolic pathways	No Class	No Class	No Class	Cluster0001: Spermatocyte-related
TLN1;236132_at	236132_at	TLN1	talin 1	7094	9	35697333	4510	Focal adhesion	No Class	No Class	No Class	Cluster0001: Spermatocyte-related
TMCO2;231264_at	231264_at	TMCO2	transmembrane and coiled-coil domains 2	127391	1	40713572	-	-	No Class	No Class	No Class	Cluster0001: Spermatocyte-related
TMCO5A;1553636_at	1553636_at	TMCO5A	transmembrane and coiled-coil domains 5A	145942	15	38227456	-	-	No Class	No Class	No Class	Cluster0001: Spermatocyte-related
TMCO5A;1553637_s_at	1553637_s_at	TMCO5A	transmembrane and coiled-coil domains 5A	145942	15	38227456	-	-	No Class	No Class	No Class	Cluster0001: Spermatocyte-related
TMCO5A;1560184_at	1560184_at	TMCO5A	transmembrane and coiled-coil domains 5A	145942	15	38227456	-	-	No Class	No Class	No Class	Cluster0001: Spermatocyte-related
TMCO5B;243406_at	243407_at	TMCO5B	transmembrane and coiled-coil domains 5B	440268	15	-	-	-	No Class	No Class	No Class	Cluster0001: Spermatocyte-related
TMEM225;244460_at	244460_at	TMEM225	transmembrane protein 225	338661	11	123753634	-	-	No Class	No Class	No Class	Cluster0001: Spermatocyte-related
TMEM232;1568698_at	1568698_at	TMEM232	transmembrane protein 232	642987	5	109755812	-	-	No Class	No Class	No Class	Cluster0001: Spermatocyte-related
TMEM31;231569_at	231569_at	TMEM31	transmembrane protein 31	203562	X	102965836	-	-	Cluster0024	C_043	No Class	Cluster0001: Spermatocyte-related
TMEM38B;222736_s_at	222736_s_at	TMEM38B	transmembrane protein 38B	55151	9	108456824	-	-	No Class	No Class	No Class	Cluster0001: Spermatocyte-related
TMEM67;238229_at	238229_at	TMEM67	transmembrane protein 67	91147	8	94767071	-	-	No Class	No Class	No Class	Cluster0001: Spermatocyte-related
TMEM72;1558324_a_at	1558324_a_at	TMEM72	transmembrane protein 72	643236	10	45406763	-	-	No Class	No Class	No Class	Cluster0001: Spermatocyte-related
TMEM84;240912_x_at	240912_x_at	TMEM84	transmembrane protein 84	283673	15	69373189	-	-	No Class	No Class	No Class	Cluster0001: Spermatocyte-related
TMPRSS11B;1560712_at	1560712_at	TMPRSS11B	transmembrane protease, serine 11B	132724	4	69092371	-	-	No Class	No Class	No Class	Cluster0001: Spermatocyte-related
TMPRSS12;1569176_at	1569176_at	TMPRSS12	transmembrane protease, serine 12	283471	12	51236700	-	-	No Class	No Class	No Class	Cluster0001: Spermatocyte-related
TNNI3K;220415_at	220415_at	TNNI3K	TNNI3 interacting kinase	51086	1	74663946; 74701084	-	-	No Class	No Class	No Class	Cluster0001: Spermatocyte-related
TNP1;206568_at	206568_at	TNP1	transition protein 1 (during histone to protamine replacement)	7141	2	217724183	-	-	No Class	No Class	C_003_High_in_Testis	Cluster0001: Spermatocyte-related
TNP2;207736_s_at	207736_s_at	TNP2	transition protein 2 (during histone to protamine replacement)	7142	16	11361714	-	-	No Class	No Class	C_003_High_in_Testis	Cluster0001: Spermatocyte-related
TNP2;217460_at	217460_at	TNP2	transition protein 2 (during histone to protamine replacement)	7142	16	11361714	-	-	Cluster0017	No Class	No Class	Cluster0001: Spermatocyte-related
TNS3;234257_at	234257_at	TNS3	tensin 3	64759	7	47314752	-	-	No Class	No Class	No Class	Cluster0001: Spermatocyte-related
TPD52L3;231554_at	231554_at	TPD52L3	tumor protein D52-like 3	89882	9	6328348	-	-	Cluster0024	C_043	No Class	Cluster0001: Spermatocyte-related
TPD52L3;240051_at	240051_at	TPD52L3	tumor protein D52-like 3	89882	9	6328348	-	-	Cluster0001	C_001_HK?	No Class	Cluster0001: Spermatocyte-related
TPPP2;1559785_at	1559785_at	TPPP2	tubulin polymerization-promoting protein family member 2	122664	14	21498344	-	-	No Class	No Class	No Class	Cluster0001: Spermatocyte-related
TPPP2;231140_at	231140_at	TPPP2	tubulin polymerization-promoting protein family member 2	122664	14	21498344	-	-	Cluster0042	C_055	No Class	Cluster0001: Spermatocyte-related
TPTE;220205_at	220205_at	TPTE	transmembrane phosphatase with tensin homology	7179	21	10906742	-	-	No Class	No Class	C_003_High_in_Testis	Cluster0001: Spermatocyte-related
TRIM36;231123_at	231123_at	TRIM36	tripartite motif-containing 36	55521	5	114460466; 114506798; 114513236	-	-	No Class	No Class	No Class	Cluster0001: Spermatocyte-related
TRMT5;227653_at	227653_at	TRMT5	TRM5 tRNA methyltransferase 5 homolog (S. cerevisiae)	57570	14	61438168	-	-	No Class	No Class	No Class	Cluster0001: Spermatocyte-related
TRPM1;240386_at	240386_at	TRPM1	transient receptor potential cation channel, subfamily M, member 1	4308	15	31293552	-	-	No Class	No Class	No Class	Cluster0001: Spermatocyte-related
TRUB1;235447_at	235447_at	TRUB1	TruB pseudouridine (psi) synthase homolog 1 (E. coli)	142940	10	116697951	-	-	Cluster0018	C_040	No Class	Cluster0001: Spermatocyte-related
TRYX3;237513_at	237513_at	TRYX3	trypsin X3	136541	7	141951963	-	-	No Class	No Class	No Class	Cluster0001: Spermatocyte-related
TSGA10;220623_s_at	220623_s_at	TSGA10	testis specific, 10	80705	2	99613724	-	-	No Class	No Class	C_003_High_in_Testis	Cluster0001: Spermatocyte-related
TSNAXIP1;222220_s_at	222220_s_at	TSNAXIP1	translin-associated factor X interacting protein 1	55815	16	67841009	-	-	No Class	No Class	C_003_High_in_Testis	Cluster0001: Spermatocyte-related
TSPAN16;242179_s_at	242179_s_at	TSPAN16	tetraspanin 16	26526	19	11406823	-	-	No Class	No Class	No Class	Cluster0001: Spermatocyte-related
TSPAN16;242180_at	242180_at	TSPAN16	tetraspanin 16	26526	19	11406823	-	-	Cluster0690	No Class	No Class	Cluster0001: Spermatocyte-related
TSPYL6;231339_at	231339_at	TSPYL6	TSPY-like 6	388951	2	54480314	-	-	No Class	No Class	No Class	Cluster0001: Spermatocyte-related
TSSK4;242595_at	242595_at	TSSK4	testis-specific serine kinase 4	283629	14	24674961	-	-	No Class	No Class	No Class	Cluster0001: Spermatocyte-related
TSSK6;224409_s_at	224409_s_at	TSSK6	testis-specific serine kinase 6	83983	19	19625028	-	-	Cluster0001	C_001_HK?	No Class	Cluster0001: Spermatocyte-related
TTBK2;240011_at	240011_at	TTBK2	tau tubulin kinase 2	146057	15	43036541	-	-	No Class	No Class	No Class	Cluster0001: Spermatocyte-related
TTC12;219587_at	219587_at	TTC12	tetratricopeptide repeat domain 12	54970	11	113185250	-	-	No Class	No Class	C_003_High_in_Testis	Cluster0001: Spermatocyte-related
TTC21A;230997_at	230997_at	TTC21A	tetratricopeptide repeat domain 21A	199223	3	39149151	-	-	No Class	No Class	No Class	Cluster0001: Spermatocyte-related
TTC23L;239620_at	239620_at	TTC23L	tetratricopeptide repeat domain 23-like	153657	5	34839268	-	-	Cluster0324	No Class	No Class	Cluster0001: Spermatocyte-related
TTC25;223924_at	223924_at	TTC25	tetratricopeptide repeat domain 25	83538	17	40086887	-	-	No Class	C_400	No Class	Cluster0001: Spermatocyte-related
TTC29;223962_at	223962_at	TTC29	tetratricopeptide repeat domain 29	83894	4	147628179	-	-	Cluster0148	No Class	No Class	Cluster0001: Spermatocyte-related
TTC6;1556666_a_at	1556666_a_at	TTC6	tetratricopeptide repeat domain 6	115669	14	-	-	-	No Class	No Class	No Class	Cluster0001: Spermatocyte-related
TTC7A;224924_at	224924_at	TTC7A	tetratricopeptide repeat domain 7A	57217	2	47168312	-	-	No Class	No Class	No Class	Cluster0001: Spermatocyte-related
TTC7A;240369_at	240369_at	TTC7A	tetratricopeptide repeat domain 7A	57217	2	47168312	-	-	No Class	No Class	No Class	Cluster0001: Spermatocyte-related
TTLL13;1568843_at	1568843_at	TTLL13	tubulin tyrosine ligase-like family, member 13	440307	15	90792763	-	-	No Class	No Class	No Class	Cluster0001: Spermatocyte-related
TTLL2;223998_at	223998_at	TTLL2	tubulin tyrosine ligase-like family, member 2	83887	6	167738573	-	-	No Class	No Class	No Class	Cluster0001: Spermatocyte-related
TTLL5;215898_at	215898_at	TTLL5	tubulin tyrosine ligase-like family, member 5	23093	14	76127550	-	-	No Class	No Class	No Class	Cluster0001: Spermatocyte-related
TTLL6;230924_at	230924_at	TTLL6	tubulin tyrosine ligase-like family, member 6	284076	17	46839593	-	-	No Class	No Class	No Class	Cluster0001: Spermatocyte-related
TTLL9;232357_at	232357_at	TTLL9	tubulin tyrosine ligase-like family, member 9	164395	20	30458504	-	-	No Class	No Class	No Class	Cluster0001: Spermatocyte-related
TTTY2;216665_s_at	216665_s_at	TTTY2	testis-specific transcript, Y-linked 2 (non-protein coding)	60439	Y	6274285; 9573894	-	-	No Class	No Class	No Class	Cluster0001: Spermatocyte-related
TULP2;206733_at	206733_at	TULP2	tubby like protein 2	7288	19	49384221	-	-	No Class	No Class	C_003_High_in_Testis	Cluster0001: Spermatocyte-related
TXNDC2;1552657_a_at	1552657_a_at	TXNDC2	thioredoxin domain containing 2 (spermatozoa)	84203	18	9885722; 9885988	-	-	No Class	No Class	No Class	Cluster0001: Spermatocyte-related
TXNDC2;224168_at	224168_at	TXNDC2	thioredoxin domain containing 2 (spermatozoa)	84203	18	9885722; 9885988	-	-	No Class	No Class	No Class	Cluster0001: Spermatocyte-related
UBE2U;1553776_at	1553776_at	UBE2U	ubiquitin-conjugating enzyme E2U (putative)	148581	1	64669489	4120	Ubiquitin mediated proteolysis	No Class	No Class	No Class	Cluster0001: Spermatocyte-related
UBQLN3;220422_at	220422_at	UBQLN3	ubiquilin 3	50613	11	5528529	-	-	Cluster0048	No Class	C_003_High_in_Testis	Cluster0001: Spermatocyte-related
UBQLNL;236965_at	236965_at	UBQLNL	ubiquilin-like	143630	11	5535623	-	-	No Class	No Class	No Class	Cluster0001: Spermatocyte-related
UBXN10;238657_at	238657_at	UBXN10	UBX domain protein 10	127733	1	20512577	-	-	No Class	No Class	No Class	Cluster0001: Spermatocyte-related
UBXN4;1562741_at	1562741_at	UBXN4	UBX domain protein 4	23190	2	136499188	-	-	No Class	No Class	No Class	Cluster0001: Spermatocyte-related
UGGT2;1555560_at	1555560_at	UGGT2	UDP-glucose glycoprotein glucosyltransferase 2	55757	13	96453837	-	-	No Class	No Class	No Class	Cluster0001: Spermatocyte-related
UNC80;230220_at	230220_at	UNC80	unc-80 homolog (C. elegans)	285175	2	210636716	-	-	No Class	No Class	No Class	Cluster0001: Spermatocyte-related
URB1;237551_at	237551_at	URB1	URB1 ribosome biogenesis 1 homolog (S. cerevisiae)	9875	21	33683329	-	-	No Class	No Class	No Class	Cluster0001: Spermatocyte-related
USH2A;207706_at	207706_at	USH2A	Usher syndrome 2A (autosomal recessive, mild)	7399	1	215796235; 216347293	-	-	No Class	No Class	No Class	Cluster0001: Spermatocyte-related
USP25;220419_s_at	220419_s_at	USP25	ubiquitin specific peptidase 25	29761	21	17102495	-	-	No Class	No Class	No Class	Cluster0001: Spermatocyte-related
USP42;226669_at	226669_at	USP42	ubiquitin specific peptidase 42	84132	7	6144549	-	-	Cluster0249	No Class	No Class	Cluster0001: Spermatocyte-related
USP6;206405_x_at	206405_x_at	USP6	ubiquitin specific peptidase 6 (Tre-2 oncogene)	9098	17	5031686	-	-	No Class	No Class	C_374	Cluster0001: Spermatocyte-related
USPL1;204190_at	204190_at	USPL1	ubiquitin specific peptidase like 1	10208	13	31191829	-	-	No Class	No Class	No Class	Cluster0001: Spermatocyte-related
VPRBP;204377_s_at	204377_s_at	VPRBP	Vpr (HIV-1) binding protein	9730	3	51433297	-	-	No Class	No Class	C_003_High_in_Testis	Cluster0001: Spermatocyte-related
VPRBP;226476_s_at	226476_s_at	VPRBP	Vpr (HIV-1) binding protein	9730	3	51433297	-	-	No Class	No Class	No Class	Cluster0001: Spermatocyte-related
VRK3;218022_at	218022_at	VRK3	vaccinia related kinase 3	51231	19	50479723	-	-	Cluster0953	No Class	C_003_High_in_Testis	Cluster0001: Spermatocyte-related
VWA3B;1555298_a_at	1555298_a_at	VWA3B	von Willebrand factor A domain containing 3B	200403	2	98703594	-	-	No Class	No Class	No Class	Cluster0001: Spermatocyte-related
VWA3B;1561200_at	1561200_at	VWA3B	von Willebrand factor A domain containing 3B	200403	2	98703594	-	-	No Class	No Class	No Class	Cluster0001: Spermatocyte-related
VWA3B;1562371_s_at	1562371_s_at	VWA3B	von Willebrand factor A domain containing 3B	200403	2	98703594	-	-	No Class	No Class	No Class	Cluster0001: Spermatocyte-related
VWA3B;1564598_a_at	1564598_a_at	VWA3B	von Willebrand factor A domain containing 3B	200403	2	98703594	-	-	No Class	No Class	No Class	Cluster0001: Spermatocyte-related
WBSCR28;238258_at	238258_at	WBSCR28	Williams-Beuren syndrome chromosome region 28	135886	7	73275488	-	-	No Class	No Class	No Class	Cluster0001: Spermatocyte-related
WDR52;221103_s_at	221103_s_at	WDR52	WD repeat domain 52	55779	3	113005776; 113081711	-	-	No Class	No Class	No Class	Cluster0001: Spermatocyte-related
WDR66;230193_at	230193_at	WDR66	WD repeat domain 66	144406	12	122356479	-	-	No Class	No Class	No Class	Cluster0001: Spermatocyte-related
WDR78;1554140_at	1554140_at	WDR78	WD repeat domain 78	79819	1	67278573; 67303281	-	-	No Class	No Class	No Class	Cluster0001: Spermatocyte-related
WDR78;1554141_s_at	1554141_s_at	WDR78	WD repeat domain 78	79819	1	67278573; 67303281	-	-	No Class	No Class	No Class	Cluster0001: Spermatocyte-related
WDR88;1552453_a_at	1552453_a_at	WDR88	WD repeat domain 88	126248	19	33622997	-	-	No Class	No Class	No Class	Cluster0001: Spermatocyte-related
WFDC11;1552608_at	1552608_at	WFDC11	WAP four-disulfide core domain 11	259239	20	44277202	-	-	No Class	No Class	No Class	Cluster0001: Spermatocyte-related
WFDC3;232602_at	232602_at	WFDC3	WAP four-disulfide core domain 3	140686	20	44402846	-	-	No Class	No Class	No Class	Cluster0001: Spermatocyte-related
WFDC9;1552415_a_at	1552415_a_at	WFDC9	WAP four-disulfide core domain 9	259240	20	44236578	-	-	No Class	No Class	No Class	Cluster0001: Spermatocyte-related
WNT3;231743_at	231743_at	WNT3	wingless-type MMTV integration site family, member 3	7473	17	44841686	04310, 04340, 04916, 05200, 05217	Wnt signaling pathway, Hedgehog signaling pathway, Melanogenesis, Pathways in cancer, Basal cell carcinoma	Cluster0001	No Class	No Class	Cluster0001: Spermatocyte-related
XPNPEP1;217380_s_at	217380_s_at	XPNPEP1	X-prolyl aminopeptidase (aminopeptidase P) 1, soluble	7511	10	111624523	-	-	No Class	No Class	C_003_High_in_Testis	Cluster0001: Spermatocyte-related
XPNPEP1;222072_at	222072_at	XPNPEP1	X-prolyl aminopeptidase (aminopeptidase P) 1, soluble	7511	10	111624523	-	-	No Class	No Class	No Class	Cluster0001: Spermatocyte-related
YBX2;219704_at	219704_at	YBX2	Y box binding protein 2	51087	17	7191570	-	-	No Class	No Class	C_003_High_in_Testis	Cluster0001: Spermatocyte-related
YSK4;1555804_a_at	1555804_a_at	YSK4	YSK4 Sps1/Ste20-related kinase homolog (S. cerevisiae)	80122	2	135722272	-	-	No Class	No Class	No Class	Cluster0001: Spermatocyte-related
ZBBX;220269_at	220269_at	ZBBX	zinc finger, B-box domain containing	79740	3	166958080	-	-	No Class	No Class	C_003_High_in_Testis	Cluster0001: Spermatocyte-related
ZBTB26;1554973_a_at	1554973_a_at	ZBTB26	zinc finger and BTB domain containing 26	57684	9	125680378	-	-	No Class	No Class	No Class	Cluster0001: Spermatocyte-related
ZBTB37;231547_at	231547_at	ZBTB37	zinc finger and BTB domain containing 37	84614	1	173837492	-	-	No Class	No Class	No Class	Cluster0001: Spermatocyte-related
ZBTB40;1559728_at	1559728_at	ZBTB40	zinc finger and BTB domain containing 40	9923	1	22778343	-	-	No Class	No Class	No Class	Cluster0001: Spermatocyte-related
ZBTB44;1554469_at	1554469_at	ZBTB44	zinc finger and BTB domain containing 44	29068	11	130096575	-	-	No Class	No Class	No Class	Cluster0001: Spermatocyte-related
ZC3H14;204216_s_at	204216_s_at	ZC3H14	zinc finger CCCH-type containing 14	79882	14	89029252; 89029690; 89060729	-	-	No Class	No Class	C_003_High_in_Testis	Cluster0001: Spermatocyte-related
ZCCHC14;215427_s_at	215427_s_at	ZCCHC14	zinc finger, CCHC domain containing 14	23174	16	87439851	-	-	No Class	No Class	C_003_High_in_Testis	Cluster0001: Spermatocyte-related
ZCWPW2;243863_at	243864_at	ZCWPW2	zinc finger, CW type with PWWP domain 2	152098	3	28431986	-	-	No Class	No Class	No Class	Cluster0001: Spermatocyte-related
ZDHHC20;243786_at	243787_at	ZDHHC20	zinc finger, DHHC-type containing 20	253832	13	21950509	-	-	No Class	No Class	No Class	Cluster0001: Spermatocyte-related
ZFY;207246_at	207246_at	ZFY	zinc finger protein, Y-linked	7544	Y	2803111; 2803517	-	-	No Class	No Class	No Class	Cluster0001: Spermatocyte-related
ZMYND12;223636_at	223636_at	ZMYND12	zinc finger, MYND-type containing 12	84217	1	42896002	-	-	No Class	No Class	No Class	Cluster0001: Spermatocyte-related
ZNF204P;214823_at	214823_at	ZNF204P	zinc finger protein 204 (pseudogene)	7754	6	27325601	-	-	No Class	No Class	No Class	Cluster0001: Spermatocyte-related
ZNF233;230919_at	230919_at	ZNF233	zinc finger protein 233	353355	19	44764075	-	-	No Class	No Class	No Class	Cluster0001: Spermatocyte-related
ZNF280B;215048_at	215048_at	ZNF280B	zinc finger protein 280B	140883	22	22838771	-	-	No Class	No Class	C_003_High_in_Testis	Cluster0001: Spermatocyte-related
ZNF345;240199_x_at	240199_x_at	ZNF345	zinc finger protein 345	25850	19	37341266	-	-	No Class	No Class	No Class	Cluster0001: Spermatocyte-related
ZNF415;205514_at	205514_at	ZNF415	zinc finger protein 415	55786	19	53611132	-	-	No Class	No Class	No Class	Cluster0001: Spermatocyte-related
ZNF540;229328_at	229328_at	ZNF540	zinc finger protein 540	163255	19	38042307; 38085730	-	-	No Class	No Class	No Class	Cluster0001: Spermatocyte-related
ZNF546;236253_at	236253_at	ZNF546	zinc finger protein 546	339327	19	40502942	-	-	No Class	No Class	No Class	Cluster0001: Spermatocyte-related
ZNF546;240429_at	240429_at	ZNF546	zinc finger protein 546	339327	19	40502942	-	-	No Class	No Class	No Class	Cluster0001: Spermatocyte-related
ZNF555;1556188_a_at	1556188_a_at	ZNF555	zinc finger protein 555	148254	19	2841432	-	-	No Class	No Class	No Class	Cluster0001: Spermatocyte-related
ZNF569;1569366_a_at	1569366_a_at	ZNF569	zinc finger protein 569	148266	19	37902061	-	-	No Class	No Class	No Class	Cluster0001: Spermatocyte-related
ZNF570;1552562_at	1552562_at	ZNF570	zinc finger protein 570	148268	19	37959981	-	-	No Class	No Class	No Class	Cluster0001: Spermatocyte-related
ZNF573;1556513_at	1556513_at	ZNF573	zinc finger protein 573	126231	19	38229202	-	-	No Class	No Class	No Class	Cluster0001: Spermatocyte-related
ZNF645;1552967_at	1552967_at	ZNF645	zinc finger protein 645	158506	X	22291059	-	-	No Class	No Class	No Class	Cluster0001: Spermatocyte-related
ZNF677;1569039_s_at	1569039_s_at	ZNF677	zinc finger protein 677	342926	19	53738637	-	-	No Class	No Class	No Class	Cluster0001: Spermatocyte-related
ZNF829;237306_at	237306_at	ZNF829	zinc finger protein 829	374899	19	37379026	-	-	No Class	No Class	No Class	Cluster0001: Spermatocyte-related
ZPBP;207021_at	207021_at	ZPBP	zona pellucida binding protein	11055	7	49977025	-	-	No Class	No Class	C_003_High_in_Testis	Cluster0001: Spermatocyte-related
ZPBP2;231442_at	231442_at	ZPBP2	zona pellucida binding protein 2	124626	17	38024454	-	-	No Class	No Class	No Class	Cluster0001: Spermatocyte-related
ZSCAN20;1552499_a_at	1552499_a_at	ZSCAN20	zinc finger and SCAN domain containing 20	7579	1	33938231	-	-	No Class	No Class	No Class	Cluster0001: Spermatocyte-related
ZZEF1;207190_at	207190_at	ZZEF1	zinc finger, ZZ-type with EF-hand domain 1	23140	17	3907739	-	-	No Class	No Class	No Class	Cluster0001: Spermatocyte-related
AAK1;211186_s_at	211186_s_at	AAK1	AP2 associated kinase 1	22848	2	69685126	-	-	Cluster0003	C_004_HK?	No Class	Cluster0002: High in LPS/IFNg-treated neutrophils
ACAP2;212477_at	212477_at	ACAP2	ArfGAP with coiled-coil, ankyrin repeat and PH domains 2	23527	3	194995474	4144	Endocytosis	No Class	No Class	No Class	Cluster0002: High in LPS/IFNg-treated neutrophils
ACTR2;234212_at	234212_at	ACTR2	ARP2 actin-related protein 2 homolog (yeast)	10097	2	65454828	-	-	No Class	No Class	No Class	Cluster0002: High in LPS/IFNg-treated neutrophils
ACVR1B;205209_at	205209_at	ACVR1B	activin A receptor, type IB	91	12	52345485	04010, 04060, 04144, 04350, 04520, 05200, 05210, 05212, 05220	MAPK signaling pathway, Cytokine-cytokine receptor interaction, Endocytosis, TGF-beta signaling pathway, Adherens junction, Pathways in cancer, Colorectal cancer, Pancreatic cancer, Chronic myeloid leukemia	No Class	No Class	No Class	Cluster0002: High in LPS/IFNg-treated neutrophils
ADAM17;237897_at	237897_at	ADAM17	ADAM metallopeptidase domain 17	6868	2	9629412	04330, 05010, 05120	Notch signaling pathway, Alzheimer s disease, Epithelial cell signaling in Helicobacter pylori infection	No Class	No Class	No Class	Cluster0002: High in LPS/IFNg-treated neutrophils
ADAMTSL4;220578_at	220578_at	ADAMTSL4	ADAMTS-like 4	54507	1	150521897	-	-	No Class	No Class	No Class	Cluster0002: High in LPS/IFNg-treated neutrophils
AFF1;211826_s_at	211826_s_at	AFF1	AF4/FMR2 family, member 1	4299	4	87856153; 87928152	-	-	No Class	No Class	No Class	Cluster0002: High in LPS/IFNg-treated neutrophils
AFF4;1555435_at	1555435_at	AFF4	AF4/FMR2 family, member 4	27125	5	132211071	-	-	No Class	No Class	No Class	Cluster0002: High in LPS/IFNg-treated neutrophils
AFF4;232864_s_at	232864_s_at	AFF4	AF4/FMR2 family, member 4	27125	5	132211071	-	-	No Class	No Class	No Class	Cluster0002: High in LPS/IFNg-treated neutrophils
AFF4;243487_at	243488_at	AFF4	AF4/FMR2 family, member 4	27125	5	132211071	-	-	No Class	No Class	No Class	Cluster0002: High in LPS/IFNg-treated neutrophils
AGFG1;213928_s_at	213928_s_at	AGFG1	ArfGAP with FG repeats 1	3267	2	228336887	-	-	No Class	No Class	No Class	Cluster0002: High in LPS/IFNg-treated neutrophils
AHNAK;1563560_at	1563560_at	AHNAK	AHNAK nucleoprotein	79026	11	62201015; 62283374	-	-	No Class	No Class	No Class	Cluster0002: High in LPS/IFNg-treated neutrophils
AKAP13;208325_s_at	208325_s_at	AKAP13	A kinase (PRKA) anchor protein 13	11214	15	85923870; 86220267	-	-	Cluster0224	No Class	No Class	Cluster0002: High in LPS/IFNg-treated neutrophils
AKNA;1558565_at	1558565_at	AKNA	AT-hook transcription factor	80709	9	117096432	-	-	No Class	No Class	No Class	Cluster0002: High in LPS/IFNg-treated neutrophils
AKT2;211453_s_at	211453_s_at	AKT2	v-akt murine thymoma viral oncogene homolog 2	208	19	40736224	04010, 04012, 04062, 04150, 04210, 04370, 04510, 04530, 04620, 04630, 04660, 04662, 04664, 04666, 04722, 04910, 04914, 04920, 05200, 05210, 05211, 05212, 05213, 05214, 05215, 05218, 05220, 05221, 05222, 05223	MAPK signaling pathway, ErbB signaling pathway, Chemokine signaling pathway, mTOR signaling pathway, Apoptosis, VEGF signaling pathway, Focal adhesion, Tight junction, Toll-like receptor signaling pathway, Jak-STAT signaling pathway, T cell receptor signaling pathway, B cell receptor signaling pathway, Fc epsilon RI signaling pathway, Fc gamma R-mediated phagocytosis, Neurotrophin signaling pathw…	Cluster0016	C_016 Cell cycle related?	No Class	Cluster0002: High in LPS/IFNg-treated neutrophils
ANKDD1A;229497_at	229497_at	ANKDD1A	ankyrin repeat and death domain containing 1A	348094	15	65204100	-	-	No Class	No Class	No Class	Cluster0002: High in LPS/IFNg-treated neutrophils
ANKRD12;216563_at	216563_at	ANKRD12	ankyrin repeat domain 12	23253	18	9136757	-	-	No Class	No Class	No Class	Cluster0002: High in LPS/IFNg-treated neutrophils
ANKRD19;232926_x_at	232926_x_at	ANKRD19	ankyrin repeat domain 19 pseudogene	138649	9	95571892	-	-	No Class	No Class	No Class	Cluster0002: High in LPS/IFNg-treated neutrophils
ANKRD60;230683_at	230683_at	ANKRD60	ankyrin repeat domain 60	140731	20	-	-	-	No Class	No Class	No Class	Cluster0002: High in LPS/IFNg-treated neutrophils
AP1AR;231010_at	231010_at	AP1AR	adaptor-related protein complex 1 associated regulatory protein	55435	4	113152894	-	-	No Class	No Class	No Class	Cluster0002: High in LPS/IFNg-treated neutrophils
APAF1;211554_s_at	211554_s_at	APAF1	apoptotic peptidase activating factor 1	317	12	99039077	04115, 04210, 05010, 05012, 05014, 05016, 05222	p53 signaling pathway, Apoptosis, Alzheimer s disease, Parkinson s disease, Amyotrophic lateral sclerosis (ALS), Huntington s disease, Small cell lung cancer	No Class	No Class	No Class	Cluster0002: High in LPS/IFNg-treated neutrophils
APC;216933_x_at	216933_x_at	APC	adenomatous polyposis coli	324	5	112043217; 112073555	04310, 04810, 05200, 05210, 05213, 05217	Wnt signaling pathway, Regulation of actin cytoskeleton, Pathways in cancer, Colorectal cancer, Endometrial cancer, Basal cell carcinoma	No Class	No Class	No Class	Cluster0002: High in LPS/IFNg-treated neutrophils
APLP2;208701_at	208701_at	APLP2	amyloid beta (A4) precursor-like protein 2	334	11	129939715	-	-	No Class	No Class	No Class	Cluster0002: High in LPS/IFNg-treated neutrophils
APLP2;228520_s_at	228520_s_at	APLP2	amyloid beta (A4) precursor-like protein 2	334	11	129939715	-	-	No Class	No Class	No Class	Cluster0002: High in LPS/IFNg-treated neutrophils
APOL2;221653_x_at	221653_x_at	APOL2	apolipoprotein L, 2	23780	22	36622255	-	-	Cluster0011	C_007_Macrophage	No Class	Cluster0002: High in LPS/IFNg-treated neutrophils
ARFIP1;214483_s_at	214483_s_at	ARFIP1	ADP-ribosylation factor interacting protein 1	27236	4	153701111	-	-	Cluster0009	C_010 Cell cycle related?	No Class	Cluster0002: High in LPS/IFNg-treated neutrophils
ARHGAP1;217153_at	217153_at	ARHGAP1	Rho GTPase activating protein 1	392	11	46698633	-	-	Cluster0023	No Class	C_084	Cluster0002: High in LPS/IFNg-treated neutrophils
ARHGAP30;241346_at	241346_at	ARHGAP30	Rho GTPase activating protein 30	257106	1	161016732	-	-	Cluster0001	C_001_HK?	No Class	Cluster0002: High in LPS/IFNg-treated neutrophils
ARID4B;214139_at	214139_at	ARID4B	AT rich interactive domain 4B (RBP1-like)	51742	1	235330210	-	-	No Class	No Class	C_246	Cluster0002: High in LPS/IFNg-treated neutrophils
ARID5B;1558000_at	1558000_at	ARID5B	AT rich interactive domain 5B (MRF1-like)	84159	10	63661442	-	-	No Class	No Class	No Class	Cluster0002: High in LPS/IFNg-treated neutrophils
ARIH1;201878_at	201878_at	ARIH1	ariadne homolog, ubiquitin-conjugating enzyme E2 binding protein, 1 (Drosophila)	25820	15	72766666	-	-	Cluster0988	No Class	No Class	Cluster0002: High in LPS/IFNg-treated neutrophils
ARL11;1552693_at	1552693_at	ARL11	ADP-ribosylation factor-like 11	115761	13	50202623	-	-	No Class	No Class	No Class	Cluster0002: High in LPS/IFNg-treated neutrophils
ASH1L;218554_s_at	218554_s_at	ASH1L	ash1 (absent, small, or homeotic)-like (Drosophila)	55870	1	155305052	00310, 04530	Lysine degradation, Tight junction	No Class	No Class	No Class	Cluster0002: High in LPS/IFNg-treated neutrophils
ASXL2;237095_at	237095_at	ASXL2	additional sex combs like 2 (Drosophila)	55252	2	25962252	-	-	Cluster0001	No Class	No Class	Cluster0002: High in LPS/IFNg-treated neutrophils
ATF5;217389_s_at	217389_s_at	ATF5	activating transcription factor 5	22809	19	50431973	-	-	Cluster0002	C_002_HK?	No Class	Cluster0002: High in LPS/IFNg-treated neutrophils
ATF7;206684_s_at	206684_s_at	ATF7	activating transcription factor 7	11016	12	53905844	-	-	Cluster0003	C_004_HK?	No Class	Cluster0002: High in LPS/IFNg-treated neutrophils
ATG3;220237_at	220237_at	ATG3	ATG3 autophagy related 3 homolog (S. cerevisiae)	64422	3	112251359	4140	Regulation of autophagy	Cluster0609	No Class	No Class	Cluster0002: High in LPS/IFNg-treated neutrophils
ATM;1554631_at	1554631_at	ATM	ataxia telangiectasia mutated	472	11	108093558; 108158118	04110, 04115, 04210	Cell cycle, p53 signaling pathway, Apoptosis	No Class	No Class	No Class	Cluster0002: High in LPS/IFNg-treated neutrophils
ATP5SL;1557759_at	1557759_at	ATP5SL	ATP5S-like	55101	19	41937223	-	-	No Class	No Class	No Class	Cluster0002: High in LPS/IFNg-treated neutrophils
ATP6AP2;201442_s_at	201442_s_at	ATP6AP2	ATPase, H+ transporting, lysosomal accessory protein 2	10159	X	40440215	-	-	No Class	No Class	No Class	Cluster0002: High in LPS/IFNg-treated neutrophils
ATP6V0A2;205703_at	205703_at	ATP6V0A2	ATPase, H+ transporting, lysosomal V0 subunit a2	23545	12	124196864	00190, 01100, 04142, 05110, 05120	Oxidative phosphorylation, Metabolic pathways, Lysosome, Vibrio cholerae infection, Epithelial cell signaling in Helicobacter pylori infection	No Class	No Class	No Class	Cluster0002: High in LPS/IFNg-treated neutrophils
ATP6V0E1;201171_at	201171_at	ATP6V0E1	ATPase, H+ transporting, lysosomal 9kDa, V0 subunit e1	8992	5	172410762	00190, 01100, 05110, 05120	Oxidative phosphorylation, Metabolic pathways, Vibrio cholerae infection, Epithelial cell signaling in Helicobacter pylori infection	Cluster0242	No Class	No Class	Cluster0002: High in LPS/IFNg-treated neutrophils
ATP6V0E1;214149_s_at	214149_s_at	ATP6V0E1	ATPase, H+ transporting, lysosomal 9kDa, V0 subunit e1	8992	5	172410762	00190, 01100, 05110, 05120	Oxidative phosphorylation, Metabolic pathways, Vibrio cholerae infection, Epithelial cell signaling in Helicobacter pylori infection	Cluster0019	C_054 Ribosome fragment	C_056_General_HK	Cluster0002: High in LPS/IFNg-treated neutrophils
ATP6V0E1;214244_s_at	214244_s_at	ATP6V0E1	ATPase, H+ transporting, lysosomal 9kDa, V0 subunit e1	8992	5	172410762	00190, 01100, 05110, 05120	Oxidative phosphorylation, Metabolic pathways, Vibrio cholerae infection, Epithelial cell signaling in Helicobacter pylori infection	Cluster0242	No Class	C_005_High_in_Smooth/cardiac_musle	Cluster0002: High in LPS/IFNg-treated neutrophils
ATP6V1D;214923_at	214923_at	ATP6V1D	ATPase, H+ transporting, lysosomal 34kDa, V1 subunit D	51382	14	67804589	00190, 01100, 05110, 05120	Oxidative phosphorylation, Metabolic pathways, Vibrio cholerae infection, Epithelial cell signaling in Helicobacter pylori infection	Cluster0003	No Class	C_246	Cluster0002: High in LPS/IFNg-treated neutrophils
ATXN2L;228767_at	228767_at	ATXN2L	ataxin 2-like	11273	16	28834413	-	-	No Class	No Class	No Class	Cluster0002: High in LPS/IFNg-treated neutrophils
AURKAIP1;225555_x_at	225555_x_at	AURKAIP1	aurora kinase A interacting protein 1	54998	1	1309109; 1309110	-	-	No Class	No Class	No Class	Cluster0002: High in LPS/IFNg-treated neutrophils
AVL9;244355_at	244355_at	AVL9	AVL9 homolog (S. cerevisiase)	23080	7	32535175	-	-	Cluster0031	No Class	No Class	Cluster0002: High in LPS/IFNg-treated neutrophils
AZIN1;213747_at	213747_at	AZIN1	antizyme inhibitor 1	51582	8	103838536	-	-	No Class	No Class	No Class	Cluster0002: High in LPS/IFNg-treated neutrophils
B4GALT1;211631_x_at	211631_x_at	B4GALT1	UDP-Gal:betaGlcNAc beta 1,4- galactosyltransferase, polypeptide 1	2683	9	33110638	00052, 00510, 00533, 00601, 01100	Galactose metabolism, N-Glycan biosynthesis, Keratan sulfate biosynthesis, Glycosphingolipid biosynthesis - lacto and neolacto series, Metabolic pathways	No Class	No Class	No Class	Cluster0002: High in LPS/IFNg-treated neutrophils
B4GALT1;216627_s_at	216627_s_at	B4GALT1	UDP-Gal:betaGlcNAc beta 1,4- galactosyltransferase, polypeptide 1	2683	9	33110638	00052, 00510, 00533, 00601, 01100	Galactose metabolism, N-Glycan biosynthesis, Keratan sulfate biosynthesis, Glycosphingolipid biosynthesis - lacto and neolacto series, Metabolic pathways	No Class	No Class	No Class	Cluster0002: High in LPS/IFNg-treated neutrophils
B4GALT1;229403_at	229403_at	B4GALT1	UDP-Gal:betaGlcNAc beta 1,4- galactosyltransferase, polypeptide 1	2683	9	33110638	00052, 00510, 00533, 00601, 01100	Galactose metabolism, N-Glycan biosynthesis, Keratan sulfate biosynthesis, Glycosphingolipid biosynthesis - lacto and neolacto series, Metabolic pathways	No Class	No Class	No Class	Cluster0002: High in LPS/IFNg-treated neutrophils
B4GALT4;212876_at	212876_at	B4GALT4	UDP-Gal:betaGlcNAc beta 1,4- galactosyltransferase, polypeptide 4	8702	3	118930595	00533, 00601, 01100	Keratan sulfate biosynthesis, Glycosphingolipid biosynthesis - lacto and neolacto series, Metabolic pathways	No Class	No Class	No Class	Cluster0002: High in LPS/IFNg-treated neutrophils
BAT2L2;214052_x_at	214052_x_at	BAT2L2	HLA-B associated transcript 2-like 2	23215	1	171454665	-	-	Cluster0572	C_229	No Class	Cluster0002: High in LPS/IFNg-treated neutrophils
BAT3;230513_at	230513_at	BAT3	HLA-B associated transcript 3	7917	6	2892376; 2900436; 2937602; 2949688; 2986492; 3116416; 31606805	-	-	Cluster0001	C_001_HK?	No Class	Cluster0002: High in LPS/IFNg-treated neutrophils
BATF2;228439_at	228439_at	BATF2	basic leucine zipper transcription factor, ATF-like 2	116071	11	64755416	-	-	Cluster0011	C_012 IFN	No Class	Cluster0002: High in LPS/IFNg-treated neutrophils
BCL2L1;206665_s_at	206665_s_at	BCL2L1	BCL2-like 1	598	20	30252262	04210, 04630, 05014, 05200, 05212, 05220, 05222	Apoptosis, Jak-STAT signaling pathway, Amyotrophic lateral sclerosis (ALS), Pathways in cancer, Pancreatic cancer, Chronic myeloid leukemia, Small cell lung cancer	No Class	No Class	No Class	Cluster0002: High in LPS/IFNg-treated neutrophils
BCL2L1;215037_s_at	215037_s_at	BCL2L1	BCL2-like 1	598	20	30252262	04210, 04630, 05014, 05200, 05212, 05220, 05222	Apoptosis, Jak-STAT signaling pathway, Amyotrophic lateral sclerosis (ALS), Pathways in cancer, Pancreatic cancer, Chronic myeloid leukemia, Small cell lung cancer	No Class	No Class	No Class	Cluster0002: High in LPS/IFNg-treated neutrophils
BEST1;207671_s_at	207671_s_at	BEST1	bestrophin 1	7439	11	61717355	-	-	Cluster0002	C_002_HK?	No Class	Cluster0002: High in LPS/IFNg-treated neutrophils
BLVRA;203772_at	203772_at	BLVRA	biliverdin reductase A	644	7	43798271	860	Porphyrin and chlorophyll metabolism	No Class	No Class	No Class	Cluster0002: High in LPS/IFNg-treated neutrophils
BOLA2;231500_s_at	231500_s_at	BOLA2	bolA homolog 2 (E. coli)	552900	16	29464914; 30204256	-	-	No Class	No Class	No Class	Cluster0002: High in LPS/IFNg-treated neutrophils
BRD4;226052_at	226052_at	BRD4	bromodomain containing 4	23476	19	15348301; 15357848	-	-	No Class	No Class	No Class	Cluster0002: High in LPS/IFNg-treated neutrophils
BRD4;226054_at	226054_at	BRD4	bromodomain containing 4	23476	19	15348301; 15357848	-	-	No Class	No Class	No Class	Cluster0002: High in LPS/IFNg-treated neutrophils
BRI3;229798_s_at	229798_s_at	BRI3	brain protein I3	25798	7	97910978	-	-	No Class	No Class	No Class	Cluster0002: High in LPS/IFNg-treated neutrophils
BRWD3;244738_at	244738_at	BRWD3	bromodomain and WD repeat domain containing 3	254065	X	79931682	-	-	No Class	No Class	No Class	Cluster0002: High in LPS/IFNg-treated neutrophils
BTN2A2;205298_s_at	205298_s_at	BTN2A2	butyrophilin, subfamily 2, member A2	10385	6	26383353	-	-	Cluster0592	C_375	No Class	Cluster0002: High in LPS/IFNg-treated neutrophils
BUB3;229827_at	229827_at	BUB3	budding uninhibited by benzimidazoles 3 homolog (yeast)	9184	10	124913759	4110	Cell cycle	Cluster0020	C_062	No Class	Cluster0002: High in LPS/IFNg-treated neutrophils
C10orf12;216393_at	216393_at	C10orf12	chromosome 10 open reading frame 12	26148	10	98741040	-	-	No Class	No Class	No Class	Cluster0002: High in LPS/IFNg-treated neutrophils
C10orf128;1561890_at	1561890_at	C10orf128	chromosome 10 open reading frame 128	170371	10	50363892	-	-	No Class	No Class	No Class	Cluster0002: High in LPS/IFNg-treated neutrophils
C10orf55;1557531_a_at	1557531_a_at	C10orf55	chromosome 10 open reading frame 55	414236	10	75669733	-	-	No Class	No Class	No Class	Cluster0002: High in LPS/IFNg-treated neutrophils
C14orf118;219720_s_at	219720_s_at	C14orf118	chromosome 14 open reading frame 118	55668	14	76618258	-	-	No Class	No Class	No Class	Cluster0002: High in LPS/IFNg-treated neutrophils
C14orf167;224153_s_at	224153_s_at	C14orf167	chromosome 14 open reading frame 167	55449	14	24407939	-	-	No Class	No Class	No Class	Cluster0002: High in LPS/IFNg-treated neutrophils
C14orf43;235430_at	235430_at	C14orf43	chromosome 14 open reading frame 43	91748	14	74181825	-	-	No Class	No Class	No Class	Cluster0002: High in LPS/IFNg-treated neutrophils
C15orf24;227535_at	227535_at	C15orf24	chromosome 15 open reading frame 24	56851	15	34376225	-	-	No Class	No Class	No Class	Cluster0002: High in LPS/IFNg-treated neutrophils
C15orf29;222745_s_at	222745_s_at	C15orf29	chromosome 15 open reading frame 29	79768	15	34432875	-	-	No Class	No Class	No Class	Cluster0002: High in LPS/IFNg-treated neutrophils
C15orf63;233809_at	233809_at	C15orf63	chromosome 15 open reading frame 63	25764	15	44092620	-	-	No Class	No Class	No Class	Cluster0002: High in LPS/IFNg-treated neutrophils
C16orf42;213105_s_at	213105_s_at	C16orf42	chromosome 16 open reading frame 42	115939	16	1399242	-	-	Cluster0046	No Class	No Class	Cluster0002: High in LPS/IFNg-treated neutrophils
C16orf7;205781_at	205781_at	C16orf7	chromosome 16 open reading frame 7	9605	16	89773540	-	-	No Class	No Class	No Class	Cluster0002: High in LPS/IFNg-treated neutrophils
C16orf72;228371_s_at	228371_s_at	C16orf72	chromosome 16 open reading frame 72	29035	16	9185536	-	-	No Class	No Class	No Class	Cluster0002: High in LPS/IFNg-treated neutrophils
C17orf86;221621_at	221621_at	C17orf86	chromosome 17 open reading frame 86	654434	17	75084724	-	-	No Class	No Class	No Class	Cluster0002: High in LPS/IFNg-treated neutrophils
C19orf44;232730_at	232730_at	C19orf44	chromosome 19 open reading frame 44	84167	19	16607204	-	-	No Class	No Class	No Class	Cluster0002: High in LPS/IFNg-treated neutrophils
C1orf203;1559376_at	1559376_at	C1orf203	chromosome 1 open reading frame 203	84852	1	116935486; 116941621; 116947335; 116948039	-	-	No Class	No Class	No Class	Cluster0002: High in LPS/IFNg-treated neutrophils
C1orf27;222720_x_at	222720_x_at	C1orf27	chromosome 1 open reading frame 27	54953	1	186344889	-	-	No Class	No Class	No Class	Cluster0002: High in LPS/IFNg-treated neutrophils
C1orf56;230468_s_at	230468_s_at	C1orf56	chromosome 1 open reading frame 56	54964	1	151020258	-	-	No Class	No Class	No Class	Cluster0002: High in LPS/IFNg-treated neutrophils
C1orf77;202559_x_at	202559_x_at	C1orf77	chromosome 1 open reading frame 77	26097	1	153606524	-	-	Cluster0033	No Class	C_028_General_HK	Cluster0002: High in LPS/IFNg-treated neutrophils
C1orf91;223676_at	223676_at	C1orf91	chromosome 1 open reading frame 91	56063	1	32681799	-	-	No Class	No Class	No Class	Cluster0002: High in LPS/IFNg-treated neutrophils
C1orf98;1562909_at	1562909_at	C1orf98	chromosome 1 open reading frame 98	554279	1	-	-	-	No Class	No Class	No Class	Cluster0002: High in LPS/IFNg-treated neutrophils
C21orf2;214309_s_at	214309_s_at	C21orf2	chromosome 21 open reading frame 2	755	21	45748826	-	-	Cluster0003	No Class	No Class	Cluster0002: High in LPS/IFNg-treated neutrophils
C2CD4B;229306_at	229306_at	C2CD4B	C2 calcium-dependent domain containing 4B	388125	15	62455736	-	-	No Class	No Class	No Class	Cluster0002: High in LPS/IFNg-treated neutrophils
C3orf10;224023_s_at	224023_s_at	C3orf10	chromosome 3 open reading frame 10	55845	3	10157332	4810	Regulation of actin cytoskeleton	No Class	No Class	No Class	Cluster0002: High in LPS/IFNg-treated neutrophils
C3orf19;1558094_s_at	1558094_s_at	C3orf19	chromosome 3 open reading frame 19	51244	3	14693252	-	-	No Class	No Class	No Class	Cluster0002: High in LPS/IFNg-treated neutrophils
C3orf58;235853_at	235853_at	C3orf58	chromosome 3 open reading frame 58	205428	3	143690639; 143692166	-	-	No Class	No Class	No Class	Cluster0002: High in LPS/IFNg-treated neutrophils
C3orf63;227460_at	227460_at	C3orf63	chromosome 3 open reading frame 63	23272	3	56654160	-	-	No Class	No Class	No Class	Cluster0002: High in LPS/IFNg-treated neutrophils
C4orf42;232066_x_at	232066_x_at	C4orf42	chromosome 4 open reading frame 42	92070	4	1243227	-	-	Cluster0021	No Class	No Class	Cluster0002: High in LPS/IFNg-treated neutrophils
C5orf22;1565939_at	1565939_at	C5orf22	chromosome 5 open reading frame 22	55322	5	31532372	-	-	No Class	No Class	No Class	Cluster0002: High in LPS/IFNg-treated neutrophils
C5orf44;1559369_at	1559369_at	C5orf44	chromosome 5 open reading frame 44	80006	5	64920557	-	-	No Class	No Class	No Class	Cluster0002: High in LPS/IFNg-treated neutrophils
C5orf51;238809_at	238809_at	C5orf51	chromosome 5 open reading frame 51	285636	5	41904469	-	-	No Class	No Class	No Class	Cluster0002: High in LPS/IFNg-treated neutrophils
C5orf56;1564276_at	1564276_at	C5orf56	chromosome 5 open reading frame 56	441108	5	131746672	-	-	No Class	No Class	No Class	Cluster0002: High in LPS/IFNg-treated neutrophils
C6orf106;205457_at	205457_at	C6orf106	chromosome 6 open reading frame 106	64771	6	34555065	-	-	Cluster0009	No Class	C_003_High_in_Testis	Cluster0002: High in LPS/IFNg-treated neutrophils
C6orf106;217925_s_at	217925_s_at	C6orf106	chromosome 6 open reading frame 106	64771	6	34555065	-	-	No Class	No Class	No Class	Cluster0002: High in LPS/IFNg-treated neutrophils
C6orf108;213871_s_at	213871_s_at	C6orf108	chromosome 6 open reading frame 108	10591	6	43193368	-	-	Cluster0002	C_005_HK?	No Class	Cluster0002: High in LPS/IFNg-treated neutrophils
C6orf47;204968_at	204968_at	C6orf47	chromosome 6 open reading frame 47	57827	6	2911653; 2919711; 2956872; 2968963; 3005754; 3135692; 31626074	-	-	No Class	No Class	No Class	Cluster0002: High in LPS/IFNg-treated neutrophils
C7orf26;222002_at	222002_at	C7orf26	chromosome 7 open reading frame 26	79034	7	6629914	-	-	No Class	No Class	No Class	Cluster0002: High in LPS/IFNg-treated neutrophils
C7orf43;220659_s_at	220659_s_at	C7orf43	chromosome 7 open reading frame 43	55262	7	99752044	-	-	No Class	No Class	No Class	Cluster0002: High in LPS/IFNg-treated neutrophils
C7orf64;221594_at	221594_at	C7orf64	chromosome 7 open reading frame 64	84060	7	92158086	-	-	Cluster0003	No Class	No Class	Cluster0002: High in LPS/IFNg-treated neutrophils
C9orf80;1560558_at	1560558_at	C9orf80	chromosome 9 open reading frame 80	58493	9	115448792	-	-	No Class	No Class	No Class	Cluster0002: High in LPS/IFNg-treated neutrophils
CAMKK2;207359_at	207359_at	CAMKK2	calcium/calmodulin-dependent protein kinase kinase 2, beta	10645	12	121675495; 121681391	4920	Adipocytokine signaling pathway	No Class	No Class	No Class	Cluster0002: High in LPS/IFNg-treated neutrophils
CAMKK2;210787_s_at	210787_s_at	CAMKK2	calcium/calmodulin-dependent protein kinase kinase 2, beta	10645	12	121675495; 121681391	4920	Adipocytokine signaling pathway	Cluster0009	C_010 Cell cycle related?	C_023_High_in_Cerebellum	Cluster0002: High in LPS/IFNg-treated neutrophils
CARD16;1554744_at	1554744_at	CARD16	caspase recruitment domain family, member 16	114769	11	104912052	-	-	No Class	No Class	No Class	Cluster0002: High in LPS/IFNg-treated neutrophils
CASKIN1;1552689_at	1552689_at	CASKIN1	CASK interacting protein 1	57524	16	2227183	-	-	No Class	No Class	No Class	Cluster0002: High in LPS/IFNg-treated neutrophils
CASP2;226036_x_at	226036_x_at	CASP2	caspase 2, apoptosis-related cysteine peptidase	835	7	142985401	-	-	Cluster0021	C_022	No Class	Cluster0002: High in LPS/IFNg-treated neutrophils
CASP8;1553306_at	1553306_at	CASP8	caspase 8, apoptosis-related cysteine peptidase	841	2	202098165; 202122753; 202125222	04115, 04210, 04620, 04621, 04622, 05010, 05016, 05200, 05416	p53 signaling pathway, Apoptosis, Toll-like receptor signaling pathway, NOD-like receptor signaling pathway, RIG-I-like receptor signaling pathway, Alzheimer s disease, Huntington s disease, Pathways in cancer, Viral myocarditis	No Class	No Class	No Class	Cluster0002: High in LPS/IFNg-treated neutrophils
CBL;243475_at	243476_at	CBL	Cas-Br-M (murine) ecotropic retroviral transforming sequence	867	11	119076989	04012, 04120, 04144, 04630, 04660, 04910, 05200, 05220	ErbB signaling pathway, Ubiquitin mediated proteolysis, Endocytosis, Jak-STAT signaling pathway, T cell receptor signaling pathway, Insulin signaling pathway, Pathways in cancer, Chronic myeloid leukemia	No Class	No Class	No Class	Cluster0002: High in LPS/IFNg-treated neutrophils
CCDC117;235330_at	235330_at	CCDC117	coiled-coil domain containing 117	150275	22	29168661	-	-	No Class	No Class	No Class	Cluster0002: High in LPS/IFNg-treated neutrophils
CCDC93;219774_at	219774_at	CCDC93	coiled-coil domain containing 93	54520	2	118673148	-	-	No Class	No Class	No Class	Cluster0002: High in LPS/IFNg-treated neutrophils
CCNI;227299_at	227299_at	CCNI	cyclin I	10983	4	77969178	-	-	No Class	No Class	No Class	Cluster0002: High in LPS/IFNg-treated neutrophils
CCNK;219273_at	219273_at	CCNK	cyclin K	8812	14	99947738	-	-	No Class	No Class	No Class	Cluster0002: High in LPS/IFNg-treated neutrophils
CCNL1;1555827_at	1555827_at	CCNL1	cyclin L1	57018	3	156865587	-	-	No Class	No Class	No Class	Cluster0002: High in LPS/IFNg-treated neutrophils
CD274;223834_at	223834_at	CD274	CD274 molecule	29126	9	5450558	4514	Cell adhesion molecules (CAMs)	No Class	No Class	No Class	Cluster0002: High in LPS/IFNg-treated neutrophils
CD300A;217072_at	217072_at	CD300A	CD300a molecule	11314	17	72462521	-	-	No Class	No Class	No Class	Cluster0002: High in LPS/IFNg-treated neutrophils
CD44;234418_x_at	234418_x_at	CD44	CD44 molecule (Indian blood group)	960	11	35160416	04512, 04640	ECM-receptor interaction, Hematopoietic cell lineage	Cluster0001	No Class	No Class	Cluster0002: High in LPS/IFNg-treated neutrophils
CD74;1567627_at	1567627_at	CD74	CD74 molecule, major histocompatibility complex, class II invariant chain	972	5	149781200; 149781202	4612	Antigen processing and presentation	No Class	No Class	No Class	Cluster0002: High in LPS/IFNg-treated neutrophils
CDC5L;209057_x_at	209057_x_at	CDC5L	CDC5 cell division cycle 5-like (S. pombe)	988	6	44355301	3040	Spliceosome	Cluster0021	C_022	C_014_General_(enriched in GNF_probes)	Cluster0002: High in LPS/IFNg-treated neutrophils
CDK12;219226_at	219226_at	CDK12	cyclin-dependent kinase 12	51755	17	37617738	-	-	Cluster0386	No Class	No Class	Cluster0002: High in LPS/IFNg-treated neutrophils
CDK9;228901_at	228901_at	CDK9	cyclin-dependent kinase 9	1025	9	130548304	-	-	No Class	No Class	No Class	Cluster0002: High in LPS/IFNg-treated neutrophils
CDK9;236023_at	236023_at	CDK9	cyclin-dependent kinase 9	1025	9	130548304	-	-	No Class	No Class	No Class	Cluster0002: High in LPS/IFNg-treated neutrophils
CEACAM1;211883_x_at	211883_x_at	CEACAM1	carcinoembryonic antigen-related cell adhesion molecule 1 (biliary glycoprotein)	634	19	43011458	-	-	No Class	No Class	C_257	Cluster0002: High in LPS/IFNg-treated neutrophils
CEACAM1;211889_x_at	211889_x_at	CEACAM1	carcinoembryonic antigen-related cell adhesion molecule 1 (biliary glycoprotein)	634	19	43011458	-	-	No Class	No Class	C_257	Cluster0002: High in LPS/IFNg-treated neutrophils
CEBPD;213003_s_at	213003_s_at	CEBPD	CCAAT/enhancer binding protein (C/EBP), delta	1052	8	48649475	-	-	Cluster0873	No Class	No Class	Cluster0002: High in LPS/IFNg-treated neutrophils
CELF1;204113_at	204113_at	CELF1	CUGBP, Elav-like family member 1	10658	11	47487490	-	-	Cluster0009	C_010 Cell cycle related?	No Class	Cluster0002: High in LPS/IFNg-treated neutrophils
CELF1;235297_at	235297_at	CELF1	CUGBP, Elav-like family member 1	10658	11	47487490	-	-	No Class	No Class	No Class	Cluster0002: High in LPS/IFNg-treated neutrophils
CELF1;235865_at	235865_at	CELF1	CUGBP, Elav-like family member 1	10658	11	47487490	-	-	No Class	No Class	No Class	Cluster0002: High in LPS/IFNg-treated neutrophils
CEP63;233650_at	233650_at	CEP63	centrosomal protein 63kDa	80254	3	134204574; 134204896; 134205046	-	-	No Class	No Class	No Class	Cluster0002: High in LPS/IFNg-treated neutrophils
CEP68;1559159_at	1559159_at	CEP68	centrosomal protein 68kDa	23177	2	65283494	-	-	No Class	No Class	No Class	Cluster0002: High in LPS/IFNg-treated neutrophils
CFLAR;214618_at	214618_at	CFLAR	CASP8 and FADD-like apoptosis regulator	8837	2	201980815; 201980889; 201983386	4210	Apoptosis	No Class	No Class	No Class	Cluster0002: High in LPS/IFNg-treated neutrophils
CGGBP1;214050_at	214050_at	CGGBP1	CGG triplet repeat binding protein 1	8545	3	88101105	-	-	Cluster0002	No Class	No Class	Cluster0002: High in LPS/IFNg-treated neutrophils
CHD2;203461_at	203461_at	CHD2	chromodomain helicase DNA binding protein 2	1106	15	93443550	-	-	Cluster0003	No Class	No Class	Cluster0002: High in LPS/IFNg-treated neutrophils
CHD2;226830_x_at	226830_x_at	CHD2	chromodomain helicase DNA binding protein 2	1106	15	93443550	-	-	No Class	No Class	No Class	Cluster0002: High in LPS/IFNg-treated neutrophils
CHD2;230156_x_at	230156_x_at	CHD2	chromodomain helicase DNA binding protein 2	1106	15	93443550	-	-	No Class	No Class	No Class	Cluster0002: High in LPS/IFNg-treated neutrophils
CHMP4B;225119_at	225119_at	CHMP4B	chromatin modifying protein 4B	128866	20	32399109	4144	Endocytosis	No Class	No Class	No Class	Cluster0002: High in LPS/IFNg-treated neutrophils
CHRNA10;220210_at	220210_at	CHRNA10	cholinergic receptor, nicotinic, alpha 10	57053	11	3686817	-	-	No Class	No Class	No Class	Cluster0002: High in LPS/IFNg-treated neutrophils
CIR1;209571_at	209571_at	CIR1	corepressor interacting with RBPJ, 1	9541	2	175212879	4330	Notch signaling pathway	No Class	No Class	No Class	Cluster0002: High in LPS/IFNg-treated neutrophils
CLASP1;240757_at	240757_at	CLASP1	cytoplasmic linker associated protein 1	23332	2	122095353	-	-	No Class	No Class	No Class	Cluster0002: High in LPS/IFNg-treated neutrophils
CLEC7A;1555213_a_at	1555213_a_at	CLEC7A	C-type lectin domain family 7, member A	64581	12	10269375; 10279923	-	-	No Class	No Class	No Class	Cluster0002: High in LPS/IFNg-treated neutrophils
CLIP1;1568012_at	1568012_at	CLIP1	CAP-GLY domain containing linker protein 1	6249	12	122755980	-	-	No Class	No Class	No Class	Cluster0002: High in LPS/IFNg-treated neutrophils
CLK4;1568836_at	1568836_at	CLK4	CDC-like kinase 4	57396	5	178029664	-	-	No Class	No Class	No Class	Cluster0002: High in LPS/IFNg-treated neutrophils
CLTB;221996_s_at	221996_s_at	CLTB	clathrin, light chain (Lcb)	1212	5	175819456	04142, 04144, 05016	Lysosome, Endocytosis, Huntington s disease	No Class	No Class	No Class	Cluster0002: High in LPS/IFNg-treated neutrophils
CMIP;224992_s_at	224992_s_at	CMIP	c-Maf-inducing protein	80790	16	81478774; 81528953	-	-	No Class	No Class	No Class	Cluster0002: High in LPS/IFNg-treated neutrophils
CMIP;231643_s_at	231643_s_at	CMIP	c-Maf-inducing protein	80790	16	81478774; 81528953	-	-	Cluster0113	No Class	No Class	Cluster0002: High in LPS/IFNg-treated neutrophils
CMIP;243720_at	243721_at	CMIP	c-Maf-inducing protein	80790	16	81478774; 81528953	-	-	No Class	No Class	No Class	Cluster0002: High in LPS/IFNg-treated neutrophils
CMTM1;1555738_at	1555738_at	CMTM1	CKLF-like MARVEL transmembrane domain containing 1	113540	16	66600293; 66600349	-	-	No Class	No Class	No Class	Cluster0002: High in LPS/IFNg-treated neutrophils
CMTM6;227953_at	227953_at	CMTM6	CKLF-like MARVEL transmembrane domain containing 6	54918	3	32522803	-	-	No Class	No Class	No Class	Cluster0002: High in LPS/IFNg-treated neutrophils
CNOT4;210866_s_at	210866_s_at	CNOT4	CCR4-NOT transcription complex, subunit 4	4850	7	135046552; 135072763	3018	RNA degradation	No Class	No Class	No Class	Cluster0002: High in LPS/IFNg-treated neutrophils
CNST;1554660_a_at	1554660_a_at	CNST	consortin, connexin sorting protein	163882	1	246729638	-	-	No Class	No Class	No Class	Cluster0002: High in LPS/IFNg-treated neutrophils
COG1;231813_s_at	231813_s_at	COG1	component of oligomeric golgi complex 1	9382	17	71189172	-	-	No Class	No Class	No Class	Cluster0002: High in LPS/IFNg-treated neutrophils
COG5;227089_at	227089_at	COG5	component of oligomeric golgi complex 5	10466	7	106842188; 106848297	-	-	No Class	No Class	No Class	Cluster0002: High in LPS/IFNg-treated neutrophils
COL4A3;216368_s_at	216368_s_at	COL4A3	collagen, type IV, alpha 3 (Goodpasture antigen)	1285	2	228029280	-	-	No Class	No Class	No Class	Cluster0002: High in LPS/IFNg-treated neutrophils
CPD;201942_s_at	201942_s_at	CPD	carboxypeptidase D	1362	17	28705983	-	-	Cluster0868	C_564	C_003_High_in_Testis	Cluster0002: High in LPS/IFNg-treated neutrophils
CPD;229600_s_at	229600_s_at	CPD	carboxypeptidase D	1362	17	28705983	-	-	No Class	No Class	No Class	Cluster0002: High in LPS/IFNg-treated neutrophils
CPM;217557_s_at	217557_s_at	CPM	carboxypeptidase M	1368	12	69244957	-	-	Cluster0002	C_034	No Class	Cluster0002: High in LPS/IFNg-treated neutrophils
CPSF7;235326_at	235326_at	CPSF7	cleavage and polyadenylation specific factor 7, 59kDa	79869	11	61170120	-	-	No Class	No Class	No Class	Cluster0002: High in LPS/IFNg-treated neutrophils
CREBBP;235858_at	235858_at	CREBBP	CREB binding protein	1387	16	3775057	04110, 04310, 04330, 04350, 04520, 04630, 04720, 04916, 05016, 05200, 05211, 05215	Cell cycle, Wnt signaling pathway, Notch signaling pathway, TGF-beta signaling pathway, Adherens junction, Jak-STAT signaling pathway, Long-term potentiation, Melanogenesis, Huntington s disease, Pathways in cancer, Renal cell carcinoma, Prostate cancer	Cluster0001	No Class	No Class	Cluster0002: High in LPS/IFNg-treated neutrophils
CSNK1A1;226920_at	226920_at	CSNK1A1	casein kinase 1, alpha 1	1452	5	148874844	04310, 04340	Wnt signaling pathway, Hedgehog signaling pathway	No Class	No Class	No Class	Cluster0002: High in LPS/IFNg-treated neutrophils
CSNK1G3;229702_at	229702_at	CSNK1G3	casein kinase 1, gamma 3	1456	5	122847792	4340	Hedgehog signaling pathway	No Class	No Class	No Class	Cluster0002: High in LPS/IFNg-treated neutrophils
CSNK2A1;229212_at	229212_at	CSNK2A1	casein kinase 2, alpha 1 polypeptide	1457	20	463337	04310, 04520, 04530	Wnt signaling pathway, Adherens junction, Tight junction	No Class	No Class	No Class	Cluster0002: High in LPS/IFNg-treated neutrophils
CXCL2;230101_at	230101_at	CXCL2	chemokine (C-X-C motif) ligand 2	2920	4	74962763	04060, 04062, 04621	Cytokine-cytokine receptor interaction, Chemokine signaling pathway, NOD-like receptor signaling pathway	Cluster0001	No Class	No Class	Cluster0002: High in LPS/IFNg-treated neutrophils
CYBB;217431_x_at	217431_x_at	CYBB	cytochrome b-245, beta polypeptide	1536	X	37639269	4670	Leukocyte transendothelial migration	No Class	No Class	No Class	Cluster0002: High in LPS/IFNg-treated neutrophils
CYBB;233538_s_at	233538_s_at	CYBB	cytochrome b-245, beta polypeptide	1536	X	37639269	4670	Leukocyte transendothelial migration	No Class	No Class	No Class	Cluster0002: High in LPS/IFNg-treated neutrophils
D21S2089E;1560633_a_at	1560633_a_at	D21S2089E	D21S2089E	246312	21	-	-	-	No Class	No Class	No Class	Cluster0002: High in LPS/IFNg-treated neutrophils
DAZAP2;238300_s_at	238300_s_at	DAZAP2	DAZ associated protein 2	9802	12	51632507	-	-	Cluster0001	C_001_HK?	No Class	Cluster0002: High in LPS/IFNg-treated neutrophils
DCTN2;214384_s_at	214384_s_at	DCTN2	dynactin 2 (p50)	10540	12	57924093	5016	Huntington s disease	No Class	No Class	No Class	Cluster0002: High in LPS/IFNg-treated neutrophils
DCTN2;232505_at	232505_at	DCTN2	dynactin 2 (p50)	10540	12	57924093	5016	Huntington s disease	No Class	No Class	No Class	Cluster0002: High in LPS/IFNg-treated neutrophils
DDX6;204909_at	204909_at	DDX6	DEAD (Asp-Glu-Ala-Asp) box polypeptide 6	1656	11	118618472	3018	RNA degradation	No Class	No Class	No Class	Cluster0002: High in LPS/IFNg-treated neutrophils
DDX60L;1559585_at	1559585_at	DDX60L	DEAD (Asp-Glu-Ala-Asp) box polypeptide 60-like	91351	4	169277886	-	-	No Class	No Class	No Class	Cluster0002: High in LPS/IFNg-treated neutrophils
DEFB122;1562167_a_at	1562167_a_at	DEFB122	defensin, beta 122 (pseudogene)	245935	20	30009241	-	-	No Class	No Class	No Class	Cluster0002: High in LPS/IFNg-treated neutrophils
DHRS7;213868_s_at	213868_s_at	DHRS7	dehydrogenase/reductase (SDR family) member 7	51635	14	60611501	-	-	No Class	No Class	No Class	Cluster0002: High in LPS/IFNg-treated neutrophils
DICER1;216280_s_at	216280_s_at	DICER1	dicer 1, ribonuclease type III	23405	14	95552564	-	-	No Class	No Class	No Class	Cluster0002: High in LPS/IFNg-treated neutrophils
DKFZp667F0711;1559756_at	1559756_at	DKFZp667F0711	hypothetical protein DKFZp667F0711	399716	10	-	-	-	No Class	No Class	No Class	Cluster0002: High in LPS/IFNg-treated neutrophils
DLEU7;233277_at	233277_at	DLEU7	deleted in lymphocytic leukemia, 7	220107	13	51286758	-	-	No Class	No Class	No Class	Cluster0002: High in LPS/IFNg-treated neutrophils
DNAH17;1553470_at	1553470_at	DNAH17	dynein, axonemal, heavy chain 17	8632	17	76419778	-	-	No Class	No Class	No Class	Cluster0002: High in LPS/IFNg-treated neutrophils
DNAH17;214229_at	214229_at	DNAH17	dynein, axonemal, heavy chain 17	8632	17	76419778	-	-	No Class	No Class	No Class	Cluster0002: High in LPS/IFNg-treated neutrophils
DNAJC21;234094_x_at	234094_x_at	DNAJC21	DnaJ (Hsp40) homolog, subfamily C, member 21	134218	5	34929697	-	-	No Class	No Class	No Class	Cluster0002: High in LPS/IFNg-treated neutrophils
DNAJC3;208499_s_at	208499_s_at	DNAJC3	DnaJ (Hsp40) homolog, subfamily C, member 3	5611	13	96329401	-	-	No Class	No Class	No Class	Cluster0002: High in LPS/IFNg-treated neutrophils
DNAJC8;210748_at	210748_at	DNAJC8	DnaJ (Hsp40) homolog, subfamily C, member 8	22826	1	28526791	-	-	Cluster0001	C_002_HK?	No Class	Cluster0002: High in LPS/IFNg-treated neutrophils
DNASE1;243127_x_at	243128_at	DNASE1	deoxyribonuclease I	1773	16	3702939	-	-	No Class	No Class	No Class	Cluster0002: High in LPS/IFNg-treated neutrophils
DNM2;216024_at	216024_at	DNM2	dynamin 2	1785	19	10828754	04144, 04666	Endocytosis, Fc gamma R-mediated phagocytosis	Cluster0003	C_004_HK?	No Class	Cluster0002: High in LPS/IFNg-treated neutrophils
DOCK4;1558691_a_at	1558691_a_at	DOCK4	dedicator of cytokinesis 4	9732	7	111366164	-	-	No Class	No Class	No Class	Cluster0002: High in LPS/IFNg-treated neutrophils
DOCK5;1569590_at	1569590_at	DOCK5	dedicator of cytokinesis 5	80005	8	25042286	-	-	No Class	No Class	No Class	Cluster0002: High in LPS/IFNg-treated neutrophils
DOCK5;215361_at	215361_at	DOCK5	dedicator of cytokinesis 5	80005	8	25042286	-	-	No Class	No Class	No Class	Cluster0002: High in LPS/IFNg-treated neutrophils
DPH3B;233000_x_at	233000_x_at	DPH3B	DPH3B, KTI11 homolog B (S. cerevisiae)	100132911	20	61476475	-	-	No Class	No Class	No Class	Cluster0002: High in LPS/IFNg-treated neutrophils
DPYD;1554536_at	1554536_at	DPYD	dihydropyrimidine dehydrogenase	1806	1	97543301; 98185314	00240, 00410, 00770, 00983, 01100	Pyrimidine metabolism, beta-Alanine metabolism, Pantothenate and CoA biosynthesis, Drug metabolism - other enzymes, Metabolic pathways	No Class	No Class	No Class	Cluster0002: High in LPS/IFNg-treated neutrophils
DRAM1;241992_at	241992_at	DRAM1	DNA-damage regulated autophagy modulator 1	55332	12	102271104	-	-	No Class	No Class	No Class	Cluster0002: High in LPS/IFNg-treated neutrophils
DSE;1558868_a_at	1558868_a_at	DSE	dermatan sulfate epimerase	29940	6	116601282; 116692109	532	Chondroitin sulfate biosynthesis	No Class	No Class	No Class	Cluster0002: High in LPS/IFNg-treated neutrophils
DTNBP1;223445_at	223445_at	DTNBP1	dystrobrevin binding protein 1	84062	6	15523040; 15523800	-	-	No Class	No Class	No Class	Cluster0002: High in LPS/IFNg-treated neutrophils
DYRK1A;211079_s_at	211079_s_at	DYRK1A	dual-specificity tyrosine-(Y)-phosphorylation regulated kinase 1A	1859	21	38739858; 38791206; 38792600; 38792601	-	-	No Class	No Class	No Class	Cluster0002: High in LPS/IFNg-treated neutrophils
DYRK1A;211541_s_at	211541_s_at	DYRK1A	dual-specificity tyrosine-(Y)-phosphorylation regulated kinase 1A	1859	21	38739858; 38791206; 38792600; 38792601	-	-	Cluster0003	No Class	No Class	Cluster0002: High in LPS/IFNg-treated neutrophils
E2F3;203692_s_at	203692_s_at	E2F3	E2F transcription factor 3	1871	6	20402136	04110, 05200, 05212, 05214, 05215, 05218, 05219, 05220, 05222, 05223	Cell cycle, Pathways in cancer, Pancreatic cancer, Glioma, Prostate cancer, Melanoma, Bladder cancer, Chronic myeloid leukemia, Small cell lung cancer, Non-small cell lung cancer	No Class	No Class	No Class	Cluster0002: High in LPS/IFNg-treated neutrophils
E2F3;203693_s_at	203693_s_at	E2F3	E2F transcription factor 3	1871	6	20402136	04110, 05200, 05212, 05214, 05215, 05218, 05219, 05220, 05222, 05223	Cell cycle, Pathways in cancer, Pancreatic cancer, Glioma, Prostate cancer, Melanoma, Bladder cancer, Chronic myeloid leukemia, Small cell lung cancer, Non-small cell lung cancer	No Class	No Class	No Class	Cluster0002: High in LPS/IFNg-treated neutrophils
EAF1;226952_at	226952_at	EAF1	ELL associated factor 1	85403	3	15469063	-	-	Cluster0747	No Class	No Class	Cluster0002: High in LPS/IFNg-treated neutrophils
EEF1D;214395_x_at	214395_x_at	EEF1D	eukaryotic translation elongation factor 1 delta (guanine nucleotide exchange protein)	1936	8	144661897	-	-	No Class	C_054 Ribosome fragment	C_056_General_HK	Cluster0002: High in LPS/IFNg-treated neutrophils
EFCAB6;233345_at	233345_at	EFCAB6	EF-hand calcium binding domain 6	64800	22	43924653	-	-	No Class	No Class	No Class	Cluster0002: High in LPS/IFNg-treated neutrophils
EIF1B;237988_at	237988_at	EIF1B	eukaryotic translation initiation factor 1B	10289	3	40351172	-	-	No Class	No Class	No Class	Cluster0002: High in LPS/IFNg-treated neutrophils
EIF2AK2;204211_x_at	204211_x_at	EIF2AK2	eukaryotic translation initiation factor 2-alpha kinase 2	5610	2	37333698	-	-	Cluster0011	C_012 IFN	No Class	Cluster0002: High in LPS/IFNg-treated neutrophils
EIF5B;214313_s_at	214313_s_at	EIF5B	eukaryotic translation initiation factor 5B	9669	2	99953833	-	-	Cluster0572	No Class	No Class	Cluster0002: High in LPS/IFNg-treated neutrophils
ELL;1565254_s_at	1565254_s_at	ELL	elongation factor RNA polymerase II	8178	19	18553474	-	-	No Class	No Class	No Class	Cluster0002: High in LPS/IFNg-treated neutrophils
ELL;204096_s_at	204096_s_at	ELL	elongation factor RNA polymerase II	8178	19	18553474	-	-	No Class	No Class	No Class	Cluster0002: High in LPS/IFNg-treated neutrophils
ELL2;214445_at	214445_at	ELL2	elongation factor, RNA polymerase II, 2	22936	5	95220803	-	-	No Class	No Class	No Class	Cluster0002: High in LPS/IFNg-treated neutrophils
EML2;204398_s_at	204398_s_at	EML2	echinoderm microtubule associated protein like 2	24139	19	46112659	-	-	No Class	No Class	No Class	Cluster0002: High in LPS/IFNg-treated neutrophils
EML4;228673_s_at	228673_s_at	EML4	echinoderm microtubule associated protein like 4	27436	2	42396489	-	-	No Class	No Class	No Class	Cluster0002: High in LPS/IFNg-treated neutrophils
ENG;228586_at	228586_at	ENG	endoglin	2022	9	130577291	-	-	No Class	No Class	No Class	Cluster0002: High in LPS/IFNg-treated neutrophils
ENTPD1;243111_at	243112_at	ENTPD1	ectonucleoside triphosphate diphosphohydrolase 1	953	10	97471535; 97515408; 97515672	00230, 00240	Purine metabolism, Pyrimidine metabolism	No Class	No Class	No Class	Cluster0002: High in LPS/IFNg-treated neutrophils
ENTPD6;234946_at	234946_at	ENTPD6	ectonucleoside triphosphate diphosphohydrolase 6 (putative function)	955	20	25176338	00230, 00240	Purine metabolism, Pyrimidine metabolism	No Class	No Class	No Class	Cluster0002: High in LPS/IFNg-treated neutrophils
EPB41;1554481_a_at	1554481_a_at	EPB41	erythrocyte membrane protein band 4.1 (elliptocytosis 1, RH-linked)	2035	1	29213602; 29241087	4530	Tight junction	No Class	No Class	No Class	Cluster0002: High in LPS/IFNg-treated neutrophils
EPB41;214530_x_at	214530_x_at	EPB41	erythrocyte membrane protein band 4.1 (elliptocytosis 1, RH-linked)	2035	1	29213602; 29241087	4530	Tight junction	No Class	No Class	C_068	Cluster0002: High in LPS/IFNg-treated neutrophils
ERBB2IP;217941_s_at	217941_s_at	ERBB2IP	erbb2 interacting protein	55914	5	65222383	4621	NOD-like receptor signaling pathway	No Class	No Class	No Class	Cluster0002: High in LPS/IFNg-treated neutrophils
ERBB2IP;222473_s_at	222473_s_at	ERBB2IP	erbb2 interacting protein	55914	5	65222383	4621	NOD-like receptor signaling pathway	No Class	No Class	No Class	Cluster0002: High in LPS/IFNg-treated neutrophils
ERN1;207061_at	207061_at	ERN1	endoplasmic reticulum to nucleus signaling 1	2081	17	62120389	5010	Alzheimer s disease	No Class	No Class	No Class	Cluster0002: High in LPS/IFNg-treated neutrophils
ESCO1;235216_at	235216_at	ESCO1	establishment of cohesion 1 homolog 1 (S. cerevisiae)	114799	18	19109261	-	-	No Class	No Class	No Class	Cluster0002: High in LPS/IFNg-treated neutrophils
ETS2;241193_at	241193_at	ETS2	v-ets erythroblastosis virus E26 oncogene homolog 2 (avian)	2114	21	40177848	4320	Dorso-ventral axis formation	No Class	No Class	No Class	Cluster0002: High in LPS/IFNg-treated neutrophils
ETV3;214480_at	214480_at	ETV3	ets variant 3	2117	1	157094458; 157102976	-	-	No Class	No Class	No Class	Cluster0002: High in LPS/IFNg-treated neutrophils
ETV5;231083_at	231083_at	ETV5	ets variant 5	2119	3	185764107	-	-	No Class	No Class	No Class	Cluster0002: High in LPS/IFNg-treated neutrophils
ETV7;224225_s_at	224225_s_at	ETV7	ets variant 7	51513	6	36333971	4320	Dorso-ventral axis formation	No Class	No Class	No Class	Cluster0002: High in LPS/IFNg-treated neutrophils
EWSR1;210012_s_at	210012_s_at	EWSR1	Ewing sarcoma breakpoint region 1	2130	22	29663997	-	-	Cluster0016	C_016 Cell cycle related?	No Class	Cluster0002: High in LPS/IFNg-treated neutrophils
EXOC5;224253_at	224253_at	EXOC5	exocyst complex component 5	10640	14	57669195	-	-	No Class	No Class	No Class	Cluster0002: High in LPS/IFNg-treated neutrophils
EXOSC3;227913_at	227913_at	EXOSC3	exosome component 3	51010	9	37780307	3018	RNA degradation	No Class	No Class	No Class	Cluster0002: High in LPS/IFNg-treated neutrophils
EXOSC3;233495_at	233495_at	EXOSC3	exosome component 3	51010	9	37780307	3018	RNA degradation	No Class	No Class	No Class	Cluster0002: High in LPS/IFNg-treated neutrophils
EXOSC6;217490_at	217490_at	EXOSC6	exosome component 6	118460	16	70284133	3018	RNA degradation	No Class	No Class	No Class	Cluster0002: High in LPS/IFNg-treated neutrophils
EYA3;1552314_a_at	1552314_a_at	EYA3	eyes absent homolog 3 (Drosophila)	2140	1	28300818	-	-	No Class	No Class	No Class	Cluster0002: High in LPS/IFNg-treated neutrophils
EYA3;206379_at	206379_at	EYA3	eyes absent homolog 3 (Drosophila)	2140	1	28300818	-	-	No Class	No Class	No Class	Cluster0002: High in LPS/IFNg-treated neutrophils
FAM104A;229087_s_at	229087_s_at	FAM104A	family with sequence similarity 104, member A	84923	17	71203492	-	-	No Class	No Class	No Class	Cluster0002: High in LPS/IFNg-treated neutrophils
FAM168B;229946_at	229946_at	FAM168B	family with sequence similarity 168, member B	130074	2	131805449	-	-	Cluster0164	No Class	No Class	Cluster0002: High in LPS/IFNg-treated neutrophils
FAM26F;228362_s_at	228362_s_at	FAM26F	family with sequence similarity 26, member F	441168	6	116782555	-	-	Cluster0007	C_013 Mac/T-cell interface	No Class	Cluster0002: High in LPS/IFNg-treated neutrophils
FAM26F;229543_at	229543_at	FAM26F	family with sequence similarity 26, member F	441168	6	116782555	-	-	Cluster0007	C_013 Mac/T-cell interface	No Class	Cluster0002: High in LPS/IFNg-treated neutrophils
FAM27E3;1553590_at	1553590_at	FAM27E3	family with sequence similarity 27, member E3	100131997	9	-	-	-	No Class	No Class	No Class	Cluster0002: High in LPS/IFNg-treated neutrophils
FAM49B;217535_at	217535_at	FAM49B	family with sequence similarity 49, member B	51571	8	130853717	-	-	No Class	No Class	No Class	Cluster0002: High in LPS/IFNg-treated neutrophils
FAM65A;230806_s_at	230806_s_at	FAM65A	family with sequence similarity 65, member A	79567	16	67562753	-	-	Cluster0013	C_044	No Class	Cluster0002: High in LPS/IFNg-treated neutrophils
FAM71E2;1552990_at	1552990_at	FAM71E2	family with sequence similarity 71, member E2	284418	19	55866276	-	-	No Class	No Class	No Class	Cluster0002: High in LPS/IFNg-treated neutrophils
FAS;237522_at	237522_at	FAS	Fas (TNF receptor superfamily, member 6)	355	10	90750287	04010, 04060, 04115, 04210, 04650, 04940, 05010, 05200, 05320, 05330, 05332	MAPK signaling pathway, Cytokine-cytokine receptor interaction, p53 signaling pathway, Apoptosis, Natural killer cell mediated cytotoxicity, Type I diabetes mellitus, Alzheimer s disease, Pathways in cancer, Autoimmune thyroid disease, Allograft rejection, Graft-versus-host disease	No Class	No Class	No Class	Cluster0002: High in LPS/IFNg-treated neutrophils
FBXO11;232364_at	232364_at	FBXO11	F-box protein 11	80204	2	48034060; 48039989; 48045724	-	-	No Class	No Class	No Class	Cluster0002: High in LPS/IFNg-treated neutrophils
FCGR1A;216951_at	216951_at	FCGR1A	Fc fragment of IgG, high affinity Ia, receptor (CD64)	2209	1	149754249	04640, 04666, 05322	Hematopoietic cell lineage, Fc gamma R-mediated phagocytosis, Systemic lupus erythematosus	No Class	No Class	No Class	Cluster0002: High in LPS/IFNg-treated neutrophils
FCGR2A;1565673_at	1565673_at	FCGR2A	Fc fragment of IgG, low affinity IIa, receptor (CD32)	2212	1	161475204	04666, 05322	Fc gamma R-mediated phagocytosis, Systemic lupus erythematosus	No Class	No Class	No Class	Cluster0002: High in LPS/IFNg-treated neutrophils
FCHSD2;1554360_at	1554360_at	FCHSD2	FCH and double SH3 domains 2	9873	11	72547790	-	-	No Class	No Class	No Class	Cluster0002: High in LPS/IFNg-treated neutrophils
FGFR2;208229_at	208229_at	FGFR2	fibroblast growth factor receptor 2	2263	10	123237844; 123241368	04010, 04144, 04810, 05200, 05215	MAPK signaling pathway, Endocytosis, Regulation of actin cytoskeleton, Pathways in cancer, Prostate cancer	No Class	No Class	No Class	Cluster0002: High in LPS/IFNg-treated neutrophils
FLCN;1552664_at	1552664_at	FLCN	folliculin	201163	17	17115528; 17124485	5211	Renal cell carcinoma	No Class	No Class	No Class	Cluster0002: High in LPS/IFNg-treated neutrophils
FLCN;243062_at	243063_at	FLCN	folliculin	201163	17	17115528; 17124485	5211	Renal cell carcinoma	Cluster0001	C_001_HK?	No Class	Cluster0002: High in LPS/IFNg-treated neutrophils
FLJ30064;239821_at	239821_at	FLJ30064	hypothetical protein LOC644975	644975	7	-	-	-	No Class	No Class	No Class	Cluster0002: High in LPS/IFNg-treated neutrophils
FLJ34208;1566760_at	1566760_at	FLJ34208	hypothetical protein LOC401106	401106	3	-	-	-	No Class	No Class	No Class	Cluster0002: High in LPS/IFNg-treated neutrophils
FLJ36644;1558234_at	1558234_at	FLJ36644	hypothetical protein LOC400617	400617	17	-	-	-	No Class	No Class	No Class	Cluster0002: High in LPS/IFNg-treated neutrophils
FLJ38773;1559614_at	1559614_at	FLJ38773	hypothetical protein FLJ38773	284808	20	-	-	-	No Class	No Class	No Class	Cluster0002: High in LPS/IFNg-treated neutrophils
FLJ39609;1555979_at	1555979_at	FLJ39609	similar to hCG1995469	100130417	1	852952	-	-	No Class	No Class	No Class	Cluster0002: High in LPS/IFNg-treated neutrophils
FLJ43663;238874_at	238874_at	FLJ43663	hypothetical LOC378805	378805	7	130628920	-	-	No Class	No Class	No Class	Cluster0002: High in LPS/IFNg-treated neutrophils
FLOT1;208749_x_at	208749_x_at	FLOT1	flotillin 1	10211	6	1988444; 1989170; 2007154; 2027817; 2043606; 2077394; 2207578; 30695512	4910	Insulin signaling pathway	No Class	No Class	No Class	Cluster0002: High in LPS/IFNg-treated neutrophils
FLOT1;210142_x_at	210142_x_at	FLOT1	flotillin 1	10211	6	1988444; 1989170; 2007154; 2027817; 2043606; 2077394; 2207578; 30695512	4910	Insulin signaling pathway	No Class	No Class	No Class	Cluster0002: High in LPS/IFNg-treated neutrophils
FLOT1;213819_s_at	213819_s_at	FLOT1	flotillin 1	10211	6	1988444; 1989170; 2007154; 2027817; 2043606; 2077394; 2207578; 30695512	4910	Insulin signaling pathway	No Class	No Class	No Class	Cluster0002: High in LPS/IFNg-treated neutrophils
FMNL3;232249_at	232249_at	FMNL3	formin-like 3	91010	12	50031723	-	-	No Class	No Class	No Class	Cluster0002: High in LPS/IFNg-treated neutrophils
FNBP4;235101_at	235101_at	FNBP4	formin binding protein 4	23360	11	47738069	-	-	Cluster0743	No Class	No Class	Cluster0002: High in LPS/IFNg-treated neutrophils
FNDC3A;238961_s_at	238961_s_at	FNDC3A	fibronectin type III domain containing 3A	22862	13	49550047; 49684448	-	-	No Class	No Class	No Class	Cluster0002: High in LPS/IFNg-treated neutrophils
FNDC3A;241611_s_at	241611_s_at	FNDC3A	fibronectin type III domain containing 3A	22862	13	49550047; 49684448	-	-	No Class	No Class	No Class	Cluster0002: High in LPS/IFNg-treated neutrophils
FNDC3B;1569490_at	1569490_at	FNDC3B	fibronectin type III domain containing 3B	64778	3	171757417; 171758343	-	-	No Class	No Class	No Class	Cluster0002: High in LPS/IFNg-treated neutrophils
FNDC3B;243830_at	243831_at	FNDC3B	fibronectin type III domain containing 3B	64778	3	171757417; 171758343	-	-	No Class	No Class	No Class	Cluster0002: High in LPS/IFNg-treated neutrophils
FNIP1;223997_at	223997_at	FNIP1	folliculin interacting protein 1	96459	5	130977406	-	-	No Class	No Class	No Class	Cluster0002: High in LPS/IFNg-treated neutrophils
FOXN3;230790_x_at	230790_x_at	FOXN3	forkhead box N3	1112	14	89622516	-	-	No Class	No Class	No Class	Cluster0002: High in LPS/IFNg-treated neutrophils
FOXO3;231548_at	231548_at	FOXO3	forkhead box O3	2309	6	108881025; 108882068	04062, 04722, 05213, 05223	Chemokine signaling pathway, Neurotrophin signaling pathway, Endometrial cancer, Non-small cell lung cancer	No Class	No Class	No Class	Cluster0002: High in LPS/IFNg-treated neutrophils
FSCN2;207204_at	207204_at	FSCN2	fascin homolog 2, actin-bundling protein, retinal (Strongylocentrotus purpuratus)	25794	17	79495416	-	-	No Class	No Class	No Class	Cluster0002: High in LPS/IFNg-treated neutrophils
FUS;1565715_at	1565715_at	FUS	fused in sarcoma	2521	16	31191430	-	-	No Class	No Class	No Class	Cluster0002: High in LPS/IFNg-treated neutrophils
FYB;224148_at	224148_at	FYB	FYN binding protein (FYB-120/130)	2533	5	39105357	-	-	Cluster0007	C_013 Mac/T-cell interface	No Class	Cluster0002: High in LPS/IFNg-treated neutrophils
G3BP2;206383_s_at	206383_s_at	G3BP2	GTPase activating protein (SH3 domain) binding protein 2	9908	4	76567954	-	-	Cluster0009	C_010 Cell cycle related?	No Class	Cluster0002: High in LPS/IFNg-treated neutrophils
GADD45B;213560_at	213560_at	GADD45B	growth arrest and DNA-damage-inducible, beta	4616	19	2476134	04010, 04110, 04115	MAPK signaling pathway, Cell cycle, p53 signaling pathway	Cluster0874	No Class	No Class	Cluster0002: High in LPS/IFNg-treated neutrophils
GAFA3;1555726_at	1555726_at	GAFA3	FGF-2 activity-associated protein 3	100128236	4	-	-	-	No Class	No Class	No Class	Cluster0002: High in LPS/IFNg-treated neutrophils
GAK;202280_at	202280_at	GAK	cyclin G associated kinase	2580	4	843065	-	-	No Class	No Class	No Class	Cluster0002: High in LPS/IFNg-treated neutrophils
GATAD2A;229166_s_at	229166_s_at	GATAD2A	GATA zinc finger domain containing 2A	54815	19	19496641	-	-	No Class	No Class	No Class	Cluster0002: High in LPS/IFNg-treated neutrophils
GATAD2A;236932_s_at	236932_s_at	GATAD2A	GATA zinc finger domain containing 2A	54815	19	19496641	-	-	No Class	No Class	No Class	Cluster0002: High in LPS/IFNg-treated neutrophils
GBP4;235574_at	235574_at	GBP4	guanylate binding protein 4	115361	1	89646831	-	-	Cluster0011	C_012 IFN	No Class	Cluster0002: High in LPS/IFNg-treated neutrophils
GCC2;237565_at	237565_at	GCC2	GRIP and coiled-coil domain containing 2	9648	2	109065576	-	-	No Class	No Class	No Class	Cluster0002: High in LPS/IFNg-treated neutrophils
GCNT7;234540_at	234540_at	GCNT7	glucosaminyl (N-acetyl) transferase family member 7	140687	20	55066547	-	-	Cluster0020	No Class	No Class	Cluster0002: High in LPS/IFNg-treated neutrophils
GFER;228514_at	228514_at	GFER	growth factor, augmenter of liver regeneration	2671	16	2034149	-	-	No Class	No Class	No Class	Cluster0002: High in LPS/IFNg-treated neutrophils
GHRL;237647_at	237647_at	GHRL	ghrelin/obestatin prepropeptide	51738	3	10327433	-	-	Cluster0001	C_202	No Class	Cluster0002: High in LPS/IFNg-treated neutrophils
GK;207387_s_at	207387_s_at	GK	glycerol kinase	2710	X	30671475	00561, 01100, 03320	Glycerolipid metabolism, Metabolic pathways, PPAR signaling pathway	Cluster0382	C_230	No Class	Cluster0002: High in LPS/IFNg-treated neutrophils
GK;215975_x_at	215975_x_at	GK	glycerol kinase	2710	X	30671475	00561, 01100, 03320	Glycerolipid metabolism, Metabolic pathways, PPAR signaling pathway	Cluster0003	C_004_HK?	No Class	Cluster0002: High in LPS/IFNg-treated neutrophils
GK5;1553772_at	1553772_at	GK5	glycerol kinase 5 (putative)	256356	3	141876368	-	-	No Class	No Class	No Class	Cluster0002: High in LPS/IFNg-treated neutrophils
GLI4;238364_x_at	238364_x_at	GLI4	GLI family zinc finger 4	2738	8	144349606	-	-	No Class	No Class	No Class	Cluster0002: High in LPS/IFNg-treated neutrophils
GLS;241034_at	241034_at	GLS	glutaminase	2744	2	191745546	00250, 00330, 00471, 00910, 01100	Alanine, aspartate and glutamate metabolism, Arginine and proline metabolism, D-Glutamine and D-glutamate metabolism, Nitrogen metabolism, Metabolic pathways	No Class	No Class	No Class	Cluster0002: High in LPS/IFNg-treated neutrophils
GNG2;1555766_a_at	1555766_a_at	GNG2	guanine nucleotide binding protein (G protein), gamma 2	54331	14	52327049	4062	Chemokine signaling pathway	No Class	No Class	No Class	Cluster0002: High in LPS/IFNg-treated neutrophils
GNG2;223943_s_at	223943_s_at	GNG2	guanine nucleotide binding protein (G protein), gamma 2	54331	14	52327049	4062	Chemokine signaling pathway	No Class	No Class	No Class	Cluster0002: High in LPS/IFNg-treated neutrophils
GNL1;233544_at	233544_at	GNL1	guanine nucleotide binding protein-like 1	2794	6	1802059; 1802787; 1820797; 1841433; 1857228; 1891010; 2021204; 30509155	-	-	Cluster0006	C_011_HK?	No Class	Cluster0002: High in LPS/IFNg-treated neutrophils
GNL3L;217632_at	217632_at	GNL3L	guanine nucleotide binding protein-like 3 (nucleolar)-like	54552	X	54556643	-	-	No Class	No Class	No Class	Cluster0002: High in LPS/IFNg-treated neutrophils
GNL3L;222109_at	222109_at	GNL3L	guanine nucleotide binding protein-like 3 (nucleolar)-like	54552	X	54556643	-	-	No Class	No Class	No Class	Cluster0002: High in LPS/IFNg-treated neutrophils
GNRHR2;1553067_a_at	1553067_a_at	GNRHR2	gonadotropin-releasing hormone (type 2) receptor 2	114814	1	145509819	-	-	No Class	No Class	No Class	Cluster0002: High in LPS/IFNg-treated neutrophils
GPR107;220264_s_at	220264_s_at	GPR107	G protein-coupled receptor 107	57720	9	132815984	-	-	No Class	No Class	No Class	Cluster0002: High in LPS/IFNg-treated neutrophils
GPR107;220265_at	220265_at	GPR107	G protein-coupled receptor 107	57720	9	132815984	-	-	No Class	No Class	No Class	Cluster0002: High in LPS/IFNg-treated neutrophils
GPX2;239595_at	239595_at	GPX2	glutathione peroxidase 2 (gastrointestinal)	2877	14	65405871	00480, 00590	Glutathione metabolism, Arachidonic acid metabolism	No Class	No Class	No Class	Cluster0002: High in LPS/IFNg-treated neutrophils
GTF2A1;206521_s_at	206521_s_at	GTF2A1	general transcription factor IIA, 1, 19/37kDa	2957	14	81646393	3022	Basal transcription factors	No Class	No Class	No Class	Cluster0002: High in LPS/IFNg-treated neutrophils
GUK1;213621_s_at	213621_s_at	GUK1	guanylate kinase 1	2987	1	228327928; 228332403	00230, 01100	Purine metabolism, Metabolic pathways	No Class	No Class	No Class	Cluster0002: High in LPS/IFNg-treated neutrophils
HAS3;1552980_at	1552980_at	HAS3	hyaluronan synthase 3	3038	16	69140159; 69141442	-	-	No Class	No Class	No Class	Cluster0002: High in LPS/IFNg-treated neutrophils
hCG_2038586;244322_at	244322_at	hCG_2038586	hypothetical LOC646329	646329	7	-	-	-	Cluster0006	No Class	No Class	Cluster0002: High in LPS/IFNg-treated neutrophils
HELB;1552788_a_at	1552788_a_at	HELB	helicase (DNA) B	92797	12	66696355	-	-	No Class	No Class	No Class	Cluster0002: High in LPS/IFNg-treated neutrophils
HINT3;226533_at	226533_at	HINT3	histidine triad nucleotide binding protein 3	135114	6	126277860	-	-	No Class	No Class	No Class	Cluster0002: High in LPS/IFNg-treated neutrophils
HIP1;205426_s_at	205426_s_at	HIP1	huntingtin interacting protein 1	3092	7	75163408	5016	Huntington s disease	No Class	No Class	No Class	Cluster0002: High in LPS/IFNg-treated neutrophils
HIPK3;213697_at	213697_at	HIPK3	homeodomain interacting protein kinase 3	10114	11	33279167	-	-	No Class	No Class	No Class	Cluster0002: High in LPS/IFNg-treated neutrophils
HIST2H2AA3;218279_s_at	218279_s_at	HIST2H2AA3	histone cluster 2, H2aa3	8337	1	149813785; 149822627	5322	Systemic lupus erythematosus	No Class	No Class	No Class	Cluster0002: High in LPS/IFNg-treated neutrophils
HIST3H2A;231681_x_at	231681_x_at	HIST3H2A	histone cluster 3, H2a	92815	1	228645065	5322	Systemic lupus erythematosus	No Class	No Class	No Class	Cluster0002: High in LPS/IFNg-treated neutrophils
HIVEP2;212642_s_at	212642_s_at	HIVEP2	human immunodeficiency virus type I enhancer binding protein 2	3097	6	143072604	-	-	No Class	No Class	C_015_High_in_foetal_brain	Cluster0002: High in LPS/IFNg-treated neutrophils
HIVEP2;243254_at	243255_at	HIVEP2	human immunodeficiency virus type I enhancer binding protein 2	3097	6	143072604	-	-	No Class	No Class	No Class	Cluster0002: High in LPS/IFNg-treated neutrophils
HNRNPD;227744_s_at	227744_s_at	HNRNPD	heterogeneous nuclear ribonucleoprotein D (AU-rich element RNA binding protein 1, 37kDa)	3184	4	83274466	-	-	No Class	No Class	No Class	Cluster0002: High in LPS/IFNg-treated neutrophils
HNRNPH3;207127_s_at	207127_s_at	HNRNPH3	heterogeneous nuclear ribonucleoprotein H3 (2H9)	3189	10	70091767	-	-	No Class	No Class	No Class	Cluster0002: High in LPS/IFNg-treated neutrophils
HNRNPUL2;227608_at	227608_at	HNRNPUL2	heterogeneous nuclear ribonucleoprotein U-like 2	221092	11	62482221	-	-	No Class	No Class	No Class	Cluster0002: High in LPS/IFNg-treated neutrophils
HS3ST3B1;1561908_a_at	1561908_a_at	HS3ST3B1	heparan sulfate (glucosamine) 3-O-sulfotransferase 3B1	9953	17	14204505	00531, 00534	Glycosaminoglycan degradation, Heparan sulfate biosynthesis	No Class	No Class	No Class	Cluster0002: High in LPS/IFNg-treated neutrophils
HS3ST3B1;221062_at	221062_at	HS3ST3B1	heparan sulfate (glucosamine) 3-O-sulfotransferase 3B1	9953	17	14204505	00531, 00534	Glycosaminoglycan degradation, Heparan sulfate biosynthesis	No Class	No Class	No Class	Cluster0002: High in LPS/IFNg-treated neutrophils
HSP90B1;216450_x_at	216450_x_at	HSP90B1	heat shock protein 90kDa beta (Grp94), member 1	7184	12	104324188	04621, 05200, 05215	NOD-like receptor signaling pathway, Pathways in cancer, Prostate cancer	Cluster0984	C_628	C_002_General_HK_(ribosone,proteasome, etc)	Cluster0002: High in LPS/IFNg-treated neutrophils
HUWE1;214673_s_at	214673_s_at	HUWE1	HECT, UBA and WWE domain containing 1	10075	X	53559071	4120	Ubiquitin mediated proteolysis	No Class	No Class	No Class	Cluster0002: High in LPS/IFNg-treated neutrophils
IDS;213821_s_at	213821_s_at	IDS	iduronate 2-sulfatase	3423	X	148560294; 148568662	00531, 01100, 04142	Glycosaminoglycan degradation, Metabolic pathways, Lysosome	No Class	No Class	No Class	Cluster0002: High in LPS/IFNg-treated neutrophils
IFIH1;216020_at	216020_at	IFIH1	interferon induced with helicase C domain 1	64135	2	163123589	4622	RIG-I-like receptor signaling pathway	Cluster0011	C_012 IFN	No Class	Cluster0002: High in LPS/IFNg-treated neutrophils
IKZF1;1565816_at	1565816_at	IKZF1	IKAROS family zinc finger 1 (Ikaros)	10320	7	50344377	-	-	No Class	No Class	No Class	Cluster0002: High in LPS/IFNg-treated neutrophils
IKZF1;1565818_s_at	1565818_s_at	IKZF1	IKAROS family zinc finger 1 (Ikaros)	10320	7	50344377	-	-	No Class	No Class	No Class	Cluster0002: High in LPS/IFNg-treated neutrophils
IKZF2;220567_at	220567_at	IKZF2	IKAROS family zinc finger 2 (Helios)	22807	2	213864412	-	-	No Class	No Class	No Class	Cluster0002: High in LPS/IFNg-treated neutrophils
IL1R1;215561_s_at	215561_s_at	IL1R1	interleukin 1 receptor, type I	3554	2	102770401	04010, 04060, 04210, 04640	MAPK signaling pathway, Cytokine-cytokine receptor interaction, Apoptosis, Hematopoietic cell lineage	No Class	No Class	C_005_High_in_Smooth/cardiac_musle	Cluster0002: High in LPS/IFNg-treated neutrophils
IL1RN;216245_at	216245_at	IL1RN	interleukin 1 receptor antagonist	3557	2	113875469; 113885137	-	-	No Class	No Class	No Class	Cluster0002: High in LPS/IFNg-treated neutrophils
IL6ST;234474_x_at	234474_x_at	IL6ST	interleukin 6 signal transducer (gp130, oncostatin M receptor)	3572	5	55236694	04060, 04630	Cytokine-cytokine receptor interaction, Jak-STAT signaling pathway	No Class	No Class	No Class	Cluster0002: High in LPS/IFNg-treated neutrophils
INHBC;207688_s_at	207688_s_at	INHBC	inhibin, beta C	3626	12	57828542	04060, 04350	Cytokine-cytokine receptor interaction, TGF-beta signaling pathway	No Class	No Class	No Class	Cluster0002: High in LPS/IFNg-treated neutrophils
IPMK;239878_at	239878_at	IPMK	inositol polyphosphate multikinase	253430	10	59955617	562	Inositol phosphate metabolism	No Class	No Class	No Class	Cluster0002: High in LPS/IFNg-treated neutrophils
IRAK2;1553740_a_at	1553740_a_at	IRAK2	interleukin-1 receptor-associated kinase 2	3656	3	10206562	04210, 04722	Apoptosis, Neurotrophin signaling pathway	No Class	No Class	No Class	Cluster0002: High in LPS/IFNg-treated neutrophils
IRAK2;231779_at	231779_at	IRAK2	interleukin-1 receptor-associated kinase 2	3656	3	10206562	04210, 04722	Apoptosis, Neurotrophin signaling pathway	No Class	No Class	No Class	Cluster0002: High in LPS/IFNg-treated neutrophils
IRAK3;1568830_at	1568830_at	IRAK3	interleukin-1 receptor-associated kinase 3	11213	12	66582977	04210, 04722	Apoptosis, Neurotrophin signaling pathway	No Class	No Class	No Class	Cluster0002: High in LPS/IFNg-treated neutrophils
IRF2BP2;225854_x_at	225854_x_at	IRF2BP2	interferon regulatory factor 2 binding protein 2	359948	1	234740016	-	-	Cluster0001	C_001_HK?	No Class	Cluster0002: High in LPS/IFNg-treated neutrophils
IRF2BP2;227389_x_at	227389_x_at	IRF2BP2	interferon regulatory factor 2 binding protein 2	359948	1	234740016	-	-	Cluster0001	C_001_HK?	No Class	Cluster0002: High in LPS/IFNg-treated neutrophils
ITGA9;1555336_a_at	1555336_a_at	ITGA9	integrin, alpha 9	3680	3	37493812	04510, 04512, 04514, 04810, 05410, 05412, 05414	Focal adhesion, ECM-receptor interaction, Cell adhesion molecules (CAMs), Regulation of actin cytoskeleton, Hypertrophic cardiomyopathy (HCM), Arrhythmogenic right ventricular cardiomyopathy (ARVC), Dilated cardiomyopathy	No Class	No Class	No Class	Cluster0002: High in LPS/IFNg-treated neutrophils
ITGAX;1563003_at	1563003_at	ITGAX	integrin, alpha X (complement component 3 receptor 4 subunit)	3687	16	31366508	4810	Regulation of actin cytoskeleton	No Class	No Class	No Class	Cluster0002: High in LPS/IFNg-treated neutrophils
ITSN2;240941_at	240941_at	ITSN2	intersectin 2	50618	2	24425734; 24443188	-	-	No Class	No Class	No Class	Cluster0002: High in LPS/IFNg-treated neutrophils
IVNS1ABP;244235_at	244235_at	IVNS1ABP	influenza virus NS1A binding protein	10625	1	185265523	-	-	No Class	No Class	No Class	Cluster0002: High in LPS/IFNg-treated neutrophils
JAG1;229924_s_at	229924_s_at	JAG1	jagged 1 (Alagille syndrome)	182	20	10618331	4330	Notch signaling pathway	Cluster0001	No Class	No Class	Cluster0002: High in LPS/IFNg-treated neutrophils
JAG1;231183_s_at	231183_s_at	JAG1	jagged 1 (Alagille syndrome)	182	20	10618331	4330	Notch signaling pathway	Cluster0585	C_370	No Class	Cluster0002: High in LPS/IFNg-treated neutrophils
JMJD1C;241659_at	241659_at	JMJD1C	jumonji domain containing 1C	221037	10	64926989	-	-	No Class	No Class	No Class	Cluster0002: High in LPS/IFNg-treated neutrophils
KCP;1556956_at	1556956_at	KCP	kielin/chordin-like protein	375616	7	128516920; 128530000	-	-	No Class	No Class	No Class	Cluster0002: High in LPS/IFNg-treated neutrophils
KDM1B;1553150_at	1553150_at	KDM1B	lysine (K)-specific demethylase 1B	221656	6	18155618	-	-	No Class	No Class	No Class	Cluster0002: High in LPS/IFNg-treated neutrophils
KDM4B;230126_s_at	230126_s_at	KDM4B	lysine (K)-specific demethylase 4B	23030	19	4969123	-	-	No Class	No Class	No Class	Cluster0002: High in LPS/IFNg-treated neutrophils
KDM6B;213146_at	213146_at	KDM6B	lysine (K)-specific demethylase 6B	23135	17	7743234	-	-	No Class	No Class	No Class	Cluster0002: High in LPS/IFNg-treated neutrophils
KIAA0174;215585_at	215585_at	KIAA0174	KIAA0174	9798	16	71929445	-	-	Cluster0002	C_002_HK?	No Class	Cluster0002: High in LPS/IFNg-treated neutrophils
KIAA0430;1558697_a_at	1558697_a_at	KIAA0430	KIAA0430	9665	16	15688244	-	-	No Class	No Class	No Class	Cluster0002: High in LPS/IFNg-treated neutrophils
KIAA1109;233227_at	233227_at	KIAA1109	KIAA1109	84162	4	123091757	-	-	No Class	No Class	No Class	Cluster0002: High in LPS/IFNg-treated neutrophils
KIAA1632;234048_s_at	234048_s_at	KIAA1632	KIAA1632	57724	18	43427574	-	-	No Class	No Class	No Class	Cluster0002: High in LPS/IFNg-treated neutrophils
KIAA2018;1559601_at	1559601_at	KIAA2018	KIAA2018	205717	3	113367234	-	-	No Class	No Class	No Class	Cluster0002: High in LPS/IFNg-treated neutrophils
KIAA2018;242508_at	242508_at	KIAA2018	KIAA2018	205717	3	113367234	-	-	Cluster0006	No Class	No Class	Cluster0002: High in LPS/IFNg-treated neutrophils
KIAA2018;242513_x_at	242513_x_at	KIAA2018	KIAA2018	205717	3	113367234	-	-	No Class	No Class	No Class	Cluster0002: High in LPS/IFNg-treated neutrophils
KIF1B;228657_at	228657_at	KIF1B	kinesin family member 1B	23095	1	10270763	-	-	No Class	No Class	No Class	Cluster0002: High in LPS/IFNg-treated neutrophils
KLHL5;220682_s_at	220682_s_at	KLHL5	kelch-like 5 (Drosophila)	51088	4	39046450; 39063851	-	-	No Class	No Class	No Class	Cluster0002: High in LPS/IFNg-treated neutrophils
KREMEN1;234843_s_at	234843_s_at	KREMEN1	kringle containing transmembrane protein 1	83999	22	29469065	-	-	Cluster0001	C_001_HK?	No Class	Cluster0002: High in LPS/IFNg-treated neutrophils
KREMEN1;243029_at	243030_at	KREMEN1	kringle containing transmembrane protein 1	83999	22	29469065	-	-	Cluster0001	C_001_HK?	No Class	Cluster0002: High in LPS/IFNg-treated neutrophils
LAGE3;221982_x_at	221982_x_at	LAGE3	L antigen family, member 3	8270	X	153705240	-	-	Cluster0003	C_005_HK?	No Class	Cluster0002: High in LPS/IFNg-treated neutrophils
LAMP1;213728_at	213728_at	LAMP1	lysosomal-associated membrane protein 1	3916	13	113951468	4142	Lysosome	No Class	C_550	No Class	Cluster0002: High in LPS/IFNg-treated neutrophils
LARP4B;214215_s_at	214215_s_at	LARP4B	La ribonucleoprotein domain family, member 4B	23185	10	855483	-	-	No Class	No Class	No Class	Cluster0002: High in LPS/IFNg-treated neutrophils
LARP4B;214216_s_at	214216_s_at	LARP4B	La ribonucleoprotein domain family, member 4B	23185	10	855483	-	-	Cluster0223	No Class	No Class	Cluster0002: High in LPS/IFNg-treated neutrophils
LATS1;219813_at	219813_at	LATS1	LATS, large tumor suppressor, homolog 1 (Drosophila)	9113	6	149982050	-	-	No Class	No Class	No Class	Cluster0002: High in LPS/IFNg-treated neutrophils
LENG9;1554589_at	1554589_at	LENG9	leukocyte receptor cluster (LRC) member 9	94059	19	54972980	-	-	No Class	No Class	No Class	Cluster0002: High in LPS/IFNg-treated neutrophils
LILRA5;215839_at	215839_at	LILRA5	leukocyte immunoglobulin-like receptor, subfamily A (with TM domain), member 5	353514	19	54818353; 54818536; 54822434; 54822553	-	-	Cluster0003	No Class	No Class	Cluster0002: High in LPS/IFNg-treated neutrophils
LIMK2;202193_at	202193_at	LIMK2	LIM domain kinase 2	3985	22	31608249; 31644347	04360, 04666, 04810	Axon guidance, Fc gamma R-mediated phagocytosis, Regulation of actin cytoskeleton	No Class	No Class	C_102	Cluster0002: High in LPS/IFNg-treated neutrophils
LIMK2;217475_s_at	217475_s_at	LIMK2	LIM domain kinase 2	3985	22	31608249; 31644347	04360, 04666, 04810	Axon guidance, Fc gamma R-mediated phagocytosis, Regulation of actin cytoskeleton	No Class	No Class	No Class	Cluster0002: High in LPS/IFNg-treated neutrophils
LMTK2;206223_at	206223_at	LMTK2	lemur tyrosine kinase 2	22853	7	97736196	-	-	No Class	No Class	No Class	Cluster0002: High in LPS/IFNg-treated neutrophils
LMTK2;235307_at	235307_at	LMTK2	lemur tyrosine kinase 2	22853	7	97736196	-	-	No Class	No Class	No Class	Cluster0002: High in LPS/IFNg-treated neutrophils
LOC100049716;236886_at	236886_at	LOC100049716	hypothetical protein LOC100049716	100049716	12	-	-	-	No Class	No Class	No Class	Cluster0002: High in LPS/IFNg-treated neutrophils
LOC100127974;1560419_at	1560419_at	LOC100127974	hypothetical protein LOC100127974	100127974	12	-	-	-	No Class	No Class	No Class	Cluster0002: High in LPS/IFNg-treated neutrophils
LOC100129917;1559528_at	1559528_at	LOC100129917	hypothetical protein LOC100129917	100129917	4	-	-	-	No Class	No Class	No Class	Cluster0002: High in LPS/IFNg-treated neutrophils
LOC100130357;1559507_at	1559507_at	LOC100130357	similar to hCG2038897	100130357	6	-	-	-	No Class	No Class	No Class	Cluster0002: High in LPS/IFNg-treated neutrophils
LOC100130855;1562738_a_at	1562738_a_at	LOC100130855	hypothetical protein LOC100130855	100130855	15	-	-	-	No Class	No Class	No Class	Cluster0002: High in LPS/IFNg-treated neutrophils
LOC100131496;1558477_at	1558477_at	LOC100131496	hypothetical LOC100131496	100131496	20	45947245	-	-	No Class	No Class	No Class	Cluster0002: High in LPS/IFNg-treated neutrophils
LOC100131613;210928_at	210928_at	LOC100131613	PRO1454	100131613	12	-	-	-	Cluster0003	No Class	No Class	Cluster0002: High in LPS/IFNg-treated neutrophils
LOC100132319;224526_at	224526_at	LOC100132319	hypothetical LOC100132319	100132319	3	-	-	-	Cluster0001	No Class	No Class	Cluster0002: High in LPS/IFNg-treated neutrophils
LOC100133019;1559125_at	1559125_at	LOC100133019	similar to hCG1983765	100133019	16	-	-	-	No Class	No Class	No Class	Cluster0002: High in LPS/IFNg-treated neutrophils
LOC100287627;1560817_at	1560817_at	LOC100287627	similar to hCG1997308	100287627	1	-	-	-	No Class	No Class	No Class	Cluster0002: High in LPS/IFNg-treated neutrophils
LOC257358;1559488_at	1559488_at	LOC257358	hypothetical LOC257358	257358	5	169758434	-	-	No Class	No Class	No Class	Cluster0002: High in LPS/IFNg-treated neutrophils
LOC283070;1559990_at	1559990_at	LOC283070	hypothetical LOC283070	283070	10	12875132	-	-	No Class	No Class	No Class	Cluster0002: High in LPS/IFNg-treated neutrophils
LOC283501;1556854_at	1556854_at	LOC283501	hypothetical protein LOC283501	283501	13	-	-	-	No Class	No Class	No Class	Cluster0002: High in LPS/IFNg-treated neutrophils
LOC283624;240902_at	240902_at	LOC283624	hypothetical protein LOC283624	283624	14	-	-	-	No Class	No Class	No Class	Cluster0002: High in LPS/IFNg-treated neutrophils
LOC283922;228688_at	228688_at	LOC283922	pyruvate dehydrogenase phosphatase regulatory subunit pseudogene	283922	16	74366303	-	-	No Class	No Class	No Class	Cluster0002: High in LPS/IFNg-treated neutrophils
LOC284112;230353_at	230353_at	LOC284112	hypothetical protein LOC284112	284112	17	-	-	-	No Class	No Class	No Class	Cluster0002: High in LPS/IFNg-treated neutrophils
LOC284276;1558849_at	1558849_at	LOC284276	hypothetical LOC284276	284276	18	74240611	-	-	No Class	No Class	No Class	Cluster0002: High in LPS/IFNg-treated neutrophils
LOC284751;1556896_at	1556896_at	LOC284751	hypothetical LOC284751	284751	20	-	-	-	No Class	No Class	No Class	Cluster0002: High in LPS/IFNg-treated neutrophils
LOC285463;1563571_at	1563571_at	LOC285463	hypothetical protein LOC285463	285463	4	-	-	-	No Class	No Class	No Class	Cluster0002: High in LPS/IFNg-treated neutrophils
LOC285758;1557359_at	1557359_at	LOC285758	hypothetical protein LOC285758	285758	6	-	-	-	No Class	No Class	No Class	Cluster0002: High in LPS/IFNg-treated neutrophils
LOC286177;1562365_at	1562365_at	LOC286177	hypothetical protein LOC286177	286177	8	-	-	-	No Class	No Class	No Class	Cluster0002: High in LPS/IFNg-treated neutrophils
LOC339047;1558075_at	1558075_at	LOC339047	hypothetical protein LOC339047	339047	16	16425733; 18451956	-	-	No Class	No Class	No Class	Cluster0002: High in LPS/IFNg-treated neutrophils
LOC349114;1558425_x_at	1558425_x_at	LOC349114	hypothetical LOC349114	349114	7	39773166	-	-	No Class	No Class	No Class	Cluster0002: High in LPS/IFNg-treated neutrophils
LOC441383;239753_at	239753_at	LOC441383	hypothetical gene supported by AF086559; BC065734	441383	8	-	-	-	No Class	No Class	No Class	Cluster0002: High in LPS/IFNg-treated neutrophils
LOC644215;1566084_at	1566084_at	LOC644215	hypothetical LOC644215	644215	10	-	-	-	No Class	No Class	No Class	Cluster0002: High in LPS/IFNg-treated neutrophils
LOC645984;1560007_at	1560007_at	LOC645984	hypothetical LOC645984	645984	10	-	-	-	No Class	No Class	No Class	Cluster0002: High in LPS/IFNg-treated neutrophils
LOC651250;225054_x_at	225054_x_at	LOC651250	hypothetical LOC651250	651250	17	66097695	-	-	No Class	No Class	No Class	Cluster0002: High in LPS/IFNg-treated neutrophils
LOC727820;231247_s_at	231247_s_at	LOC727820	hypothetical protein LOC727820	727820	1	-	-	-	Cluster0182	No Class	No Class	Cluster0002: High in LPS/IFNg-treated neutrophils
LOC731424;1569095_at	1569095_at	LOC731424	hypothetical LOC731424	731424	4	-	-	-	No Class	No Class	No Class	Cluster0002: High in LPS/IFNg-treated neutrophils
LPCAT2;229791_at	229791_at	LPCAT2	lysophosphatidylcholine acyltransferase 2	54947	16	55542912	-	-	No Class	No Class	No Class	Cluster0002: High in LPS/IFNg-treated neutrophils
LRCH3;229387_at	229387_at	LRCH3	leucine-rich repeats and calponin homology (CH) domain containing 3	84859	3	197518144	-	-	No Class	No Class	No Class	Cluster0002: High in LPS/IFNg-treated neutrophils
LRFN1;232486_at	232486_at	LRFN1	leucine rich repeat and fibronectin type III domain containing 1	57622	19	39797456	-	-	No Class	No Class	No Class	Cluster0002: High in LPS/IFNg-treated neutrophils
LRRC8B;242038_at	242038_at	LRRC8B	leucine rich repeat containing 8 family, member B	23507	1	89990396; 90024271	-	-	No Class	No Class	No Class	Cluster0002: High in LPS/IFNg-treated neutrophils
LRRFIP1;227513_s_at	227513_s_at	LRRFIP1	leucine rich repeat (in FLII) interacting protein 1	9208	2	238536223; 238600806	-	-	No Class	No Class	No Class	Cluster0002: High in LPS/IFNg-treated neutrophils
LRTOMT;1568882_at	1568882_at	LRTOMT	leucine rich transmembrane and 0-methyltransferase domain containing	220074	11	71791381; 71791692	-	-	No Class	No Class	No Class	Cluster0002: High in LPS/IFNg-treated neutrophils
LYRM2;227797_x_at	227797_x_at	LYRM2	LYR motif containing 2	57226	6	90341944	-	-	Cluster0021	No Class	No Class	Cluster0002: High in LPS/IFNg-treated neutrophils
LYSMD1;232283_at	232283_at	LYSMD1	LysM, putative peptidoglycan-binding, domain containing 1	388695	1	151132224	-	-	No Class	No Class	No Class	Cluster0002: High in LPS/IFNg-treated neutrophils
LYST;215415_s_at	215415_s_at	LYST	lysosomal trafficking regulator	1130	1	235824344	-	-	No Class	No Class	No Class	Cluster0002: High in LPS/IFNg-treated neutrophils
MALAT1;223577_x_at	223577_x_at	MALAT1	metastasis associated lung adenocarcinoma transcript 1 (non-protein coding)	378938	11	65265232	-	-	No Class	No Class	No Class	Cluster0002: High in LPS/IFNg-treated neutrophils
MALAT1;223578_x_at	223578_x_at	MALAT1	metastasis associated lung adenocarcinoma transcript 1 (non-protein coding)	378938	11	65265232	-	-	Cluster0193	C_213	No Class	Cluster0002: High in LPS/IFNg-treated neutrophils
MALAT1;227510_x_at	227510_x_at	MALAT1	metastasis associated lung adenocarcinoma transcript 1 (non-protein coding)	378938	11	65265232	-	-	Cluster0193	C_213	No Class	Cluster0002: High in LPS/IFNg-treated neutrophils
MALAT1;228582_x_at	228582_x_at	MALAT1	metastasis associated lung adenocarcinoma transcript 1 (non-protein coding)	378938	11	65265232	-	-	No Class	No Class	No Class	Cluster0002: High in LPS/IFNg-treated neutrophils
MALAT1;231735_s_at	231735_s_at	MALAT1	metastasis associated lung adenocarcinoma transcript 1 (non-protein coding)	378938	11	65265232	-	-	No Class	No Class	No Class	Cluster0002: High in LPS/IFNg-treated neutrophils
MAML2;235106_at	235106_at	MAML2	mastermind-like 2 (Drosophila)	84441	11	95711439	4330	Notch signaling pathway	Cluster0336	C_195	No Class	Cluster0002: High in LPS/IFNg-treated neutrophils
MAPK1;229847_at	229847_at	MAPK1	mitogen-activated protein kinase 1	5594	22	22113948; 22123319	04010, 04012, 04062, 04114, 04150, 04270, 04320, 04350, 04360, 04370, 04510, 04520, 04540, 04620, 04621, 04650, 04660, 04662, 04664, 04666, 04720, 04722, 04730, 04810, 04910, 04912, 04914, 04916, 04930, 04960, 05010, 05020, 05200, 05210, 05211, 05212, 05213, 05214, 05215, 05216, 05218, 05219, 05220, 05221, 05223	MAPK signaling pathway, ErbB signaling pathway, Chemokine signaling pathway, Oocyte meiosis, mTOR signaling pathway, Vascular smooth muscle contraction, Dorso-ventral axis formation, TGF-beta signaling pathway, Axon guidance, VEGF signaling pathway, Focal adhesion, Adherens junction, Gap junction, Toll-like receptor signaling pathway, NOD-like receptor signaling pathway, Natural killer cell media…	No Class	No Class	No Class	Cluster0002: High in LPS/IFNg-treated neutrophils
MARCKS;213002_at	213002_at	MARCKS	myristoylated alanine-rich protein kinase C substrate	4082	6	114178526	4666	Fc gamma R-mediated phagocytosis	Cluster0442	C_266	C_152	Cluster0002: High in LPS/IFNg-treated neutrophils
MAT2A;213705_at	213705_at	MAT2A	methionine adenosyltransferase II, alpha	4144	2	85766287	00270, 00450, 01100	Cysteine and methionine metabolism, Selenoamino acid metabolism, Metabolic pathways	Cluster0019	C_054 Ribosome fragment	No Class	Cluster0002: High in LPS/IFNg-treated neutrophils
MAT2B;229284_at	229284_at	MAT2B	methionine adenosyltransferase II, beta	27430	5	162930230; 162932584	00270, 00450, 01100	Cysteine and methionine metabolism, Selenoamino acid metabolism, Metabolic pathways	No Class	No Class	No Class	Cluster0002: High in LPS/IFNg-treated neutrophils
MATN1;206905_s_at	206905_s_at	MATN1	matrilin 1, cartilage matrix protein	4146	1	31184125	-	-	No Class	No Class	No Class	Cluster0002: High in LPS/IFNg-treated neutrophils
MAX;208403_x_at	208403_x_at	MAX	MYC associated factor X	4149	14	65472891; 65541844; 65544520; 65550462	04010, 05200, 05222	MAPK signaling pathway, Pathways in cancer, Small cell lung cancer	Cluster0009	No Class	No Class	Cluster0002: High in LPS/IFNg-treated neutrophils
MAX;209331_s_at	209331_s_at	MAX	MYC associated factor X	4149	14	65472891; 65541844; 65544520; 65550462	04010, 05200, 05222	MAPK signaling pathway, Pathways in cancer, Small cell lung cancer	Cluster0009	No Class	C_190	Cluster0002: High in LPS/IFNg-treated neutrophils
MAX;210734_x_at	210734_x_at	MAX	MYC associated factor X	4149	14	65472891; 65541844; 65544520; 65550462	04010, 05200, 05222	MAPK signaling pathway, Pathways in cancer, Small cell lung cancer	Cluster0009	No Class	No Class	Cluster0002: High in LPS/IFNg-treated neutrophils
MBD1;226862_at	226862_at	MBD1	methyl-CpG binding domain protein 1	4152	18	47795216	-	-	No Class	No Class	No Class	Cluster0002: High in LPS/IFNg-treated neutrophils
MBP;228938_at	228938_at	MBP	myelin basic protein	4155	18	74690789; 74724739	-	-	No Class	No Class	No Class	Cluster0002: High in LPS/IFNg-treated neutrophils
MCL1;214057_at	214057_at	MCL1	myeloid cell leukemia sequence 1 (BCL2-related)	4170	1	150547036	-	-	Cluster0950	No Class	No Class	Cluster0002: High in LPS/IFNg-treated neutrophils
MDM2;205385_at	205385_at	MDM2	Mdm2 p53 binding protein homolog (mouse)	4193	12	69201970	04110, 04115, 04120, 04144, 05200, 05214, 05215, 05218, 05219, 05220	Cell cycle, p53 signaling pathway, Ubiquitin mediated proteolysis, Endocytosis, Pathways in cancer, Glioma, Prostate cancer, Melanoma, Bladder cancer, Chronic myeloid leukemia	No Class	No Class	No Class	Cluster0002: High in LPS/IFNg-treated neutrophils
MDM2;205386_s_at	205386_s_at	MDM2	Mdm2 p53 binding protein homolog (mouse)	4193	12	69201970	04110, 04115, 04120, 04144, 05200, 05214, 05215, 05218, 05219, 05220	Cell cycle, p53 signaling pathway, Ubiquitin mediated proteolysis, Endocytosis, Pathways in cancer, Glioma, Prostate cancer, Melanoma, Bladder cancer, Chronic myeloid leukemia	No Class	No Class	No Class	Cluster0002: High in LPS/IFNg-treated neutrophils
MDM2;211832_s_at	211832_s_at	MDM2	Mdm2 p53 binding protein homolog (mouse)	4193	12	69201970	04110, 04115, 04120, 04144, 05200, 05214, 05215, 05218, 05219, 05220	Cell cycle, p53 signaling pathway, Ubiquitin mediated proteolysis, Endocytosis, Pathways in cancer, Glioma, Prostate cancer, Melanoma, Bladder cancer, Chronic myeloid leukemia	No Class	No Class	No Class	Cluster0002: High in LPS/IFNg-treated neutrophils
MDM2;217373_x_at	217373_x_at	MDM2	Mdm2 p53 binding protein homolog (mouse)	4193	12	69201970	04110, 04115, 04120, 04144, 05200, 05214, 05215, 05218, 05219, 05220	Cell cycle, p53 signaling pathway, Ubiquitin mediated proteolysis, Endocytosis, Pathways in cancer, Glioma, Prostate cancer, Melanoma, Bladder cancer, Chronic myeloid leukemia	No Class	No Class	No Class	Cluster0002: High in LPS/IFNg-treated neutrophils
MDM4;205655_at	205655_at	MDM4	Mdm4 p53 binding protein homolog (mouse)	4194	1	204485510	4115	p53 signaling pathway	No Class	No Class	No Class	Cluster0002: High in LPS/IFNg-treated neutrophils
MECP2;202618_s_at	202618_s_at	MECP2	methyl CpG binding protein 2 (Rett syndrome)	4204	X	153287263; 153295687	-	-	No Class	No Class	No Class	Cluster0002: High in LPS/IFNg-treated neutrophils
MED12;214275_at	214275_at	MED12	mediator complex subunit 12	9968	X	70338405	-	-	No Class	No Class	No Class	Cluster0002: High in LPS/IFNg-treated neutrophils
MED28;224416_s_at	224416_s_at	MED28	mediator complex subunit 28	80306	4	17616272	-	-	Cluster0346	C_314	No Class	Cluster0002: High in LPS/IFNg-treated neutrophils
MEFV;208262_x_at	208262_x_at	MEFV	Mediterranean fever	4210	16	3292027	4621	NOD-like receptor signaling pathway	Cluster0021	C_022	C_014_General_(enriched in GNF_probes)	Cluster0002: High in LPS/IFNg-treated neutrophils
MIER1;1555105_a_at	1555105_a_at	MIER1	mesoderm induction early response 1 homolog (Xenopus laevis)	57708	1	67390577; 67395925	-	-	No Class	No Class	No Class	Cluster0002: High in LPS/IFNg-treated neutrophils
MKL2;1570202_a_at	1570202_a_at	MKL2	MKL/myocardin-like 2	57496	16	14165195	-	-	No Class	No Class	No Class	Cluster0002: High in LPS/IFNg-treated neutrophils
MLL2;211790_s_at	211790_s_at	MLL2	myeloid/lymphoid or mixed-lineage leukemia 2	8085	12	49412761	-	-	No Class	No Class	No Class	Cluster0002: High in LPS/IFNg-treated neutrophils
MLL2;227528_s_at	227528_s_at	MLL2	myeloid/lymphoid or mixed-lineage leukemia 2	8085	12	49412761	-	-	Cluster0918	No Class	No Class	Cluster0002: High in LPS/IFNg-treated neutrophils
MLL3;1557158_s_at	1557158_s_at	MLL3	myeloid/lymphoid or mixed-lineage leukemia 3	58508	7	151832011	-	-	No Class	No Class	No Class	Cluster0002: High in LPS/IFNg-treated neutrophils
MLL3;235859_at	235859_at	MLL3	myeloid/lymphoid or mixed-lineage leukemia 3	58508	7	151832011	-	-	No Class	No Class	No Class	Cluster0002: High in LPS/IFNg-treated neutrophils
MLLT10;216480_x_at	216480_x_at	MLLT10	myeloid/lymphoid or mixed-lineage leukemia (trithorax homolog, Drosophila); translocated to, 10	8028	10	21823101; 21823573	-	-	No Class	No Class	No Class	Cluster0002: High in LPS/IFNg-treated neutrophils
MLLT10;216509_x_at	216509_x_at	MLLT10	myeloid/lymphoid or mixed-lineage leukemia (trithorax homolog, Drosophila); translocated to, 10	8028	10	21823101; 21823573	-	-	Cluster0004	C_003_HK? specific cluster	No Class	Cluster0002: High in LPS/IFNg-treated neutrophils
MLNR;221365_at	221365_at	MLNR	motilin receptor	2862	13	49794473	4080	Neuroactive ligand-receptor interaction	No Class	No Class	No Class	Cluster0002: High in LPS/IFNg-treated neutrophils
MOBKL2C;243052_at	243053_x_at	MOBKL2C	MOB1, Mps One Binder kinase activator-like 2C (yeast)	148932	1	47073387	-	-	No Class	No Class	No Class	Cluster0002: High in LPS/IFNg-treated neutrophils
MRPL44;218202_x_at	218202_x_at	MRPL44	mitochondrial ribosomal protein L44	65080	2	224822120	-	-	No Class	No Class	No Class	Cluster0002: High in LPS/IFNg-treated neutrophils
MRPL52;221997_s_at	221997_s_at	MRPL52	mitochondrial ribosomal protein L52	122704	14	23299091	-	-	No Class	No Class	No Class	Cluster0002: High in LPS/IFNg-treated neutrophils
MRPS12;213840_s_at	213840_s_at	MRPS12	mitochondrial ribosomal protein S12	6183	19	39421347; 39421593	-	-	Cluster0002	No Class	No Class	Cluster0002: High in LPS/IFNg-treated neutrophils
MTF1;205323_s_at	205323_s_at	MTF1	metal-regulatory transcription factor 1	4520	1	38275238	-	-	No Class	No Class	No Class	Cluster0002: High in LPS/IFNg-treated neutrophils
MTHFSD;1554494_at	1554494_at	MTHFSD	methenyltetrahydrofolate synthetase domain containing	64779	16	86563782	-	-	No Class	No Class	No Class	Cluster0002: High in LPS/IFNg-treated neutrophils
MTSS1L;1556175_at	1556175_at	MTSS1L	metastasis suppressor 1-like	92154	16	70695107	-	-	No Class	No Class	No Class	Cluster0002: High in LPS/IFNg-treated neutrophils
MXD1;206877_at	206877_at	MXD1	MAX dimerization protein 1	4084	2	70142202	-	-	No Class	No Class	No Class	Cluster0002: High in LPS/IFNg-treated neutrophils
MXD1;228846_at	228846_at	MXD1	MAX dimerization protein 1	4084	2	70142202	-	-	No Class	No Class	No Class	Cluster0002: High in LPS/IFNg-treated neutrophils
MYBPH;206304_at	206304_at	MYBPH	myosin binding protein H	4608	1	203136938	-	-	No Class	No Class	No Class	Cluster0002: High in LPS/IFNg-treated neutrophils
MYCN;211377_x_at	211377_x_at	MYCN	v-myc myelocytomatosis viral related oncogene, neuroblastoma derived (avian)	4613	2	16080682	-	-	No Class	No Class	C_084	Cluster0002: High in LPS/IFNg-treated neutrophils
MYH11;201495_x_at	201495_x_at	MYH11	myosin, heavy chain 11, smooth muscle	4629	16	15796993	04270, 04530, 05416	Vascular smooth muscle contraction, Tight junction, Viral myocarditis	Cluster0052	C_088 Smooth muscle	C_058	Cluster0002: High in LPS/IFNg-treated neutrophils
MYH11;201496_x_at	201496_x_at	MYH11	myosin, heavy chain 11, smooth muscle	4629	16	15796993	04270, 04530, 05416	Vascular smooth muscle contraction, Tight junction, Viral myocarditis	Cluster0052	C_088 Smooth muscle	C_058	Cluster0002: High in LPS/IFNg-treated neutrophils
MYLIP;227707_at	227707_at	MYLIP	myosin regulatory light chain interacting protein	29116	6	16129316	-	-	Cluster0113	No Class	No Class	Cluster0002: High in LPS/IFNg-treated neutrophils
MYNN;1566108_at	1566108_at	MYNN	myoneurin	55892	3	169490852	-	-	No Class	No Class	No Class	Cluster0002: High in LPS/IFNg-treated neutrophils
MYSM1;238644_at	238644_at	MYSM1	Myb-like, SWIRM and MPN domains 1	114803	1	59125589	-	-	No Class	No Class	No Class	Cluster0002: High in LPS/IFNg-treated neutrophils
N4BP2L1;214886_s_at	214886_s_at	N4BP2L1	NEDD4 binding protein 2-like 1	90634	13	32974860	-	-	Cluster0002	C_005_HK?	No Class	Cluster0002: High in LPS/IFNg-treated neutrophils
N4BP2L2;235547_at	235547_at	N4BP2L2	NEDD4 binding protein 2-like 2	10443	13	33006929; 33091030	-	-	No Class	No Class	No Class	Cluster0002: High in LPS/IFNg-treated neutrophils
NA;1553547_at	1553547_at	NA	NA	NA	-	-	-	-	No Class	No Class	No Class	Cluster0002: High in LPS/IFNg-treated neutrophils
NA;1553575_at	1553575_at	NA	NA	NA	-	-	-	-	No Class	No Class	No Class	Cluster0002: High in LPS/IFNg-treated neutrophils
NA;1554465_s_at	1554465_s_at	NA	NA	NA	-	-	-	-	No Class	No Class	No Class	Cluster0002: High in LPS/IFNg-treated neutrophils
NA;1554723_x_at	1554723_x_at	NA	NA	NA	-	-	-	-	No Class	No Class	No Class	Cluster0002: High in LPS/IFNg-treated neutrophils
NA;1555311_at	1555311_at	NA	NA	NA	-	-	-	-	No Class	No Class	No Class	Cluster0002: High in LPS/IFNg-treated neutrophils
NA;1555718_x_at	1555718_x_at	NA	NA	NA	-	-	-	-	No Class	No Class	No Class	Cluster0002: High in LPS/IFNg-treated neutrophils
NA;1555977_at	1555977_at	NA	NA	NA	-	-	-	-	No Class	No Class	No Class	Cluster0002: High in LPS/IFNg-treated neutrophils
NA;1556155_at	1556155_at	NA	NA	NA	-	-	-	-	No Class	No Class	No Class	Cluster0002: High in LPS/IFNg-treated neutrophils
NA;1556669_a_at	1556669_a_at	NA	NA	NA	-	-	-	-	No Class	No Class	No Class	Cluster0002: High in LPS/IFNg-treated neutrophils
NA;1556778_at	1556778_at	NA	NA	NA	-	-	-	-	No Class	No Class	No Class	Cluster0002: High in LPS/IFNg-treated neutrophils
NA;1557244_a_at	1557244_a_at	NA	NA	NA	-	-	-	-	No Class	No Class	No Class	Cluster0002: High in LPS/IFNg-treated neutrophils
NA;1557519_at	1557519_at	NA	NA	NA	-	-	-	-	No Class	No Class	No Class	Cluster0002: High in LPS/IFNg-treated neutrophils
NA;1557705_a_at	1557705_a_at	NA	NA	NA	-	-	-	-	No Class	No Class	No Class	Cluster0002: High in LPS/IFNg-treated neutrophils
NA;1557797_a_at	1557797_a_at	NA	NA	NA	-	-	-	-	No Class	No Class	No Class	Cluster0002: High in LPS/IFNg-treated neutrophils
NA;1558686_at	1558686_at	NA	NA	NA	-	-	-	-	No Class	No Class	No Class	Cluster0002: High in LPS/IFNg-treated neutrophils
NA;1558938_at	1558938_at	NA	NA	NA	-	-	-	-	No Class	No Class	No Class	Cluster0002: High in LPS/IFNg-treated neutrophils
NA;1559543_at	1559543_at	NA	NA	NA	-	-	-	-	No Class	No Class	No Class	Cluster0002: High in LPS/IFNg-treated neutrophils
NA;1559573_at	1559573_at	NA	NA	NA	-	-	-	-	No Class	No Class	No Class	Cluster0002: High in LPS/IFNg-treated neutrophils
NA;1559612_at	1559612_at	NA	NA	NA	-	-	-	-	No Class	No Class	No Class	Cluster0002: High in LPS/IFNg-treated neutrophils
NA;1560540_x_at	1560540_x_at	NA	NA	NA	-	-	-	-	No Class	No Class	No Class	Cluster0002: High in LPS/IFNg-treated neutrophils
NA;1561266_at	1561266_at	NA	NA	NA	-	-	-	-	No Class	No Class	No Class	Cluster0002: High in LPS/IFNg-treated neutrophils
NA;1561469_at	1561469_at	NA	NA	NA	-	-	-	-	No Class	No Class	No Class	Cluster0002: High in LPS/IFNg-treated neutrophils
NA;1561561_x_at	1561561_x_at	NA	NA	NA	-	-	-	-	No Class	No Class	No Class	Cluster0002: High in LPS/IFNg-treated neutrophils
NA;1561564_at	1561564_at	NA	NA	NA	-	-	-	-	No Class	No Class	No Class	Cluster0002: High in LPS/IFNg-treated neutrophils
NA;1561738_at	1561738_at	NA	NA	NA	-	-	-	-	No Class	No Class	No Class	Cluster0002: High in LPS/IFNg-treated neutrophils
NA;1561870_at	1561870_at	NA	NA	NA	-	-	-	-	No Class	No Class	No Class	Cluster0002: High in LPS/IFNg-treated neutrophils
NA;1562007_at	1562007_at	NA	NA	NA	-	-	-	-	No Class	No Class	No Class	Cluster0002: High in LPS/IFNg-treated neutrophils
NA;1562110_at	1562110_at	NA	NA	NA	-	-	-	-	No Class	No Class	No Class	Cluster0002: High in LPS/IFNg-treated neutrophils
NA;1562168_at	1562168_at	NA	NA	NA	-	-	-	-	No Class	No Class	No Class	Cluster0002: High in LPS/IFNg-treated neutrophils
NA;1562611_at	1562611_at	NA	NA	NA	-	-	-	-	No Class	No Class	No Class	Cluster0002: High in LPS/IFNg-treated neutrophils
NA;1563026_at	1563026_at	NA	NA	NA	-	-	-	-	No Class	No Class	No Class	Cluster0002: High in LPS/IFNg-treated neutrophils
NA;1563118_at	1563118_at	NA	NA	NA	-	-	-	-	No Class	No Class	No Class	Cluster0002: High in LPS/IFNg-treated neutrophils
[truncated: 22,809 more rows]

## Sheet: Cluster summary
MCL_2.2-P0.75	MCL_2.2-6-P0.75C__ decription	Count of probe sets	Count of genes	Description	Significantly represent Gene Ontology terms (P < 0.05)	P value	Description	Significantly represent Gene Ontology terms (P < 0.05)	P value	Description	Significantly represent Gene Ontology terms (P < 0.05)	P value	Description	Significantly represent Gene Ontology terms (P < 0.05)	P value	Description	Significantly represent Gene Ontology terms (P < 0.05)	P value
Cluster0001	Cluster0001: Spermatocyte-related	1518	658	Sexual reproduction	GO:0019953	2.81x10-61	Spermatogenesis	GO:0007283	2.9x10-59	male game generation	GO:0048232	2.9x10-59
Cluster0002	Cluster0002: High in LPS/IFNg-treated neutrophils	1144	615	Transcription	GO:0006350	3.77x10-13	Regulation of metabolic process	GO:0019222	4.14x10-13	nucleus	GO:0005634	4.99x10-12
Cluster0003	Cluster0003: Low in tissue stem cells	762	408	Rhodopsin-like receptor activity	GO:0001584	3.0x10-7	G-protein coupled receptor activity	GO:0004930	1.65x10-6	transmembrane receptor activity	GO:0004888	1.96x10-6
Cluster0004	Cluster0004: High in ES/iPS cells	717	455	nucleus	GO:0005634	3.53x10-29	nucleobases	GO:00061139	4.43x10-24	nucleic acid binding	GO:0003676	1.36x10-19	transcription	GO:0006350	5.26x10-9
Cluster0005	Cluster0005: High in keratinocytes:epithelium	655	415	tissue development	GO:0009888	2.56x10-61	Ectoderm development	GO:0007398	1.87x10-38	Epidermis development	GO:0008544	1.04x10-37
Cluster0006	Cluster0006: Oocyte-related	647	427	Female gamete generation	GO:0007292	0.00491
Cluster0007	Cluster0007: Hepatocyte-related	464	289	Liver function			Lipid metabolic process	GO:0006629	2.36x10-36	Oxidoreductase activity	GO:0016491	4.24x10-34	cellular lipid metabolic process	GO:0044255	7.72x10-29
Cluster0008	Cluster0008: High in some lymphocytes	336	98				nucleic acid binding	GO:0003676	0.00132	biopolymer metabolic process	GO:0043283	0.00629	zinc ion binding	GO:0008270	0.00629
Cluster0009	Cluster0009: Low in many	308	110	G protein coupled signaling pathway	GO:0007186	1.93x10-8
Cluster0010	Cluster0010: Cell cycle (S/M phase)	253	164	Cell cycle	GO:0007049	0	Mitotic cell cycle	GO:0000278	1.81x10-53	M phase	GO:0000279	1.32x10-52
Cluster0011	Cluster0011: High in bronchial epithelium	245	152	Epithelium-related
Cluster0012	Cluster0012: High in erythroblasts:BM	216	103	Heme biosynthetic process	GO:0006783	9.92x10-13
Cluster0013	Cluster0013: High in NK cells	212	133	ubiquitin cycle	GO:0006512	0.000102	Apoptosis	GO:0006915		Negative regulation of cell cycle	GO:0045786	0.0022
Cluster0014	Cluster0014: High in neurones	208	105	Nervous system development	GO:0007399	6.39x10-8	transmission of nerve impulse	GO:0019226	1.31x10-5	neurotransmitter transport	GO:0006836	3.78x10-5
Cluster0015	Cluster0015: High in platelets	199	105	Blood coagulation	GO:0007596	0.05
Cluster0016	Cluster0016: High in T cells:NK cells:B cells	189	102	Lymphocyte activation	GO:0046649	1.48x10-8	T cell activation	GO:0042110	2.14x10-8	T cell receptor complex	GO:0042101	4.16X10-7
Cluster0017	Cluster0017: High in many	181	68
Cluster0018	Cluster0018: High in CD8+ T cells: NK cells	174	107	biopolymer metabolic process	GO:0043283	0.000192	RNA metabolic process	GO:0016070	0.00107	RNA binding	GO:0003723	0.00362
Cluster0019	Cluster0019: High in neutrophils:BM	170	102	GPI anchor binding	GO:0048503	0.028	phosphoinositide binding	GO:0035091	0.028	lipid binding	GO:0008289	0.028
Cluster0020	Cluster0020: Ribosome, eukaryotic translation	163	88	Structural constituent of ribosome	GO:0003735	2.01x10-130	Translation	GO:0006412	1.77x10-114	gene expression	GO:0010467	7.56x10-70
Cluster0021	Cluster0021: Low in many	156	93	Transcription cofactor activity	GO:0003712
Cluster0022	Cluster0022: Extracellular matrix	152	106	proteinaceous extracellular matrix	GO:0005578	8.8x10-23
Cluster0023	Cluster0023: High in tissue DC:pDC:lymphocytes:NK cells	149	51	RNA binding	GO:0003723	0.00274	biopolymer metabolic process	GO:0043283	0.0137	nucleic acid binding	GO:0003676	0.0137
Cluster0024	Cluster0024: High in many	145	118	ribonucleoprotein complex biogenesis and assembly	GO:0022613	6.64x10-8	chaperonin-containing T-complex	GO:0005832	3.4x10-7	mitochondrion	GO:0005739	1.21x10-5
Cluster0025	Cluster0025: High in endothelium	139	72	angiogenesis	GO:0001525	2.46x10-5
Cluster0026	Cluster0026: Low in many	134	86
Cluster0027	Cluster0027: High in mesenchymal cells	133	81	Endoplasmic reticulum	GO:0005783	1.16x10-6	cell-adhesion	GO:0007155	0.00226	cis-trans isomerase activity	GO:0016859	0.00226	N-acetylglucosaminyl-proteoglycan 4-beta-glucuronosyltransferase activity	GO:0050509	0.00226	proteinaceous extracellular matrix	GO:0005578	0.0038
Cluster0028	Cluster0028: High in LPS/IFNg-treated neutrophils:tissue stem cells	133	72
Cluster0029	Cluster0029: High in plasma B cells: B cells	125	28	Immunoglobulin-related			anitgen binding	GO:0003823	2.04x10-5
Cluster0030	Cluster0030: High in Schwann cells	109	57	Synaptic transmission	GO:0007268	0.00793	Nervous system development	GO:0007399	0.00793
Cluster0031	Cluster0031: Phagocyte-related: High in MDM:MDDC: Low in monocytes	104	70	Phagocyte-related			lysosome	GO:0005764	1.63x10-10	glycosphingolipid catabolic process	GO:0046479	1.97x10-7	cation-transporting ATPase activity	GO:0019829	2.59x10-6	hydrolase activity	GO:0016787	6.72x10-6
Cluster0032	Cluster0032: High in some monocytes:T cells: B cells	102	20
Cluster0033	Cluster0033: High in plasmacytoid DC: Low in tissue DC	98	47	integral to membrane	GO:0016021	3.2x10-5
Cluster0034	Cluster0034: High in CD16+ neutrophils	98	24
Cluster0035	Cluster0035: High in adipocytes:Fatty acid metabolism	97	53	Liver function			Monocarboxylic acid metabloic process	GO:0032787	1.55x10-9	lipid metabolic process	GO:0006629	1.37x10-6	alcohol metabolic process	GO:0006066	1.43x10-5
Cluster0036	Cluster0036: High in brochial smooth muscle cells	94	34	smooth muscle related			extracellular region part	GO:004421	0.0188	smooth muscle cell differentiation	GO:0051145	0.0188	proteinaceous extracellular matrix	GO:0005578	0.0293	voltage-gated sodium channel complex	GO:0001518	0.0293
Cluster0037	Cluster0037: High in some ES cells	92	47	substrate-specific channel activity	GO:0022838	7.93x10-6	plasma membrane	GO:0044459	8.57x10-5
Cluster0038	Cluster0038: High in some ES cells	83	60	plasma membrane	GO:0005886	3.54x10-5	Nervous system development	GO:0007399	0.00052	cellular morphogenesis during development	GO:0000904	0.00052
Cluster0039	Cluster0039: Low in many	75	38
Cluster0040	Cluster0040: Low in many	72	29	G-protein coupled receptor activity	GO:0004930	3.38x10-8
Cluster0041	Cluster0041: Cell cycle (S/M phase)	70	52	Cell cycle	GO:0007049	6.57x10-7	nucleus	GO:0005634	2.46x10-6
Cluster0042	Cluster0042: High in chondrocytes: low in osteoblasts	66	40	proteinaceous extracellular matrix	GO:0005578	6.04x10-18	Skeletal development	GO:0001501	1.58x10-17	collagen	GO:0005581	5.95x10-11
Cluster0043	Cluster0043: B cell-related	63	26	B cell-related			signal transducer activity	GO:0004871	5.03x10-5	humoral immune response	GO:0006959	0.000235	B cell activation	GO:0042113	0.00363
Cluster0044	Cluster0044: High in erythroblasts	62	40
Cluster0045	Cluster0045: High in LPS/IFNg-treated neutrophils	56	26
Cluster0046	Cluster0046: High in LPS/IFNg-treated neutrophils	56	21	negative regulation of progression through cell cycle	GO:0045786	0.0412
Cluster0047	Cluster0047: High in ES cells:iPS cells:CD326-CD56+_mesodem_prog: neurones	54	34	establishment of panar polarity	GO:0001736	0.00535	Nervous system development	GO:0007399	0.00538	primary neural tube development	GO:0014020	0.00836
Cluster0048	Cluster0048: Low in spermatocytes	53	18	gamete generation	GO:0007276	0.0691
Cluster0049	Cluster0049: B cell-related	50	27	B cell-related
Cluster0050	Cluster0050: Low in LPS/IFNg-treated neutrophils	50	29	regulation of transcript, DNA dependent	GO:0006355	0.0097
Cluster0051	Cluster0051: Low in many	49	23	interferon alpha/beta receptor binding	GO:0005132	4.95x10-5	Cytokine activity	GO:0005125	0.0118
Cluster0052	Cluster0052: High in mesenchymal cells	48	34	caveolar membrane	GO:0016599	0.00101	cell migration	GO:0016477	0.00101	polysaccharide binding	GO:0030247	0.00405
Cluster0053	Cluster0053: High in some ES cells	48	21	brain development	GO:0007420	0.000165	negative regulation of cell differentiation	GO:0045596	0.00302	cell fate commitment	GO:0045165	0.00302
Cluster0054	Cluster0054: Low in many	47	15
Cluster0055	Cluster0055: High in CD326-CD56+_mesodem_prog	47	28	Organ development	GO:0048513	2.85x10--5
Cluster0056	Cluster0056: High in epitheliium: low in keratinocytes	47	28	Epidermis development	GO:0008544	9.24x10-6	basement membrane	GO:0005604	0.00024	protienaceous extracellular matrix	GO:0005578	0.000326	cell adhesion	GO0007155	0.000326
Cluster0057	Cluster0057: Low in many	46	20
Cluster0058	Cluster0058: Low in LPS/IFNg-treated neutrophils	46	25
Cluster0059	Cluster0059: Low in LPS/IFNg-treated neutrophils	45	20	Transcription cofactor activity	GO:0003700	0.0449
Cluster0060	Cluster0060: High in BM:myelocytes	41	26	defense response to bacterium	GO:0042742	1.23x10-5	hydrolase activity	GO:0016787	0.00594
Cluster0061	Cluster0061: Low in LPS/IFNg-treated neutrophils	40	16
Cluster0062	Cluster0062: High in stimulated MDM: MDDC	40	22	Innate immune response			complement activation, classical pathway	GO:0006958	2.81x10-6
Cluster0063	Cluster0063: High in epithelial cells:low in keratinocytes	38	24
Cluster0064	Cluster0064: Low in many	37	10
Cluster0065	Cluster0065: Low in LPS/IFNg-treated neutrophils	37	14
Cluster0066	Cluster0066: High in T cells/NK cells: NK cell-mediated cytotoxicity	36	24	NK cell-mediated cytotoxity			cell killing	GO:0001906	0.000178	cytolysis	GO:0019835	0.00178	regulation of NK cell mediated cytotoxicity	GO:0042269	0.00264
Cluster0067	Cluster0067: Phagocyte-related: High in BM:monocytes:MDM:MDDC:tissue DC:plasmacytoid DC:neutrophils	36	27	Phagocyte-related			signal transducer activity	GO:0004871	0.00103	defense response	GO:0006952	0.00893
Cluster0068	Cluster0068	36	11
Cluster0069	Cluster0069	34	16				Intracellular transport	GO:0046907
Cluster0070	Cluster0070: High in mesenchymal cells	33	23
Cluster0071	Cluster0071: High in ES cells/neurones	33	22	Nervous system development	GO:0007399
Cluster0072	Cluster0072: High in BM:monocytes:tissue DC:neutrophils	31	18	antigen binding	GO:0003823	0.00219	defense response	GO:0006952	0.0026
Cluster0073	Cluster0073: High in neutrophils	31	12
Cluster0074	Cluster0074: High in NK cells/low in lymphocytes	28	12
Cluster0075	Cluster0075: High in epithelium	28	19	intermediate filament	GO:0005882	0.000475	epidermis development	GO:0008544	0.00915	cytoskeleton	GO:0005856	0.0286
Cluster0076	Cluster0076: High in fibroblast-derived IPS cells	27	5
Cluster0077	Cluster0077: High in epithelium	27	16	morphogenesis of an epithelium	GO:0002009	0.00523	plasma membrane part	GO:0044459	0.0486
Cluster0078	Cluster0078: High in many: RNA processing	27	12	RNA binding	GO:0003723	8.82x10-12	RNA processing	GO:0006396	2.06x10-8	spliceosome	GO:0005682	6.47x10-5
Cluster0079	Cluster0079: High in oocytes:spermatocytes	27	15
Cluster0080	Cluster0080: High in BM:monocytes:neutrophils	27	20
Cluster0081	Cluster0081: High in MDM:low in MDDC	27	17	endopeptidase activity	GO:0004175	0.0074	proteinaceous extracellular matrix	GO:0005578	0.0074	hydrolase activity	GO:0016787	0.012
Cluster0082	Cluster0082: Phagocte-related: High in BM:monocytes:MDM:MDDC:neutrophils	26	23	Phagocyte-related			lysosome	GO:0005764	2.27x10-10	hydrolase activity	GO:0016787	0.0027	carboyhrdate binding	GO:0030246	0.00271
Cluster0083	Cluster0083: High in ES cells/iPS cells/epithelium/keratinocytes/BM progenitors	26	13	positive regulation of MAP kinase activity	GO:0043406	0.00614
Cluster0084	Cluster0084: High in some endothelial cells	26	9
Cluster0085	Cluster0085: High in tissue DC/T cells/NK cells	26	11	DNA/RNA processing
Cluster0086	Cluster0086: Phagocte-related: High in BM:monocytes:MDM:MDDC:Low in tissue DC:pDC:neutrophils	25	21	Phagocyte-related			lysosome	GO:0005764	2.39x10-14	hydrolase activity	GO:0016787	0.00555
Cluster0087	Cluster0087: Spike in some ES cells	25	18
Cluster0088	Cluster0088: High in many stimulated cells	25	20	IFNg-response			response to virus	GO:0009615	2.58x10-8	immune response	GO:0006955	0.000223	ribonucleotide binding	GO:0032553	0.00615
Cluster0089	Cluster0089: High in BM/monocytes/MDM/MDDC/tissue DC/B cells: MHC-related	25	13	MHC Class II protein complex	GO:0042613	8.72x10-16	antigen processing and presentation	GO:0019882	6.52x10-14	lysosome	GO:0005764	0.00719
Cluster0090	Cluster0090: High in osteoblasts	25	15
Cluster0091	Cluster0091: MHC class I-related	24	10	MHC Class I-related			antigen processing and presentation of antigen via MHC class I	GO:0002474	1.06x10-16
Cluster0092	Cluster0092: High in stimulated MDM	23	13	Phagocyte-related
Cluster0093	Cluster0093: High in stimulated monocytes/MDM/MDDC/neutrophils: Pro-inflammatory	23	15	Chemokine activity	GO:0008009	5.4x10-10	Inflammatory response	GO:0006954	2.42x10-9
Cluster0094	Cluster0094: High in all haematopoietic-derived cells	23	15	intracellular signalling cascade	GO:007242	0.0808
Cluster0095	Cluster0095: High in spermatocytes	23	13	mRNA transport	GO:0051028	0.0199
Cluster0096	Cluster0096: High in oocytes	23	20	nucleus	GO:0005634	0.00228
Cluster0097	Cluster0097: High in neutrophils	22	11
Cluster0098	Cluster0098	22	19	nucleus	GO:0005634	0.00124	RNA metabolic process	GO:0016070	0.0452
Cluster0099	Cluster0099: High in many stimulated cells	22	14	IFNg-response			response to virus	GO:0009615	0.00978	RNA binding	GO:0003723	0.0142	ubiquitin cycle	GO:0006512	0.0208
Cluster0100	Cluster0100: High in NK cells/CD8+ T cells: NKcell-mediated cytotoxicity	21	13	NK cell-mediated cytotoxity			signal transducer activity	GO:0004871	3.39x10-9
	Cluster0101
	Cluster0102
	Cluster0103
	Cluster0104: High in neutrophils	20	12	GTPase regulator activity	GO:0030695	0.0282
	Cluster0105
	Cluster0106
	Cluster0107
	Cluster0108
	Cluster0109: High in neurones	19	15
	Cluster0110: High in BM progenitors	19	8
	Cluster0111:
	Cluster0112: Affymetrix control probe sets
	Cluster0113
	Cluster0114
	Cluster0115
	Cluster0116
	Cluster0117: High in MDM:MDDC	18	14
	Cluster0118: High in BM progenitors/monocytes/MDM/MDDC/tissue DC/neutrophils	18	12	signal transducer activity	GO:0004871	4.07x10-5	Receptor activity	GO:0004872	5.42x10-5
	Cluster0119
	Cluster0120
	Cluster0121
	Cluster0122
	Cluster0123: Phagocyte-related:high in MDM/MDDC	17	14	Phagocyte-related			cation transport	GO:0006812	0.00205
	Cluster0124
	Cluster0125: High in MDM	17	11	Phagocyte-related			cation transmembrane transport activity	GO:0008324	0.065
	Cluster0126
	Cluster0127: High in CD4+ T cells	17	11	T cell-related
	Cluster0128
	Cluster0129
	Cluster0130
	Cluster0131: High in keratinocytes/epithelium	16	8	Oxidoreductase activity	GO:0016491	0.0154
	Cluster0132: High in BM progenitors	16	12	heme binding	GO:0020037	0.00136
	Cluster0133
	Cluster0134: High in hematopoietically-derived cells	16	12
	Cluster0135
	Cluster0136: Affymetrix control probe sets
	Cluster0137: B cell-related: immunoglobulins	16	7	Immunoglobulin-related			antigen binding	GO:0003823	5.23x10-6
	Cluster0138: High in hematopoietically-derived cells	16	12	GTPase activator activity	GO:0005096	0.0626
	Cluster0139
	Cluster0140
	Cluster0141: High in all: mitochondria-related	15	7	oxidative phosphorylation	GO:0006119	4.47x10-8	mitochondrion	GO:0005739	2.83x10-6
	Cluster0142
	Cluster0143
	Cluster0144
	Cluster0145
	Cluster0146
	Cluster0147: High in stimulated MDDC	14	9
	Cluster0148
	Cluster0149
	Cluster0150
	Cluster0151
	Cluster0152
	Cluster0153
	Cluster0154
	Cluster0155
	Cluster0156
	Cluster0157
	Cluster0158: High in stimulated MDDC	13	9
	Cluster0159
	Cluster0160
	Cluster0161
	Cluster0162
	Cluster0163
	Cluster0164
	Cluster0165
	Cluster0166
	Cluster0167
	Cluster0168
	Cluster0169: High in hematopoietically-derived cells	12	10
	Cluster0170: High in neutrophils	12	8
	Cluster0171
	Cluster0172: Affymetrix control probe sets
	Cluster0173
	Cluster0174
	Cluster0175
	Cluster0176
	Cluster0177
	Cluster0178
	Cluster0179
	Cluster0180: High in mesenchymal cells/MSC/platelets	12	10
