# Supplementary material for: An expression atlas of human primary cells: inference of gene function from coexpression networks
Source: BMC Genomics. 2013 Sep 20;14:632. doi: 10.1186/1471-2164-14-632 (PMC3849585; doi:10.1186/1471-2164-14-632)
Supplement: Additional file 5: Table S3 — An annotated description of the cell cycle-associated clusters 10 and 41. [file 1471-2164-14-632-S5.xlsx]

## Sheet: Clusters 10 & 41
Gene symbol: probeset ID	Probe set ID	Gene symbol	Gene description	PMID	Significantly overepresented GO terms	EntrezID	Chrom	ChromLoc	PathwayID	PathDesc	All_cancer_merge_0.55_MCL_2.2_6	All_cancer_merge_P60_MCL22	GNF_Hs.atlas_75P_22MCL	MCL_2.2_6			Cluster profile
ANKRD32;223542_at	223542_at	ANKRD32	BRCTD1, Rad18 interacting, DNA repair	22036607	GO:0005622,%cellular_component%cell#cell part%intracellular; %cellular_component%cell part%intracellular;;;	84250	5	93954390	-	-	No Class	No Class	No Class	Cluster0010: Cell cycle (S/M phase)
ANLN;1552619_a_at	1552619_a_at	ANLN	anillin, actin binding protein		GO:0000910,%biological_process%cellular process%cell division%cytokinesis;;;GO:0000921,%biological_process%cellular process%cellular component organization and biogenesis%cellular component assembly%macromolecular complex assembly%protein complex assembly%cellular protein complex assembly%septin ring assembly; %biological_process%cellular process%cellular component organization and biogenesis%org…	54443	7	36429431	-	-	No Class	No Class	No Class	Cluster0010: Cell cycle (S/M phase)
ANLN;222608_s_at	222608_s_at	ANLN	anillin, actin binding protein		GO:0000910,%biological_process%cellular process%cell division%cytokinesis;;;GO:0000921,%biological_process%cellular process%cellular component organization and biogenesis%cellular component assembly%macromolecular complex assembly%protein complex assembly%cellular protein complex assembly%septin ring assembly; %biological_process%cellular process%cellular component organization and biogenesis%org…	54443	7	36429431	-	-	Cluster0005	No Class	No Class	Cluster0010: Cell cycle (S/M phase)
ARHGAP11A;204492_at	204492_at	ARHGAP11A	Rho GTPase activating protein 11A		GO:0005096,%molecular_function%enzyme regulator activity%enzyme activator activity%GTPase activator activity; %molecular_function%enzyme regulator activity%GTPase regulator activity%GTPase activator activity;;;GO:0005622,%cellular_component%cell#cell part%intracellular; %cellular_component%cell part%intracellular;;;GO:0007165,%biological_process%cellular process%cell communication%signal transduc…	9824	15	32907690	-	-	Cluster0005	C_006_Cell cycle (S/M phase)	No Class	Cluster0010: Cell cycle (S/M phase)
ARHGAP19;212738_at	212738_at	ARHGAP19	Rho GTPase activating protein 19		GO:0005096,%molecular_function%enzyme regulator activity%enzyme activator activity%GTPase activator activity; %molecular_function%enzyme regulator activity%GTPase regulator activity%GTPase activator activity;;;GO:0005622,%cellular_component%cell#cell part%intracellular; %cellular_component%cell part%intracellular;;;GO:0007165,%biological_process%cellular process%cell communication%signal transduc…	84986	10	98981930	-	-	No Class	No Class	C_067_High_in_ganglia	Cluster0010: Cell cycle (S/M phase)
ARHGAP19;37577_at	37577_at	ARHGAP19	Rho GTPase activating protein 19		GO:0005096,%molecular_function%enzyme regulator activity%enzyme activator activity%GTPase activator activity; %molecular_function%enzyme regulator activity%GTPase regulator activity%GTPase activator activity;;;GO:0005622,%cellular_component%cell#cell part%intracellular; %cellular_component%cell part%intracellular;;;GO:0007165,%biological_process%cellular process%cell communication%signal transduc…	84986	10	98981930	-	-	No Class	No Class	C_067_High_in_ganglia	Cluster0010: Cell cycle (S/M phase)
ASPM;219918_s_at	219918_s_at	ASPM	asp (abnormal spindle) homolog, microcephaly associated (Drosophila)		GO:0005516,%molecular_function%binding%protein binding%calmodulin binding;;;GO:0005634,%cellular_component%cell#cell part%intracellular#intracellular part%intracellular organelle%intracellular membrane-bound organelle%nucleus; %cellular_component%cell#cell part%intracellular part%intracellular organelle%intracellular membrane-bound organelle%nucleus; %cellular_component%cell part%intracellular#in…	259266	1	197053257	-	-	Cluster0005	C_006_Cell cycle (S/M phase)	C_024_Cell_cycle_(S/M_phase)	Cluster0010: Cell cycle (S/M phase)
ATAD2;218782_s_at	218782_s_at	ATAD2	ATPase family, AAA domain containing 2, Cofactor of myc. Oncogene	22914773	GO:0000166,%molecular_function%binding%nucleotide binding;;;GO:0005524,%molecular_function%binding%nucleotide binding%purine nucleotide binding%adenyl nucleotide binding%adenyl ribonucleotide binding%ATP binding; %molecular_function%binding%nucleotide binding%purine nucleotide binding%purine ribonucleotide binding%adenyl ribonucleotide binding%ATP binding; %molecular_function%binding%nucleotide b…	29028	8	124332092	-	-	Cluster0005	C_006_Cell cycle (S/M phase)	No Class	Cluster0010: Cell cycle (S/M phase)
ATAD2;222740_at	222740_at	ATAD2	ATPase family, AAA domain containing 2		GO:0000166,%molecular_function%binding%nucleotide binding;;;GO:0005524,%molecular_function%binding%nucleotide binding%purine nucleotide binding%adenyl nucleotide binding%adenyl ribonucleotide binding%ATP binding; %molecular_function%binding%nucleotide binding%purine nucleotide binding%purine ribonucleotide binding%adenyl ribonucleotide binding%ATP binding; %molecular_function%binding%nucleotide b…	29028	8	124332092	-	-	Cluster0996	No Class	No Class	Cluster0010: Cell cycle (S/M phase)
ATAD2;228401_at	228401_at	ATAD2	ATPase family, AAA domain containing 2		GO:0000166,%molecular_function%binding%nucleotide binding;;;GO:0005524,%molecular_function%binding%nucleotide binding%purine nucleotide binding%adenyl nucleotide binding%adenyl ribonucleotide binding%ATP binding; %molecular_function%binding%nucleotide binding%purine nucleotide binding%purine ribonucleotide binding%adenyl ribonucleotide binding%ATP binding; %molecular_function%binding%nucleotide b…	29028	8	124332092	-	-	Cluster0996	No Class	No Class	Cluster0010: Cell cycle (S/M phase)
AURKB;209464_at	209464_at	AURKB	aurora kinase B		GO:0000166,%molecular_function%binding%nucleotide binding;;;GO:0000287,%molecular_function%binding%ion binding%metal ion binding%magnesium ion binding;;;GO:0000775,%cellular_component%cell#cell part%intracellular#intracellular part%intracellular organelle%intracellular non-membrane-bound organelle%chromosome#chromosomal part%chromosome, pericentric region; %cellular_component%cell#cell part%intra…	9212	17	8108049	-	-	Cluster0005	C_006_Cell cycle (S/M phase)	No Class	Cluster0010: Cell cycle (S/M phase)
BIRC5;202094_at	202094_at	BIRC5	baculoviral IAP repeat-containing 5		GO:0000166,%molecular_function%binding%nucleotide binding;;;GO:0000287,%molecular_function%binding%ion binding%metal ion binding%magnesium ion binding;;;GO:0000775,%cellular_component%cell#cell part%intracellular#intracellular part%intracellular organelle%intracellular non-membrane-bound organelle%chromosome#chromosomal part%chromosome, pericentric region; %cellular_component%cell#cell part%intra…	332	17	76210276	05200, 05210	Pathways in cancer, Colorectal cancer	Cluster0005	C_006_Cell cycle (S/M phase)	No Class	Cluster0010: Cell cycle (S/M phase)
BIRC5;202095_s_at	202095_s_at	BIRC5	baculoviral IAP repeat-containing 5		GO:0000166,%molecular_function%binding%nucleotide binding;;;GO:0000287,%molecular_function%binding%ion binding%metal ion binding%magnesium ion binding;;;GO:0000775,%cellular_component%cell#cell part%intracellular#intracellular part%intracellular organelle%intracellular non-membrane-bound organelle%chromosome#chromosomal part%chromosome, pericentric region; %cellular_component%cell#cell part%intra…	332	17	76210276	05200, 05210	Pathways in cancer, Colorectal cancer	Cluster0005	C_006_Cell cycle (S/M phase)	C_024_Cell_cycle_(S/M_phase)	Cluster0010: Cell cycle (S/M phase)
BLM;205733_at	205733_at	BLM	Bloom syndrome, RecQ helicase-like		GO:0000166,%molecular_function%binding%nucleotide binding;;;GO:0000723,%biological_process%cellular process%cellular component organization and biogenesis%organelle organization and biogenesis%chromosome organization and biogenesis%telomere organization and biogenesis%telomere maintenance; %biological_process%cellular process%cellular metabolic process%nucleobase, nucleoside, nucleotide and nucle…	641	15	91260578	3440	Homologous recombination	Cluster0005	C_006_Cell cycle (S/M phase)	No Class	Cluster0010: Cell cycle (S/M phase)
BRCA1;204531_s_at	204531_s_at	BRCA1	breast cancer 1, early onset		GO:0000151,%cellular_component%cell#cell part%intracellular#intracellular part%ubiquitin ligase complex; %cellular_component%cell#cell part%intracellular part%ubiquitin ligase complex; %cellular_component%cell part%intracellular#intracellular part%ubiquitin ligase complex; %cellular_component%cell part%intracellular part%ubiquitin ligase complex; %cellular_component%macromolecular complex%protein…	672	17	41196312	4120	Ubiquitin mediated proteolysis	No Class	No Class	No Class	Cluster0010: Cell cycle (S/M phase)
BRCA1;211851_x_at	211851_x_at	BRCA1	breast cancer 1, early onset		GO:0000151,%cellular_component%cell#cell part%intracellular#intracellular part%ubiquitin ligase complex; %cellular_component%cell#cell part%intracellular part%ubiquitin ligase complex; %cellular_component%cell part%intracellular#intracellular part%ubiquitin ligase complex; %cellular_component%cell part%intracellular part%ubiquitin ligase complex; %cellular_component%macromolecular complex%protein…	672	17	41196312	4120	Ubiquitin mediated proteolysis	No Class	No Class	No Class	Cluster0010: Cell cycle (S/M phase)
BRCA2;214727_at	214727_at	BRCA2	breast cancer 2, early onset		GO:0000724,%biological_process%cellular process%cellular metabolic process%nucleobase, nucleoside, nucleotide and nucleic acid metabolic process%DNA metabolic process%DNA recombination%recombinational repair%double-strand break repair via homologous recombination; %biological_process%cellular process%cellular metabolic process%nucleobase, nucleoside, nucleotide and nucleic acid metabolic process%…	675	13	32889616	03440, 05200, 05212	Homologous recombination, Pathways in cancer, Pancreatic cancer	No Class	No Class	No Class	Cluster0010: Cell cycle (S/M phase)
BUB1;209642_at	209642_at	BUB1	budding uninhibited by benzimidazoles 1 homolog (yeast)		GO:0000166,%molecular_function%binding%nucleotide binding;;;GO:0000776,%cellular_component%cell#cell part%intracellular#intracellular part%intracellular organelle%intracellular non-membrane-bound organelle%chromosome#chromosomal part%chromosome, pericentric region#kinetochore; %cellular_component%cell#cell part%intracellular#intracellular part%intracellular organelle%intracellular non-membrane-bo…	699	2	111395410	04110, 04114, 04914	Cell cycle, Oocyte meiosis, Progesterone-mediated oocyte maturation	Cluster0005	C_006_Cell cycle (S/M phase)	C_024_Cell_cycle_(S/M_phase)	Cluster0010: Cell cycle (S/M phase)
C12orf48;227928_at	227928_at	C12orf48	PARP-1 Binding Protein (DNA repair)	20931645	GO:0003677,%molecular_function%binding%nucleic acid binding%DNA binding;;;GO:0005634,%cellular_component%cell#cell part%intracellular#intracellular part%intracellular organelle%intracellular membrane-bound organelle%nucleus; %cellular_component%cell#cell part%intracellular part%intracellular organelle%intracellular membrane-bound organelle%nucleus; %cellular_component%cell part%intracellular#intr…	55010	12	102513955	-	-	Cluster0005	C_006_Cell cycle (S/M phase)	No Class	Cluster0010: Cell cycle (S/M phase)
C13orf34;219544_at	219544_at	C13orf34	BORA, Aurora kinase activator (Cell cycle progression)	20823068	GO:0007049,%biological_process%cellular process%cell cycle;;;GO:0007067,%biological_process%cellular process%cell cycle#cell cycle process%cell cycle phase%M phase%M phase of mitotic cell cycle#mitosis; %biological_process%cellular process%cell cycle#cell cycle process%cell cycle phase%mitosis; %biological_process%cellular process%cell cycle%mitotic cell cycle#M phase of mitotic cell cycle#mitosi…	79866	13	73302041	-	-	No Class	No Class	No Class	Cluster0010: Cell cycle (S/M phase)
C13orf37;225578_at	225578_at	C13orf37	MZT1, Mitotic Spindle Organising Protein 1			440145	13	73282494	-	-	No Class	No Class	No Class	Cluster0010: Cell cycle (S/M phase)
C4orf21;228859_at	228859_at	C4orf21	Contains ZF of GRF type, seen in topoisomerases and ER1 exoribonuclease			55345	4	113460489	-	-	No Class	No Class	No Class	Cluster0010: Cell cycle (S/M phase)
C6orf173;226936_at	226936_at	C6orf173	CENPW, Centromere protein W		GO:0003677,%molecular_function%binding%nucleic acid binding%DNA binding;;;GO:0005634,%cellular_component%cell#cell part%intracellular#intracellular part%intracellular organelle%intracellular membrane-bound organelle%nucleus; %cellular_component%cell#cell part%intracellular part%intracellular organelle%intracellular membrane-bound organelle%nucleus; %cellular_component%cell part%intracellular#intr…	387103	6	126661252	-	-	Cluster0005	C_045	No Class	Cluster0010: Cell cycle (S/M phase)
CASC5;1552680_a_at	1552680_a_at	CASC5	cancer susceptibility candidate 5		GO:0001669,%cellular_component%cell#cell part%intracellular#intracellular part%cytoplasm#cytoplasmic part%vacuole%lytic vacuole%lysosome%acrosome; %cellular_component%cell#cell part%intracellular#intracellular part%cytoplasmic part%vacuole%lytic vacuole%lysosome%acrosome; %cellular_component%cell#cell part%intracellular#intracellular part%intracellular organelle%intracellular membrane-bound organ…	57082	15	40886446	-	-	No Class	No Class	No Class	Cluster0010: Cell cycle (S/M phase)
CASC5;1552682_a_at	1552682_a_at	CASC5	cancer susceptibility candidate 5		GO:0001669,%cellular_component%cell#cell part%intracellular#intracellular part%cytoplasm#cytoplasmic part%vacuole%lytic vacuole%lysosome%acrosome; %cellular_component%cell#cell part%intracellular#intracellular part%cytoplasmic part%vacuole%lytic vacuole%lysosome%acrosome; %cellular_component%cell#cell part%intracellular#intracellular part%intracellular organelle%intracellular membrane-bound organ…	57082	15	40886446	-	-	No Class	No Class	No Class	Cluster0010: Cell cycle (S/M phase)
CASC5;228323_at	228323_at	CASC5	cancer susceptibility candidate 5		GO:0001669,%cellular_component%cell#cell part%intracellular#intracellular part%cytoplasm#cytoplasmic part%vacuole%lytic vacuole%lysosome%acrosome; %cellular_component%cell#cell part%intracellular#intracellular part%cytoplasmic part%vacuole%lytic vacuole%lysosome%acrosome; %cellular_component%cell#cell part%intracellular#intracellular part%intracellular organelle%intracellular membrane-bound organ…	57082	15	40886446	-	-	Cluster0005	C_006_Cell cycle (S/M phase)	No Class	Cluster0010: Cell cycle (S/M phase)
CBX5;209715_at	209715_at	CBX5	chromobox homolog 5 (HP1 alpha homolog, Drosophila) Oncogene	22900142	GO:0000776,%cellular_component%cell#cell part%intracellular#intracellular part%intracellular organelle%intracellular non-membrane-bound organelle%chromosome#chromosomal part%chromosome, pericentric region#kinetochore; %cellular_component%cell#cell part%intracellular#intracellular part%intracellular organelle%intracellular non-membrane-bound organelle%chromosome#chromosomal part%kinetochore; %cell…	23468	12	54624731	-	-	No Class	No Class	No Class	Cluster0010: Cell cycle (S/M phase)
CBX5;212126_at	212126_at	CBX5	chromobox homolog 5 (HP1 alpha homolog, Drosophila)		GO:0000776,%cellular_component%cell#cell part%intracellular#intracellular part%intracellular organelle%intracellular non-membrane-bound organelle%chromosome#chromosomal part%chromosome, pericentric region#kinetochore; %cellular_component%cell#cell part%intracellular#intracellular part%intracellular organelle%intracellular non-membrane-bound organelle%chromosome#chromosomal part%kinetochore; %cell…	23468	12	54624731	-	-	No Class	No Class	C_020_General_HK	Cluster0010: Cell cycle (S/M phase)
CCDC99;221685_s_at	221685_s_at	CCDC99	coiled-coil domain containing 99. Spindly, Mitotic checkpoint	20427577		54908	5	169010637	-	-	Cluster0005	C_006_Cell cycle (S/M phase)	C_024_Cell_cycle_(S/M_phase)	Cluster0010: Cell cycle (S/M phase)
CCNA2;203418_at	203418_at	CCNA2	cyclin A2		GO:0000079,%biological_process%biological regulation%regulation of a molecular function%regulation of catalytic activity%regulation of transferase activity%regulation of kinase activity%regulation of protein kinase activity%regulation of cyclin-dependent protein kinase activity; %biological_process%biological regulation%regulation of biological process%regulation of cellular process%regulation of…	890	4	122737599	04110, 04914	Cell cycle, Progesterone-mediated oocyte maturation	Cluster0005	C_006_Cell cycle (S/M phase)	C_181	Cluster0010: Cell cycle (S/M phase)
CCNA2;213226_at	213226_at	CCNA2	cyclin A2		GO:0000079,%biological_process%biological regulation%regulation of a molecular function%regulation of catalytic activity%regulation of transferase activity%regulation of kinase activity%regulation of protein kinase activity%regulation of cyclin-dependent protein kinase activity; %biological_process%biological regulation%regulation of biological process%regulation of cellular process%regulation of…	890	4	122737599	04110, 04914	Cell cycle, Progesterone-mediated oocyte maturation	Cluster0005	C_006_Cell cycle (S/M phase)	C_024_Cell_cycle_(S/M_phase)	Cluster0010: Cell cycle (S/M phase)
CCNB2;202705_at	202705_at	CCNB2	cyclin B2		GO:0005515,%molecular_function%binding%protein binding;;;GO:0005634,%cellular_component%cell#cell part%intracellular#intracellular part%intracellular organelle%intracellular membrane-bound organelle%nucleus; %cellular_component%cell#cell part%intracellular part%intracellular organelle%intracellular membrane-bound organelle%nucleus; %cellular_component%cell part%intracellular#intracellular part%in…	9133	15	59397319	04110, 04114, 04115, 04914	Cell cycle, Oocyte meiosis, p53 signaling pathway, Progesterone-mediated oocyte maturation	Cluster0005	C_006_Cell cycle (S/M phase)	C_024_Cell_cycle_(S/M_phase)	Cluster0010: Cell cycle (S/M phase)
CCNE2;205034_at	205034_at	CCNE2	cyclin E2		GO:0000075,%biological_process%biological regulation%regulation of biological process%regulation of cellular process%regulation of cell cycle%regulation of progression through cell cycle%cell cycle checkpoint; %biological_process%cellular process%cell cycle#cell cycle process%regulation of cell cycle%regulation of progression through cell cycle%cell cycle checkpoint; %biological_process%cellular …	9134	8	95892455	04110, 04114, 04115, 05200, 05215, 05222	Cell cycle, Oocyte meiosis, p53 signaling pathway, Pathways in cancer, Prostate cancer, Small cell lung cancer	Cluster0005	C_006_Cell cycle (S/M phase)	No Class	Cluster0010: Cell cycle (S/M phase)
CCNE2;211814_s_at	211814_s_at	CCNE2	cyclin E2		GO:0000075,%biological_process%biological regulation%regulation of biological process%regulation of cellular process%regulation of cell cycle%regulation of progression through cell cycle%cell cycle checkpoint; %biological_process%cellular process%cell cycle#cell cycle process%regulation of cell cycle%regulation of progression through cell cycle%cell cycle checkpoint; %biological_process%cellular …	9134	8	95892455	04110, 04114, 04115, 05200, 05215, 05222	Cell cycle, Oocyte meiosis, p53 signaling pathway, Pathways in cancer, Prostate cancer, Small cell lung cancer	Cluster0005	C_006_Cell cycle (S/M phase)	No Class	Cluster0010: Cell cycle (S/M phase)
CCNF;204826_at	204826_at	CCNF	cyclin F		GO:0005515,%molecular_function%binding%protein binding;;;GO:0005634,%cellular_component%cell#cell part%intracellular#intracellular part%intracellular organelle%intracellular membrane-bound organelle%nucleus; %cellular_component%cell#cell part%intracellular part%intracellular organelle%intracellular membrane-bound organelle%nucleus; %cellular_component%cell part%intracellular#intracellular part%in…	899	16	2479394	-	-	Cluster0005	C_006_Cell cycle (S/M phase)	No Class	Cluster0010: Cell cycle (S/M phase)
CCNF;204827_s_at	204827_s_at	CCNF	cyclin F		GO:0005515,%molecular_function%binding%protein binding;;;GO:0005634,%cellular_component%cell#cell part%intracellular#intracellular part%intracellular organelle%intracellular membrane-bound organelle%nucleus; %cellular_component%cell#cell part%intracellular part%intracellular organelle%intracellular membrane-bound organelle%nucleus; %cellular_component%cell part%intracellular#intracellular part%in…	899	16	2479394	-	-	Cluster0005	C_006_Cell cycle (S/M phase)	No Class	Cluster0010: Cell cycle (S/M phase)
CDC20;202870_s_at	202871_at	CDC20	cell division cycle 20 homolog (S. cerevisiae)		GO:0005515,%molecular_function%binding%protein binding;;;GO:0005819,%cellular_component%cell#cell part%intracellular#intracellular part%intracellular organelle%intracellular non-membrane-bound organelle%cytoskeleton#cytoskeletal part%spindle; %cellular_component%cell#cell part%intracellular#intracellular part%intracellular organelle%intracellular non-membrane-bound organelle%cytoskeleton%microtub…	991	1	43824625	04110, 04114, 04120	Cell cycle, Oocyte meiosis, Ubiquitin mediated proteolysis	Cluster0005	C_006_Cell cycle (S/M phase)	C_024_Cell_cycle_(S/M_phase)	Cluster0010: Cell cycle (S/M phase)
CDC25C;205167_s_at	205167_s_at	CDC25C	cell division cycle 25 homolog C (S. pombe)		GO:0000079,%biological_process%biological regulation%regulation of a molecular function%regulation of catalytic activity%regulation of transferase activity%regulation of kinase activity%regulation of protein kinase activity%regulation of cyclin-dependent protein kinase activity; %biological_process%biological regulation%regulation of biological process%regulation of cellular process%regulation of…	995	5	137620958	04110, 04114, 04914	Cell cycle, Oocyte meiosis, Progesterone-mediated oocyte maturation	Cluster0005	C_006_Cell cycle (S/M phase)	C_024_Cell_cycle_(S/M_phase)	Cluster0010: Cell cycle (S/M phase)
CDC25C;217010_s_at	217010_s_at	CDC25C	cell division cycle 25 homolog C (S. pombe)		GO:0000079,%biological_process%biological regulation%regulation of a molecular function%regulation of catalytic activity%regulation of transferase activity%regulation of kinase activity%regulation of protein kinase activity%regulation of cyclin-dependent protein kinase activity; %biological_process%biological regulation%regulation of biological process%regulation of cellular process%regulation of…	995	5	137620958	04110, 04114, 04914	Cell cycle, Oocyte meiosis, Progesterone-mediated oocyte maturation	Cluster0005	No Class	No Class	Cluster0010: Cell cycle (S/M phase)
CDCA2;226661_at	226661_at	CDCA2	cell division cycle associated 2		GO:0005634,%cellular_component%cell#cell part%intracellular#intracellular part%intracellular organelle%intracellular membrane-bound organelle%nucleus; %cellular_component%cell#cell part%intracellular part%intracellular organelle%intracellular membrane-bound organelle%nucleus; %cellular_component%cell part%intracellular#intracellular part%intracellular organelle%intracellular membrane-bound organe…	157313	8	25316512	-	-	Cluster0005	C_045	No Class	Cluster0010: Cell cycle (S/M phase)
CDCA2;236957_at	236957_at	CDCA2	cell division cycle associated 2		GO:0005634,%cellular_component%cell#cell part%intracellular#intracellular part%intracellular organelle%intracellular membrane-bound organelle%nucleus; %cellular_component%cell#cell part%intracellular part%intracellular organelle%intracellular membrane-bound organelle%nucleus; %cellular_component%cell part%intracellular#intracellular part%intracellular organelle%intracellular membrane-bound organe…	157313	8	25316512	-	-	No Class	No Class	No Class	Cluster0010: Cell cycle (S/M phase)
CDCA3;221436_s_at	221436_s_at	CDCA3	cell division cycle associated 3		GO:0003674,%molecular_function;;;GO:0005575,%cellular_component;;;GO:0005737,%cellular_component%cell#cell part%intracellular#intracellular part%cytoplasm; %cellular_component%cell#cell part%intracellular part%cytoplasm; %cellular_component%cell part%intracellular#intracellular part%cytoplasm; %cellular_component%cell part%intracellular part%cytoplasm;;;GO:0006512,%biological_process%cellular pro…	83461	12	6957971	-	-	Cluster0005	C_006_Cell cycle (S/M phase)	C_024_Cell_cycle_(S/M_phase)	Cluster0010: Cell cycle (S/M phase)
CDCA3;223307_at	223307_at	CDCA3	cell division cycle associated 3		GO:0003674,%molecular_function;;;GO:0005575,%cellular_component;;;GO:0005737,%cellular_component%cell#cell part%intracellular#intracellular part%cytoplasm; %cellular_component%cell#cell part%intracellular part%cytoplasm; %cellular_component%cell part%intracellular#intracellular part%cytoplasm; %cellular_component%cell part%intracellular part%cytoplasm;;;GO:0006512,%biological_process%cellular pro…	83461	12	6957971	-	-	Cluster0005	C_006_Cell cycle (S/M phase)	No Class	Cluster0010: Cell cycle (S/M phase)
CDCA4;218399_s_at	218399_s_at	CDCA4	cell division cycle associated 4		GO:0005634,%cellular_component%cell#cell part%intracellular#intracellular part%intracellular organelle%intracellular membrane-bound organelle%nucleus; %cellular_component%cell#cell part%intracellular part%intracellular organelle%intracellular membrane-bound organelle%nucleus; %cellular_component%cell part%intracellular#intracellular part%intracellular organelle%intracellular membrane-bound organe…	55038	14	105475909	-	-	Cluster0005	C_006_Cell cycle (S/M phase)	C_002_General_HK_(ribosone,proteasome, etc)	Cluster0010: Cell cycle (S/M phase)
CDCA5;224753_at	224753_at	CDCA5	cell division cycle associated 5		GO:0000082,%biological_process%cellular process%cell cycle#cell cycle process%cell cycle phase%interphase%interphase of mitotic cell cycle#G1/S transition of mitotic cell cycle; %biological_process%cellular process%cell cycle#cell cycle process%G1/S transition of mitotic cell cycle; %biological_process%cellular process%cell cycle%mitotic cell cycle#interphase of mitotic cell cycle#G1/S transition…	113130	11	64844926	-	-	Cluster0005	C_045	No Class	Cluster0010: Cell cycle (S/M phase)
CDCA7;224428_s_at	224428_s_at	CDCA7	cell division cycle associated 7		GO:0005634,%cellular_component%cell#cell part%intracellular#intracellular part%intracellular organelle%intracellular membrane-bound organelle%nucleus; %cellular_component%cell#cell part%intracellular part%intracellular organelle%intracellular membrane-bound organelle%nucleus; %cellular_component%cell part%intracellular#intracellular part%intracellular organelle%intracellular membrane-bound organe…	83879	2	174219560	-	-	No Class	No Class	No Class	Cluster0010: Cell cycle (S/M phase)
CDCA7L;225081_s_at	225081_s_at	CDCA7L	cell division cycle associated 7-like		GO:0005634,%cellular_component%cell#cell part%intracellular#intracellular part%intracellular organelle%intracellular membrane-bound organelle%nucleus; %cellular_component%cell#cell part%intracellular part%intracellular organelle%intracellular membrane-bound organelle%nucleus; %cellular_component%cell part%intracellular#intracellular part%intracellular organelle%intracellular membrane-bound organe…	55536	7	21940517	-	-	No Class	No Class	No Class	Cluster0010: Cell cycle (S/M phase)
CDK1;203213_at	203213_at	CDK1	cyclin-dependent kinase 1			983	10	62538088; 62538211	04110, 04114, 04115, 04540, 04914	Cell cycle, Oocyte meiosis, p53 signaling pathway, Gap junction, Progesterone-mediated oocyte maturation	Cluster0005	C_006_Cell cycle (S/M phase)	C_024_Cell_cycle_(S/M_phase)	Cluster0010: Cell cycle (S/M phase)
CDK1;203214_x_at	203214_x_at	CDK1	cyclin-dependent kinase 1			983	10	62538088; 62538211	04110, 04114, 04115, 04540, 04914	Cell cycle, Oocyte meiosis, p53 signaling pathway, Gap junction, Progesterone-mediated oocyte maturation	Cluster0005	C_006_Cell cycle (S/M phase)	C_024_Cell_cycle_(S/M_phase)	Cluster0010: Cell cycle (S/M phase)
CDK1;210559_s_at	210559_s_at	CDK1	cyclin-dependent kinase 1			983	10	62538088; 62538211	04110, 04114, 04115, 04540, 04914	Cell cycle, Oocyte meiosis, p53 signaling pathway, Gap junction, Progesterone-mediated oocyte maturation	Cluster0005	C_006_Cell cycle (S/M phase)	C_024_Cell_cycle_(S/M_phase)	Cluster0010: Cell cycle (S/M phase)
CDKN3;1555758_a_at	1555758_a_at	CDKN3	cyclin-dependent kinase inhibitor 3		GO:0000079,%biological_process%biological regulation%regulation of a molecular function%regulation of catalytic activity%regulation of transferase activity%regulation of kinase activity%regulation of protein kinase activity%regulation of cyclin-dependent protein kinase activity; %biological_process%biological regulation%regulation of biological process%regulation of cellular process%regulation of…	1033	14	54863672	-	-	No Class	No Class	No Class	Cluster0010: Cell cycle (S/M phase)
CDKN3;209714_s_at	209714_s_at	CDKN3	cyclin-dependent kinase inhibitor 3		GO:0000079,%biological_process%biological regulation%regulation of a molecular function%regulation of catalytic activity%regulation of transferase activity%regulation of kinase activity%regulation of protein kinase activity%regulation of cyclin-dependent protein kinase activity; %biological_process%biological regulation%regulation of biological process%regulation of cellular process%regulation of…	1033	14	54863672	-	-	Cluster0005	C_006_Cell cycle (S/M phase)	C_003_High_in_Testis	Cluster0010: Cell cycle (S/M phase)
CDT1;209832_s_at	209832_s_at	CDT1	chromatin licensing and DNA replication factor 1		GO:0000076,%biological_process%biological regulation%regulation of biological process%negative regulation of biological process%negative regulation of cellular process%negative regulation of cellular metabolic process%negative regulation of nucleobase, nucleoside, nucleotide and nucleic acid metabolic process%negative regulation of DNA metabolic process%negative regulation of DNA replication%nega…	81620	16	88870185	-	-	Cluster0005	C_006_Cell cycle (S/M phase)	No Class	Cluster0010: Cell cycle (S/M phase)
CENPE;205046_at	205046_at	CENPE	centromere protein E, 312kDa		GO:0000089,%biological_process%cellular process%cell cycle#cell cycle process%cell cycle phase%M phase%M phase of mitotic cell cycle#mitosis#mitotic metaphase; %biological_process%cellular process%cell cycle#cell cycle process%cell cycle phase%M phase#metaphase%mitotic metaphase; %biological_process%cellular process%cell cycle#cell cycle process%cell cycle phase%metaphase%mitotic metaphase; %biol…	1062	4	104026962	-	-	Cluster0005	C_006_Cell cycle (S/M phase)	No Class	Cluster0010: Cell cycle (S/M phase)
CENPF;207828_s_at	207828_s_at	CENPF	centromere protein F, 350/400ka (mitosin)		GO:0000085,%biological_process%cellular process%cell cycle#cell cycle process%cell cycle phase%G2 phase%G2 phase of mitotic cell cycle; %biological_process%cellular process%cell cycle#cell cycle process%cell cycle phase%interphase#G2 phase%G2 phase of mitotic cell cycle; %biological_process%cellular process%cell cycle#cell cycle process%cell cycle phase%interphase%interphase of mitotic cell cycle…	1063	1	214776531	-	-	Cluster0005	C_006_Cell cycle (S/M phase)	C_024_Cell_cycle_(S/M_phase)	Cluster0010: Cell cycle (S/M phase)
CENPF;209172_s_at	209172_s_at	CENPF	centromere protein F, 350/400ka (mitosin)		GO:0000085,%biological_process%cellular process%cell cycle#cell cycle process%cell cycle phase%G2 phase%G2 phase of mitotic cell cycle; %biological_process%cellular process%cell cycle#cell cycle process%cell cycle phase%interphase#G2 phase%G2 phase of mitotic cell cycle; %biological_process%cellular process%cell cycle#cell cycle process%cell cycle phase%interphase%interphase of mitotic cell cycle…	1063	1	214776531	-	-	Cluster0005	C_006_Cell cycle (S/M phase)	No Class	Cluster0010: Cell cycle (S/M phase)
CENPI;207590_s_at	207590_s_at	CENPI	centromere protein I		GO:0000775,%cellular_component%cell#cell part%intracellular#intracellular part%intracellular organelle%intracellular non-membrane-bound organelle%chromosome#chromosomal part%chromosome, pericentric region; %cellular_component%cell#cell part%intracellular#intracellular part%intracellular organelle#intracellular organelle part%chromosomal part%chromosome, pericentric region; %cellular_component%cel…	2491	X	100354797	-	-	No Class	No Class	No Class	Cluster0010: Cell cycle (S/M phase)
CENPI;214804_at	214804_at	CENPI	centromere protein I		GO:0000775,%cellular_component%cell#cell part%intracellular#intracellular part%intracellular organelle%intracellular non-membrane-bound organelle%chromosome#chromosomal part%chromosome, pericentric region; %cellular_component%cell#cell part%intracellular#intracellular part%intracellular organelle#intracellular organelle part%chromosomal part%chromosome, pericentric region; %cellular_component%cel…	2491	X	100354797	-	-	No Class	No Class	No Class	Cluster0010: Cell cycle (S/M phase)
CENPK;222848_at	222848_at	CENPK	centromere protein K		GO:0000775,%cellular_component%cell#cell part%intracellular#intracellular part%intracellular organelle%intracellular non-membrane-bound organelle%chromosome#chromosomal part%chromosome, pericentric region; %cellular_component%cell#cell part%intracellular#intracellular part%intracellular organelle#intracellular organelle part%chromosomal part%chromosome, pericentric region; %cellular_component%cel…	64105	5	64813593	-	-	Cluster0005	No Class	No Class	Cluster0010: Cell cycle (S/M phase)
CENPL;1554271_a_at	1554271_a_at	CENPL	centromere protein L		GO:0000775,%cellular_component%cell#cell part%intracellular#intracellular part%intracellular organelle%intracellular non-membrane-bound organelle%chromosome#chromosomal part%chromosome, pericentric region; %cellular_component%cell#cell part%intracellular#intracellular part%intracellular organelle#intracellular organelle part%chromosomal part%chromosome, pericentric region; %cellular_component%cel…	91687	1	173768690	-	-	No Class	No Class	No Class	Cluster0010: Cell cycle (S/M phase)
CENPL;232065_x_at	232065_x_at	CENPL	centromere protein L		GO:0000775,%cellular_component%cell#cell part%intracellular#intracellular part%intracellular organelle%intracellular non-membrane-bound organelle%chromosome#chromosomal part%chromosome, pericentric region; %cellular_component%cell#cell part%intracellular#intracellular part%intracellular organelle#intracellular organelle part%chromosomal part%chromosome, pericentric region; %cellular_component%cel…	91687	1	173768690	-	-	Cluster0005	C_502	No Class	Cluster0010: Cell cycle (S/M phase)
CENPM;218741_at	218741_at	CENPM	centromere protein M		GO:0000775,%cellular_component%cell#cell part%intracellular#intracellular part%intracellular organelle%intracellular non-membrane-bound organelle%chromosome#chromosomal part%chromosome, pericentric region; %cellular_component%cell#cell part%intracellular#intracellular part%intracellular organelle#intracellular organelle part%chromosomal part%chromosome, pericentric region; %cellular_component%cel…	79019	22	42334748	-	-	Cluster0005	C_006_Cell cycle (S/M phase)	C_024_Cell_cycle_(S/M_phase)	Cluster0010: Cell cycle (S/M phase)
CENPN;219555_s_at	219555_s_at	CENPN	centromere protein N		GO:0000775,%cellular_component%cell#cell part%intracellular#intracellular part%intracellular organelle%intracellular non-membrane-bound organelle%chromosome#chromosomal part%chromosome, pericentric region; %cellular_component%cell#cell part%intracellular#intracellular part%intracellular organelle#intracellular organelle part%chromosomal part%chromosome, pericentric region; %cellular_component%cel…	55839	16	81040102	-	-	Cluster0005	C_446	C_031_High_in_Prostate	Cluster0010: Cell cycle (S/M phase)
CENPN;222118_at	222118_at	CENPN	centromere protein N		GO:0000775,%cellular_component%cell#cell part%intracellular#intracellular part%intracellular organelle%intracellular non-membrane-bound organelle%chromosome#chromosomal part%chromosome, pericentric region; %cellular_component%cell#cell part%intracellular#intracellular part%intracellular organelle#intracellular organelle part%chromosomal part%chromosome, pericentric region; %cellular_component%cel…	55839	16	81040102	-	-	Cluster0005	C_006_Cell cycle (S/M phase)	No Class	Cluster0010: Cell cycle (S/M phase)
CENPN;228559_at	228559_at	CENPN	centromere protein N		GO:0000775,%cellular_component%cell#cell part%intracellular#intracellular part%intracellular organelle%intracellular non-membrane-bound organelle%chromosome#chromosomal part%chromosome, pericentric region; %cellular_component%cell#cell part%intracellular#intracellular part%intracellular organelle#intracellular organelle part%chromosomal part%chromosome, pericentric region; %cellular_component%cel…	55839	16	81040102	-	-	Cluster0005	No Class	No Class	Cluster0010: Cell cycle (S/M phase)
CEP152;239413_at	239413_at	CEP152	centrosomal protein 152kDa		GO:0005813,%cellular_component%cell#cell part%intracellular#intracellular part%cytoplasm#cytoplasmic part%microtubule organizing center%centrosome; %cellular_component%cell#cell part%intracellular#intracellular part%cytoplasmic part%microtubule organizing center%centrosome; %cellular_component%cell#cell part%intracellular#intracellular part%intracellular organelle%intracellular non-membrane-bound…	22995	15	49030348	-	-	No Class	No Class	No Class	Cluster0010: Cell cycle (S/M phase)
CEP55;218542_at	218542_at	CEP55	centrosomal protein 55kDa		GO:0007049,%biological_process%cellular process%cell cycle;;;GO:0007067,%biological_process%cellular process%cell cycle#cell cycle process%cell cycle phase%M phase%M phase of mitotic cell cycle#mitosis; %biological_process%cellular process%cell cycle#cell cycle process%cell cycle phase%mitosis; %biological_process%cellular process%cell cycle%mitotic cell cycle#M phase of mitotic cell cycle#mitosi…	55165	10	95256368; 95256388	-	-	Cluster0005	C_006_Cell cycle (S/M phase)	C_024_Cell_cycle_(S/M_phase)	Cluster0010: Cell cycle (S/M phase)
CIT;212801_at	212801_at	CIT	p27(Kip1) controls cytokinesis via the regulation of citron kinase activation	22293177	GO:0000166,%molecular_function%binding%nucleotide binding;;;GO:0004674,%molecular_function%catalytic activity%transferase activity%transferase activity, transferring phosphorus-containing groups%kinase activity%protein kinase activity%protein serine/threonine kinase activity; %molecular_function%catalytic activity%transferase activity%transferase activity, transferring phosphorus-containing group…	11113	12	120123597	-	-	No Class	No Class	C_001_High_in_CNS	Cluster0010: Cell cycle (S/M phase)
CKAP2;218252_at	218252_at	CKAP2	cytoskeleton associated protein 2		GO:0005737,%cellular_component%cell#cell part%intracellular#intracellular part%cytoplasm; %cellular_component%cell#cell part%intracellular part%cytoplasm; %cellular_component%cell part%intracellular#intracellular part%cytoplasm; %cellular_component%cell part%intracellular part%cytoplasm;;;GO:0005874,%cellular_component%cell#cell part%intracellular#intracellular part%intracellular organelle%intrac…	26586	13	53029494	-	-	Cluster0168	No Class	C_024_Cell_cycle_(S/M_phase)	Cluster0010: Cell cycle (S/M phase)
CKAP2L;229610_at	229610_at	CKAP2L	cytoskeleton associated protein 2-like			150468	2	113495443	-	-	Cluster0005	C_006_Cell cycle (S/M phase)	No Class	Cluster0010: Cell cycle (S/M phase)
CLSPN;1553120_at	1553120_at	CLSPN	The conserved C terminus of Claspin interacts with Rad9 and promotes rapid activation of Chk1	22732499	GO:0003677,%molecular_function%binding%nucleic acid binding%DNA binding;;;GO:0005515,%molecular_function%binding%protein binding;;;GO:0005575,%cellular_component;;;GO:0005634,%cellular_component%cell#cell part%intracellular#intracellular part%intracellular organelle%intracellular membrane-bound organelle%nucleus; %cellular_component%cell#cell part%intracellular part%intracellular organelle%intrac…	63967	1	36201819	-	-	No Class	No Class	No Class	Cluster0010: Cell cycle (S/M phase)
DEPDC1;220295_x_at	220295_x_at	DEPDC1	DEP domain containing 1, Oncogene	20587513	GO:0005096,%molecular_function%enzyme regulator activity%enzyme activator activity%GTPase activator activity; %molecular_function%enzyme regulator activity%GTPase regulator activity%GTPase activator activity;;;GO:0005622,%cellular_component%cell#cell part%intracellular; %cellular_component%cell part%intracellular;;;GO:0007242,%biological_process%cellular process%cell communication%signal transduc…	55635	1	68939836	-	-	Cluster0005	C_565	No Class	Cluster0010: Cell cycle (S/M phase)
DEPDC1;222958_s_at	222958_s_at	DEPDC1	DEP domain containing 1, Upregulated in cancers	21314937	GO:0005096,%molecular_function%enzyme regulator activity%enzyme activator activity%GTPase activator activity; %molecular_function%enzyme regulator activity%GTPase regulator activity%GTPase activator activity;;;GO:0005622,%cellular_component%cell#cell part%intracellular; %cellular_component%cell part%intracellular;;;GO:0007242,%biological_process%cellular process%cell communication%signal transduc…	55635	1	68939836	-	-	Cluster0005	C_565	No Class	Cluster0010: Cell cycle (S/M phase)
DEPDC1;232278_s_at	232278_s_at	DEPDC1	DEP domain containing 1		GO:0005096,%molecular_function%enzyme regulator activity%enzyme activator activity%GTPase activator activity; %molecular_function%enzyme regulator activity%GTPase regulator activity%GTPase activator activity;;;GO:0005622,%cellular_component%cell#cell part%intracellular; %cellular_component%cell part%intracellular;;;GO:0007242,%biological_process%cellular process%cell communication%signal transduc…	55635	1	68939836	-	-	Cluster0005	C_565	No Class	Cluster0010: Cell cycle (S/M phase)
DEPDC1;235545_at	235545_at	DEPDC1	DEP domain containing 1		GO:0005096,%molecular_function%enzyme regulator activity%enzyme activator activity%GTPase activator activity; %molecular_function%enzyme regulator activity%GTPase regulator activity%GTPase activator activity;;;GO:0005622,%cellular_component%cell#cell part%intracellular; %cellular_component%cell part%intracellular;;;GO:0007242,%biological_process%cellular process%cell communication%signal transduc…	55635	1	68939836	-	-	Cluster0005	C_565	No Class	Cluster0010: Cell cycle (S/M phase)
DEPDC1B;226980_at	226980_at	DEPDC1B	DEP domain containing 1B		GO:0005096,%molecular_function%enzyme regulator activity%enzyme activator activity%GTPase activator activity; %molecular_function%enzyme regulator activity%GTPase regulator activity%GTPase activator activity;;;GO:0005622,%cellular_component%cell#cell part%intracellular; %cellular_component%cell part%intracellular;;;GO:0007242,%biological_process%cellular process%cell communication%signal transduc…	55789	5	59892739	-	-	No Class	No Class	No Class	Cluster0010: Cell cycle (S/M phase)
DHFR;202532_s_at	202532_s_at	DHFR	dihydrofolate reductase		GO:0004146,%molecular_function%catalytic activity%oxidoreductase activity%oxidoreductase activity, acting on the CH-NH group of donors%oxidoreductase activity, acting on the CH-NH group of donors, NAD or NADP as acceptor%dihydrofolate reductase activity;;;GO:0005575,%cellular_component;;;GO:0006545,%biological_process%cellular process%cellular metabolic process%amine metabolic process%amine biosy…	1719	5	79922044	00670, 00790, 01100	One carbon pool by folate, Folate biosynthesis, Metabolic pathways	No Class	No Class	No Class	Cluster0010: Cell cycle (S/M phase)
DHFR;202533_s_at	202533_s_at	DHFR	dihydrofolate reductase		GO:0004146,%molecular_function%catalytic activity%oxidoreductase activity%oxidoreductase activity, acting on the CH-NH group of donors%oxidoreductase activity, acting on the CH-NH group of donors, NAD or NADP as acceptor%dihydrofolate reductase activity;;;GO:0005575,%cellular_component;;;GO:0006545,%biological_process%cellular process%cellular metabolic process%amine metabolic process%amine biosy…	1719	5	79922044	00670, 00790, 01100	One carbon pool by folate, Folate biosynthesis, Metabolic pathways	Cluster0005	C_006_Cell cycle (S/M phase)	C_003_High_in_Testis	Cluster0010: Cell cycle (S/M phase)
DHFR;202534_x_at	202534_x_at	DHFR	dihydrofolate reductase		GO:0004146,%molecular_function%catalytic activity%oxidoreductase activity%oxidoreductase activity, acting on the CH-NH group of donors%oxidoreductase activity, acting on the CH-NH group of donors, NAD or NADP as acceptor%dihydrofolate reductase activity;;;GO:0005575,%cellular_component;;;GO:0006545,%biological_process%cellular process%cellular metabolic process%amine metabolic process%amine biosy…	1719	5	79922044	00670, 00790, 01100	One carbon pool by folate, Folate biosynthesis, Metabolic pathways	No Class	No Class	No Class	Cluster0010: Cell cycle (S/M phase)
DHFR;48808_at	48808_at	DHFR	dihydrofolate reductase		GO:0004146,%molecular_function%catalytic activity%oxidoreductase activity%oxidoreductase activity, acting on the CH-NH group of donors%oxidoreductase activity, acting on the CH-NH group of donors, NAD or NADP as acceptor%dihydrofolate reductase activity;;;GO:0005575,%cellular_component;;;GO:0006545,%biological_process%cellular process%cellular metabolic process%amine metabolic process%amine biosy…	1719	5	79922044	00670, 00790, 01100	One carbon pool by folate, Folate biosynthesis, Metabolic pathways	No Class	No Class	No Class	Cluster0010: Cell cycle (S/M phase)
DIAPH3;229097_at	229097_at	DIAPH3	diaphanous homolog 3 (Drosophila) Target of Aurora Kinase, role in kinetochore	21397845	GO:0003779,%molecular_function%binding%protein binding%cytoskeletal protein binding%actin binding;;;GO:0016043,%biological_process%cellular process%cellular component organization and biogenesis;;;GO:0017048,%molecular_function%binding%protein binding%enzyme binding%GTPase binding%small GTPase binding%Ras GTPase binding%Rho GTPase binding;;;GO:0030036,%biological_process%cellular process%cellular…	81624	13	60239724; 60348297	4810	Regulation of actin cytoskeleton	No Class	No Class	No Class	Cluster0010: Cell cycle (S/M phase)
DIAPH3;232596_at	232596_at	DIAPH3	diaphanous homolog 3 (Drosophila)		GO:0003779,%molecular_function%binding%protein binding%cytoskeletal protein binding%actin binding;;;GO:0016043,%biological_process%cellular process%cellular component organization and biogenesis;;;GO:0017048,%molecular_function%binding%protein binding%enzyme binding%GTPase binding%small GTPase binding%Ras GTPase binding%Rho GTPase binding;;;GO:0030036,%biological_process%cellular process%cellular…	81624	13	60239724; 60348297	4810	Regulation of actin cytoskeleton	No Class	No Class	No Class	Cluster0010: Cell cycle (S/M phase)
DLGAP5;203764_at	203764_at	DLGAP5	HURP, role in kinetochore stability	21924616		9787	14	55614835	-	-	Cluster0005	C_006_Cell cycle (S/M phase)	C_024_Cell_cycle_(S/M_phase)	Cluster0010: Cell cycle (S/M phase)
DNAJC9;213088_s_at	213088_s_at	DNAJC9	Hsp40s, known role in cell proliferation	17182002	GO:0031072,%molecular_function%binding%protein binding%heat shock protein binding;;;	23234	10	75002583	-	-	Cluster0005	No Class	No Class	Cluster0010: Cell cycle (S/M phase)
DNAJC9;213092_x_at	213092_x_at	DNAJC9	DnaJ (Hsp40) homolog, subfamily C, member 9		GO:0031072,%molecular_function%binding%protein binding%heat shock protein binding;;;	23234	10	75002583	-	-	Cluster0005	No Class	No Class	Cluster0010: Cell cycle (S/M phase)
DSN1;219512_at	219512_at	DSN1	DSN1, MIND kinetochore complex component, homolog (S. cerevisiae)		GO:0000444,%cellular_component%cell#cell part%intracellular#intracellular part%intracellular organelle%intracellular non-membrane-bound organelle%chromosome#chromosomal part%chromosome, pericentric region%condensed chromosome, pericentric region#condensed chromosome kinetochore#MIS12/MIND type complex; %cellular_component%cell#cell part%intracellular#intracellular part%intracellular organelle%int…	79980	20	35380194	-	-	No Class	No Class	No Class	Cluster0010: Cell cycle (S/M phase)
DTL;218585_s_at	218585_s_at	DTL	denticleless homolog (Drosophila) Essential for both CDT1 regulation and the early G2/M checkpoint	17085480	GO:0005515,%molecular_function%binding%protein binding;;;GO:0005634,%cellular_component%cell#cell part%intracellular#intracellular part%intracellular organelle%intracellular membrane-bound organelle%nucleus; %cellular_component%cell#cell part%intracellular part%intracellular organelle%intracellular membrane-bound organelle%nucleus; %cellular_component%cell part%intracellular#intracellular part%in…	51514	1	212208918	-	-	Cluster0005	C_006_Cell cycle (S/M phase)	No Class	Cluster0010: Cell cycle (S/M phase)
DTL;222680_s_at	222680_s_at	DTL	denticleless homolog (Drosophila)		GO:0005515,%molecular_function%binding%protein binding;;;GO:0005634,%cellular_component%cell#cell part%intracellular#intracellular part%intracellular organelle%intracellular membrane-bound organelle%nucleus; %cellular_component%cell#cell part%intracellular part%intracellular organelle%intracellular membrane-bound organelle%nucleus; %cellular_component%cell part%intracellular#intracellular part%in…	51514	1	212208918	-	-	Cluster0005	C_006_Cell cycle (S/M phase)	No Class	Cluster0010: Cell cycle (S/M phase)
DUT;208955_at	208955_at	DUT	deoxyuridine triphosphatase		GO:0000287,%molecular_function%binding%ion binding%metal ion binding%magnesium ion binding;;;GO:0004170,%molecular_function%catalytic activity%hydrolase activity%hydrolase activity, acting on acid anhydrides%hydrolase activity, acting on acid anhydrides, in phosphorus-containing anhydrides%pyrophosphatase activity%nucleoside-triphosphate diphosphatase activity%dUTP diphosphatase activity;;;GO:000…	1854	15	48623620; 48624364	00240, 01100	Pyrimidine metabolism, Metabolic pathways	No Class	No Class	No Class	Cluster0010: Cell cycle (S/M phase)
E2F7;228033_at	228033_at	E2F7	E2F transcription factor 7 Up-regulated by p53 and mediates DNA damage-dependent transcriptional repression	22802528	GO:0003700,%molecular_function%binding%nucleic acid binding%DNA binding%transcription factor activity; %molecular_function%transcription regulator activity%transcription factor activity;;;GO:0005634,%cellular_component%cell#cell part%intracellular#intracellular part%intracellular organelle%intracellular membrane-bound organelle%nucleus; %cellular_component%cell#cell part%intracellular part%intrac…	144455	12	77415026	-	-	Cluster0149	No Class	No Class	Cluster0010: Cell cycle (S/M phase)
E2F8;219990_at	219990_at	E2F8	E2F transcription factor 8 Transcriptional repressor	15722552	GO:0003700,%molecular_function%binding%nucleic acid binding%DNA binding%transcription factor activity; %molecular_function%transcription regulator activity%transcription factor activity;;;GO:0005634,%cellular_component%cell#cell part%intracellular#intracellular part%intracellular organelle%intracellular membrane-bound organelle%nucleus; %cellular_component%cell#cell part%intracellular part%intrac…	79733	11	19245617	-	-	Cluster0005	C_006_Cell cycle (S/M phase)	No Class	Cluster0010: Cell cycle (S/M phase)
ECT2;219787_s_at	219787_s_at	ECT2	epithelial cell transforming sequence 2 oncogene		GO:0004871,%molecular_function%molecular transducer activity%signal transducer activity;;;GO:0005085,%molecular_function%enzyme regulator activity%GTPase regulator activity%guanyl-nucleotide exchange factor activity;;;GO:0005089,%molecular_function%enzyme regulator activity%GTPase regulator activity%guanyl-nucleotide exchange factor activity%Ras guanyl-nucleotide exchange factor activity%Rho guan…	1894	3	172472297	-	-	Cluster0005	C_006_Cell cycle (S/M phase)	No Class	Cluster0010: Cell cycle (S/M phase)
ERI2;213365_at	213365_at	ERI2	Exosome complex. 3' to 5' exonucleases implicated in cell division and chromosome segregation	19225159		112479	16	20791515; 20807661	-	-	No Class	No Class	No Class	Cluster0010: Cell cycle (S/M phase)
EXO1;204603_at	204603_at	EXO1	Exosome complex. 3' to 5' exonucleases implicated in cell division and chromosome segregation	19225159	GO:0003677,%molecular_function%binding%nucleic acid binding%DNA binding;;;GO:0004519,%molecular_function%catalytic activity%hydrolase activity%hydrolase activity, acting on ester bonds%nuclease activity%endonuclease activity;;;GO:0004523,%molecular_function%catalytic activity%hydrolase activity%hydrolase activity, acting on ester bonds%nuclease activity%endonuclease activity%endonuclease activity…	9156	1	242011492; 242012032	3430	Mismatch repair	Cluster0005	C_006_Cell cycle (S/M phase)	No Class	Cluster0010: Cell cycle (S/M phase)
FAM54A;228069_at	228069_at	FAM54A	family with sequence similarity 54, member A. Cell cycle regulated in mice also. Related to mitochrondrial fission regulator			113115	6	136552167	-	-	No Class	No Class	No Class	Cluster0010: Cell cycle (S/M phase)
FAM54A;234944_s_at	234944_s_at	FAM54A	family with sequence similarity 54, member A			113115	6	136552167	-	-	No Class	No Class	No Class	Cluster0010: Cell cycle (S/M phase)
FAM83D;225687_at	225687_at	FAM83D	family with sequence similarity 83, member D, Interacts with mitotic spindle	Gene cards	GO:0000166,%molecular_function%binding%nucleotide binding;;;GO:0004812,%molecular_function%catalytic activity%ligase activity%ligase activity, forming carbon-oxygen bonds%ligase activity, forming aminoacyl-tRNA and related compounds%aminoacyl-tRNA ligase activity;;;GO:0005524,%molecular_function%binding%nucleotide binding%purine nucleotide binding%adenyl nucleotide binding%adenyl ribonucleotide b…	81610	20	37554954	-	-	Cluster0005	C_006_Cell cycle (S/M phase)	No Class	Cluster0010: Cell cycle (S/M phase)
FANCB;1557217_a_at	1557217_a_at	FANCB	Fanconi anemia, complementation group B		GO:0005634,%cellular_component%cell#cell part%intracellular#intracellular part%intracellular organelle%intracellular membrane-bound organelle%nucleus; %cellular_component%cell#cell part%intracellular part%intracellular organelle%intracellular membrane-bound organelle%nucleus; %cellular_component%cell part%intracellular#intracellular part%intracellular organelle%intracellular membrane-bound organe…	2187	X	14861528	-	-	No Class	No Class	No Class	Cluster0010: Cell cycle (S/M phase)
FANCB;1557218_s_at	1557218_s_at	FANCB	Fanconi anemia, complementation group B		GO:0005634,%cellular_component%cell#cell part%intracellular#intracellular part%intracellular organelle%intracellular membrane-bound organelle%nucleus; %cellular_component%cell#cell part%intracellular part%intracellular organelle%intracellular membrane-bound organelle%nucleus; %cellular_component%cell part%intracellular#intracellular part%intracellular organelle%intracellular membrane-bound organe…	2187	X	14861528	-	-	No Class	No Class	No Class	Cluster0010: Cell cycle (S/M phase)
FANCD2;223545_at	223545_at	FANCD2	Fanconi anemia, complementation group D2		GO:0003674,%molecular_function;;;GO:0005515,%molecular_function%binding%protein binding;;;GO:0005575,%cellular_component;;;GO:0005634,%cellular_component%cell#cell part%intracellular#intracellular part%intracellular organelle%intracellular membrane-bound organelle%nucleus; %cellular_component%cell#cell part%intracellular part%intracellular organelle%intracellular membrane-bound organelle%nucleus;…	2177	3	10068112	-	-	No Class	No Class	No Class	Cluster0010: Cell cycle (S/M phase)
FANCD2;242560_at	242560_at	FANCD2	Fanconi anemia, complementation group D2		GO:0003674,%molecular_function;;;GO:0005515,%molecular_function%binding%protein binding;;;GO:0005575,%cellular_component;;;GO:0005634,%cellular_component%cell#cell part%intracellular#intracellular part%intracellular organelle%intracellular membrane-bound organelle%nucleus; %cellular_component%cell#cell part%intracellular part%intracellular organelle%intracellular membrane-bound organelle%nucleus;…	2177	3	10068112	-	-	No Class	No Class	No Class	Cluster0010: Cell cycle (S/M phase)
FANCG;203564_at	203564_at	FANCG	Fanconi anemia, complementation group G			2189	9	35073834	-	-	No Class	No Class	No Class	Cluster0010: Cell cycle (S/M phase)
FANCI;213007_at	213007_at	FANCI	Fanconi anemia, complementation group I		GO:0005515,%molecular_function%binding%protein binding;;;GO:0005634,%cellular_component%cell#cell part%intracellular#intracellular part%intracellular organelle%intracellular membrane-bound organelle%nucleus; %cellular_component%cell#cell part%intracellular part%intracellular organelle%intracellular membrane-bound organelle%nucleus; %cellular_component%cell part%intracellular#intracellular part%in…	55215	15	89787193	-	-	Cluster0005	C_006_Cell cycle (S/M phase)	No Class	Cluster0010: Cell cycle (S/M phase)
FANCI;213008_at	213008_at	FANCI	Fanconi anemia, complementation group I		GO:0005515,%molecular_function%binding%protein binding;;;GO:0005634,%cellular_component%cell#cell part%intracellular#intracellular part%intracellular organelle%intracellular membrane-bound organelle%nucleus; %cellular_component%cell#cell part%intracellular part%intracellular organelle%intracellular membrane-bound organelle%nucleus; %cellular_component%cell part%intracellular#intracellular part%in…	55215	15	89787193	-	-	Cluster0005	C_006_Cell cycle (S/M phase)	C_024_Cell_cycle_(S/M_phase)	Cluster0010: Cell cycle (S/M phase)
FANCI;223785_at	223785_at	FANCI	Fanconi anemia, complementation group I		GO:0005515,%molecular_function%binding%protein binding;;;GO:0005634,%cellular_component%cell#cell part%intracellular#intracellular part%intracellular organelle%intracellular membrane-bound organelle%nucleus; %cellular_component%cell#cell part%intracellular part%intracellular organelle%intracellular membrane-bound organelle%nucleus; %cellular_component%cell part%intracellular#intracellular part%in…	55215	15	89787193	-	-	No Class	No Class	No Class	Cluster0010: Cell cycle (S/M phase)
FBXO5;218875_s_at	218875_s_at	FBXO5	F-box protein 5. EMI1, interacts with anaphase-promoting complex	19475398	GO:0005515,%molecular_function%binding%protein binding;;;GO:0005634,%cellular_component%cell#cell part%intracellular#intracellular part%intracellular organelle%intracellular membrane-bound organelle%nucleus; %cellular_component%cell#cell part%intracellular part%intracellular organelle%intracellular membrane-bound organelle%nucleus; %cellular_component%cell part%intracellular#intracellular part%in…	26271	6	153291659	4114	Oocyte meiosis	Cluster0005	C_006_Cell cycle (S/M phase)	No Class	Cluster0010: Cell cycle (S/M phase)
FBXO5;234863_x_at	234863_x_at	FBXO5	F-box protein 5		GO:0005515,%molecular_function%binding%protein binding;;;GO:0005634,%cellular_component%cell#cell part%intracellular#intracellular part%intracellular organelle%intracellular membrane-bound organelle%nucleus; %cellular_component%cell#cell part%intracellular part%intracellular organelle%intracellular membrane-bound organelle%nucleus; %cellular_component%cell part%intracellular#intracellular part%in…	26271	6	153291659	4114	Oocyte meiosis	Cluster0005	C_006_Cell cycle (S/M phase)	No Class	Cluster0010: Cell cycle (S/M phase)
FEN1;204767_s_at	204767_s_at	FEN1	flap structure-specific endonuclease 1 DNA editing enzyme, involved in repair	22586102	GO:0000287,%molecular_function%binding%ion binding%metal ion binding%magnesium ion binding;;;GO:0003684,%molecular_function%binding%nucleic acid binding%DNA binding%damaged DNA binding;;;GO:0003690,%molecular_function%binding%nucleic acid binding%DNA binding%structure-specific DNA binding%double-stranded DNA binding;;;GO:0004519,%molecular_function%catalytic activity%hydrolase activity%hydrolase …	2237	11	61560149	03030, 03410, 03450	DNA replication, Base excision repair, Non-homologous end-joining	Cluster0005	C_006_Cell cycle (S/M phase)	C_024_Cell_cycle_(S/M_phase)	Cluster0010: Cell cycle (S/M phase)
FEN1;204768_s_at	204768_s_at	FEN1	flap structure-specific endonuclease 1		GO:0000287,%molecular_function%binding%ion binding%metal ion binding%magnesium ion binding;;;GO:0003684,%molecular_function%binding%nucleic acid binding%DNA binding%damaged DNA binding;;;GO:0003690,%molecular_function%binding%nucleic acid binding%DNA binding%structure-specific DNA binding%double-stranded DNA binding;;;GO:0004519,%molecular_function%catalytic activity%hydrolase activity%hydrolase …	2237	11	61560149	03030, 03410, 03450	DNA replication, Base excision repair, Non-homologous end-joining	Cluster0005	C_006_Cell cycle (S/M phase)	No Class	Cluster0010: Cell cycle (S/M phase)
FIGNL1;1552921_a_at	1552921_a_at	FIGNL1	fidgetin-like 1 Regulator of meiosis	22110678	GO:0000166,%molecular_function%binding%nucleotide binding;;;GO:0000287,%molecular_function%binding%ion binding%metal ion binding%magnesium ion binding;;;GO:0005524,%molecular_function%binding%nucleotide binding%purine nucleotide binding%adenyl nucleotide binding%adenyl ribonucleotide binding%ATP binding; %molecular_function%binding%nucleotide binding%purine nucleotide binding%purine ribonucleotid…	63979	7	50511833	-	-	No Class	No Class	No Class	Cluster0010: Cell cycle (S/M phase)
FIGNL1;1552921_a_at	1552921_a_at	FIGNL1	fidgetin-like 1 Regulator of proliferation	17352653	GO:0000166,%molecular_function%binding%nucleotide binding;;;GO:0000287,%molecular_function%binding%ion binding%metal ion binding%magnesium ion binding;;;GO:0005524,%molecular_function%binding%nucleotide binding%purine nucleotide binding%adenyl nucleotide binding%adenyl ribonucleotide binding%ATP binding; %molecular_function%binding%nucleotide binding%purine nucleotide binding%purine ribonucleotid…	63979	7	50511833	-	-	No Class	No Class	No Class	Cluster0010: Cell cycle (S/M phase)
FOXM1;202580_x_at	202580_x_at	FOXM1	forkhead box M1 Oncogene	22918255	GO:0003700,%molecular_function%binding%nucleic acid binding%DNA binding%transcription factor activity; %molecular_function%transcription regulator activity%transcription factor activity;;;GO:0005515,%molecular_function%binding%protein binding;;;GO:0005634,%cellular_component%cell#cell part%intracellular#intracellular part%intracellular organelle%intracellular membrane-bound organelle%nucleus; %ce…	2305	12	2966849	-	-	Cluster0005	C_006_Cell cycle (S/M phase)	C_024_Cell_cycle_(S/M_phase)	Cluster0010: Cell cycle (S/M phase)
GTSE1;204317_at	204317_at	GTSE1	G-2 and S-phase expressed 1		GO:0000085,%biological_process%cellular process%cell cycle#cell cycle process%cell cycle phase%G2 phase%G2 phase of mitotic cell cycle; %biological_process%cellular process%cell cycle#cell cycle process%cell cycle phase%interphase#G2 phase%G2 phase of mitotic cell cycle; %biological_process%cellular process%cell cycle#cell cycle process%cell cycle phase%interphase%interphase of mitotic cell cycle…	51512	22	46692637	4115	p53 signaling pathway	Cluster0005	C_006_Cell cycle (S/M phase)	No Class	Cluster0010: Cell cycle (S/M phase)
GTSE1;204318_s_at	204318_s_at	GTSE1	G-2 and S-phase expressed 1		GO:0000085,%biological_process%cellular process%cell cycle#cell cycle process%cell cycle phase%G2 phase%G2 phase of mitotic cell cycle; %biological_process%cellular process%cell cycle#cell cycle process%cell cycle phase%interphase#G2 phase%G2 phase of mitotic cell cycle; %biological_process%cellular process%cell cycle#cell cycle process%cell cycle phase%interphase%interphase of mitotic cell cycle…	51512	22	46692637	4115	p53 signaling pathway	Cluster0005	C_006_Cell cycle (S/M phase)	C_024_Cell_cycle_(S/M_phase)	Cluster0010: Cell cycle (S/M phase)
GTSE1;215942_s_at	215942_s_at	GTSE1	G-2 and S-phase expressed 1		GO:0000085,%biological_process%cellular process%cell cycle#cell cycle process%cell cycle phase%G2 phase%G2 phase of mitotic cell cycle; %biological_process%cellular process%cell cycle#cell cycle process%cell cycle phase%interphase#G2 phase%G2 phase of mitotic cell cycle; %biological_process%cellular process%cell cycle#cell cycle process%cell cycle phase%interphase%interphase of mitotic cell cycle…	51512	22	46692637	4115	p53 signaling pathway	Cluster0005	C_006_Cell cycle (S/M phase)	C_181	Cluster0010: Cell cycle (S/M phase)
H2AFX;205436_s_at	205436_s_at	H2AFX	H2A histone family, member X		GO:0000724,%biological_process%cellular process%cellular metabolic process%nucleobase, nucleoside, nucleotide and nucleic acid metabolic process%DNA metabolic process%DNA recombination%recombinational repair%double-strand break repair via homologous recombination; %biological_process%cellular process%cellular metabolic process%nucleobase, nucleoside, nucleotide and nucleic acid metabolic process%…	3014	11	118964586	5322	Systemic lupus erythematosus	No Class	No Class	C_024_Cell_cycle_(S/M_phase)	Cluster0010: Cell cycle (S/M phase)
H2AFZ;200853_at	200853_at	H2AFZ	H2A histone family, member Z		GO:0000786,%cellular_component%cell#cell part%intracellular#intracellular part%intracellular organelle%intracellular non-membrane-bound organelle%chromosome#chromosomal part%chromatin#nucleosome; %cellular_component%cell#cell part%intracellular#intracellular part%intracellular organelle%intracellular non-membrane-bound organelle%chromosome#chromosomal part%nucleosome; %cellular_component%cell#cel…	3015	4	100869243	5322	Systemic lupus erythematosus	Cluster0005	C_006_Cell cycle (S/M phase)	C_002_General_HK_(ribosone,proteasome, etc)	Cluster0010: Cell cycle (S/M phase)
H2AFZ;213911_s_at	213911_s_at	H2AFZ	H2A histone family, member Z		GO:0000786,%cellular_component%cell#cell part%intracellular#intracellular part%intracellular organelle%intracellular non-membrane-bound organelle%chromosome#chromosomal part%chromatin#nucleosome; %cellular_component%cell#cell part%intracellular#intracellular part%intracellular organelle%intracellular non-membrane-bound organelle%chromosome#chromosomal part%nucleosome; %cellular_component%cell#cel…	3015	4	100869243	5322	Systemic lupus erythematosus	Cluster0005	C_006_Cell cycle (S/M phase)	C_002_General_HK_(ribosone,proteasome, etc)	Cluster0010: Cell cycle (S/M phase)
HAUS8;226308_at	226308_at	HAUS8	Hice1, part of augmin complex in mitotic spindle	19776357		93323	19	17160572	-	-	Cluster0005	No Class	No Class	Cluster0010: Cell cycle (S/M phase)
HIST1H4C;205967_at	205967_at	HIST1H4C	histone cluster 1, H4c			8364	6	26104175	5322	Systemic lupus erythematosus	No Class	No Class	No Class	Cluster0010: Cell cycle (S/M phase)
HJURP;218726_at	218726_at	HJURP	Holliday junction recognition protein			55355	2	234745486	-	-	Cluster0005	C_006_Cell cycle (S/M phase)	C_024_Cell_cycle_(S/M_phase)	Cluster0010: Cell cycle (S/M phase)
HLTF;202983_at	202983_at	HLTF	helicase-like transcription factor		GO:0000166,%molecular_function%binding%nucleotide binding;;;GO:0003677,%molecular_function%binding%nucleic acid binding%DNA binding;;;GO:0003702,%molecular_function%transcription regulator activity%RNA polymerase II transcription factor activity;;;GO:0004386,%molecular_function%catalytic activity%helicase activity;;;GO:0005515,%molecular_function%binding%protein binding;;;GO:0005524,%molecular_fu…	6596	3	148747903	-	-	No Class	No Class	C_332	Cluster0010: Cell cycle (S/M phase)
HMMR;207165_at	207165_at	HMMR	hyaluronan-mediated motility receptor (RHAMM)		GO:0005540,%molecular_function%binding%carbohydrate binding%polysaccharide binding%glycosaminoglycan binding%hyaluronic acid binding; %molecular_function%binding%pattern binding%polysaccharide binding%glycosaminoglycan binding%hyaluronic acid binding;;;GO:0005737,%cellular_component%cell#cell part%intracellular#intracellular part%cytoplasm; %cellular_component%cell#cell part%intracellular part%cy…	3161	5	162887516	4512	ECM-receptor interaction	Cluster0005	C_006_Cell cycle (S/M phase)	C_024_Cell_cycle_(S/M_phase)	Cluster0010: Cell cycle (S/M phase)
HMMR;209709_s_at	209709_s_at	HMMR	hyaluronan-mediated motility receptor (RHAMM)		GO:0005540,%molecular_function%binding%carbohydrate binding%polysaccharide binding%glycosaminoglycan binding%hyaluronic acid binding; %molecular_function%binding%pattern binding%polysaccharide binding%glycosaminoglycan binding%hyaluronic acid binding;;;GO:0005737,%cellular_component%cell#cell part%intracellular#intracellular part%cytoplasm; %cellular_component%cell#cell part%intracellular part%cy…	3161	5	162887516	4512	ECM-receptor interaction	Cluster0005	C_006_Cell cycle (S/M phase)	No Class	Cluster0010: Cell cycle (S/M phase)
HSPA14;226887_at	226887_at	HSPA14	heat shock 70kDa protein 14		GO:0000166,%molecular_function%binding%nucleotide binding;;;GO:0005524,%molecular_function%binding%nucleotide binding%purine nucleotide binding%adenyl nucleotide binding%adenyl ribonucleotide binding%ATP binding; %molecular_function%binding%nucleotide binding%purine nucleotide binding%purine ribonucleotide binding%adenyl ribonucleotide binding%ATP binding; %molecular_function%binding%nucleotide b…	51182	10	14880260	-	-	Cluster0605	No Class	No Class	Cluster0010: Cell cycle (S/M phase)
INTS7;218783_at	218783_at	INTS7	integrator complex subunit 7		GO:0005515,%molecular_function%binding%protein binding;;;GO:0005634,%cellular_component%cell#cell part%intracellular#intracellular part%intracellular organelle%intracellular membrane-bound organelle%nucleus; %cellular_component%cell#cell part%intracellular part%intracellular organelle%intracellular membrane-bound organelle%nucleus; %cellular_component%cell part%intracellular#intracellular part%in…	25896	1	212114697	-	-	Cluster0005	No Class	No Class	Cluster0010: Cell cycle (S/M phase)
IQGAP3;229538_s_at	229538_s_at	IQGAP3	IQ motif containing GTPase activating protein 3		GO:0005099,%molecular_function%enzyme regulator activity%enzyme activator activity%GTPase activator activity%Ras GTPase activator activity; %molecular_function%enzyme regulator activity%GTPase regulator activity%GTPase activator activity%Ras GTPase activator activity; %molecular_function%enzyme regulator activity%GTPase regulator activity%small GTPase regulator activity%Ras GTPase activator activ…	128239	1	156495197	4810	Regulation of actin cytoskeleton	No Class	No Class	No Class	Cluster0010: Cell cycle (S/M phase)
KIAA0101;202503_s_at	202503_s_at	KIAA0101	Paf15: Interacts with Brca1, regulates centrosome number	21673012	GO:0005634,%cellular_component%cell#cell part%intracellular#intracellular part%intracellular organelle%intracellular membrane-bound organelle%nucleus; %cellular_component%cell#cell part%intracellular part%intracellular organelle%intracellular membrane-bound organelle%nucleus; %cellular_component%cell part%intracellular#intracellular part%intracellular organelle%intracellular membrane-bound organe…	9768	15	64657212	-	-	Cluster0005	C_006_Cell cycle (S/M phase)	C_024_Cell_cycle_(S/M_phase)	Cluster0010: Cell cycle (S/M phase)
KIAA0101;211713_x_at	211713_x_at	KIAA0101	KIAA0101		GO:0005634,%cellular_component%cell#cell part%intracellular#intracellular part%intracellular organelle%intracellular membrane-bound organelle%nucleus; %cellular_component%cell#cell part%intracellular part%intracellular organelle%intracellular membrane-bound organelle%nucleus; %cellular_component%cell part%intracellular#intracellular part%intracellular organelle%intracellular membrane-bound organe…	9768	15	64657212	-	-	Cluster0005	C_006_Cell cycle (S/M phase)	No Class	Cluster0010: Cell cycle (S/M phase)
KIAA1467;213234_at	213234_at	KIAA1467	KIAA1467 Conserved across species. IPR011047 domain (quinon protein) found in several ribonucleases		GO:0016020,%cellular_component%cell#cell part%membrane; %cellular_component%cell part%membrane;;;GO:0016021,%cellular_component%cell#cell part%membrane#membrane part%intrinsic to membrane%integral to membrane; %cellular_component%cell#cell part%membrane part%intrinsic to membrane%integral to membrane; %cellular_component%cell part%membrane#membrane part%intrinsic to membrane%integral to membrane;…	57613	12	13197314	-	-	No Class	No Class	C_001_High_in_CNS	Cluster0010: Cell cycle (S/M phase)
KIAA1524;231855_at	231855_at	KIAA1524	KIAA1524 CIP2A, Cancer inhibitor of PP2A, Oncogene	22461891	GO:0005488,%molecular_function%binding;;;GO:0005737,%cellular_component%cell#cell part%intracellular#intracellular part%cytoplasm; %cellular_component%cell#cell part%intracellular part%cytoplasm; %cellular_component%cell part%intracellular#intracellular part%cytoplasm; %cellular_component%cell part%intracellular part%cytoplasm;;;GO:0016020,%cellular_component%cell#cell part%membrane; %cellular_co…	57650	3	108268719	-	-	No Class	No Class	No Class	Cluster0010: Cell cycle (S/M phase)
KIF11;204444_at	204444_at	KIF11	kinesin family member 11		GO:0000166,%molecular_function%binding%nucleotide binding;;;GO:0000922,%cellular_component%cell#cell part%intracellular#intracellular part%intracellular organelle%intracellular non-membrane-bound organelle%cytoskeleton#cytoskeletal part%spindle#spindle pole; %cellular_component%cell#cell part%intracellular#intracellular part%intracellular organelle%intracellular non-membrane-bound organelle%cytos…	3832	10	94352824	-	-	Cluster0005	C_006_Cell cycle (S/M phase)	C_181	Cluster0010: Cell cycle (S/M phase)
KIF14;206364_at	206364_at	KIF14	kinesin family member 14		GO:0000166,%molecular_function%binding%nucleotide binding;;;GO:0003777,%molecular_function%motor activity%microtubule motor activity;;;GO:0005524,%molecular_function%binding%nucleotide binding%purine nucleotide binding%adenyl nucleotide binding%adenyl ribonucleotide binding%ATP binding; %molecular_function%binding%nucleotide binding%purine nucleotide binding%purine ribonucleotide binding%adenyl r…	9928	1	200520624	-	-	Cluster0005	C_006_Cell cycle (S/M phase)	C_181	Cluster0010: Cell cycle (S/M phase)
KIF14;236641_at	236641_at	KIF14	kinesin family member 14		GO:0000166,%molecular_function%binding%nucleotide binding;;;GO:0003777,%molecular_function%motor activity%microtubule motor activity;;;GO:0005524,%molecular_function%binding%nucleotide binding%purine nucleotide binding%adenyl nucleotide binding%adenyl ribonucleotide binding%ATP binding; %molecular_function%binding%nucleotide binding%purine nucleotide binding%purine ribonucleotide binding%adenyl r…	9928	1	200520624	-	-	Cluster0005	C_006_Cell cycle (S/M phase)	No Class	Cluster0010: Cell cycle (S/M phase)
KIF15;219306_at	219306_at	KIF15	kinesin family member 15		GO:0000166,%molecular_function%binding%nucleotide binding;;;GO:0003777,%molecular_function%motor activity%microtubule motor activity;;;GO:0005524,%molecular_function%binding%nucleotide binding%purine nucleotide binding%adenyl nucleotide binding%adenyl ribonucleotide binding%ATP binding; %molecular_function%binding%nucleotide binding%purine nucleotide binding%purine ribonucleotide binding%adenyl r…	56992	3	44803208	-	-	Cluster0005	C_006_Cell cycle (S/M phase)	No Class	Cluster0010: Cell cycle (S/M phase)
KIF18A;221258_s_at	221258_s_at	KIF18A	kinesin family member 18A		GO:0000166,%molecular_function%binding%nucleotide binding;;;GO:0003777,%molecular_function%motor activity%microtubule motor activity;;;GO:0005524,%molecular_function%binding%nucleotide binding%purine nucleotide binding%adenyl nucleotide binding%adenyl ribonucleotide binding%ATP binding; %molecular_function%binding%nucleotide binding%purine nucleotide binding%purine ribonucleotide binding%adenyl r…	81930	11	28042162	-	-	Cluster0005	C_006_Cell cycle (S/M phase)	C_003_High_in_Testis	Cluster0010: Cell cycle (S/M phase)
KIF18B;222039_at	222039_at	KIF18B	kinesin family member 18B			146909	17	43003448	-	-	Cluster0005	C_006_Cell cycle (S/M phase)	C_024_Cell_cycle_(S/M_phase)	Cluster0010: Cell cycle (S/M phase)
KIF20A;218755_at	218755_at	KIF20A	kinesin family member 20A		GO:0000166,%molecular_function%binding%nucleotide binding;;;GO:0003777,%molecular_function%motor activity%microtubule motor activity;;;GO:0005215,%molecular_function%transporter activity;;;GO:0005524,%molecular_function%binding%nucleotide binding%purine nucleotide binding%adenyl nucleotide binding%adenyl ribonucleotide binding%ATP binding; %molecular_function%binding%nucleotide binding%purine nuc…	10112	5	137514416	-	-	Cluster0005	C_006_Cell cycle (S/M phase)	C_024_Cell_cycle_(S/M_phase)	Cluster0010: Cell cycle (S/M phase)
KIF22;202183_s_at	202183_s_at	KIF22	kinesin family member 22		GO:0000166,%molecular_function%binding%nucleotide binding;;;GO:0000776,%cellular_component%cell#cell part%intracellular#intracellular part%intracellular organelle%intracellular non-membrane-bound organelle%chromosome#chromosomal part%chromosome, pericentric region#kinetochore; %cellular_component%cell#cell part%intracellular#intracellular part%intracellular organelle%intracellular non-membrane-bo…	3835	16	29802057	-	-	Cluster0005	C_006_Cell cycle (S/M phase)	C_006_High_in_Cardiac_muscle	Cluster0010: Cell cycle (S/M phase)
KIF23;204709_s_at	204709_s_at	KIF23	kinesin family member 23		GO:0000022,%biological_process%cellular process%cell cycle#cell cycle process%mitotic spindle organization and biogenesis#mitotic spindle elongation; %biological_process%cellular process%cell cycle#cell cycle process%spindle elongation%mitotic spindle elongation; %biological_process%cellular process%cell cycle%mitotic cell cycle#mitotic spindle organization and biogenesis#mitotic spindle elongati…	9493	15	69706687	-	-	Cluster0005	C_006_Cell cycle (S/M phase)	No Class	Cluster0010: Cell cycle (S/M phase)
KIF2C;209408_at	209408_at	KIF2C	kinesin family member 2C		GO:0000166,%molecular_function%binding%nucleotide binding;;;GO:0000775,%cellular_component%cell#cell part%intracellular#intracellular part%intracellular organelle%intracellular non-membrane-bound organelle%chromosome#chromosomal part%chromosome, pericentric region; %cellular_component%cell#cell part%intracellular#intracellular part%intracellular organelle#intracellular organelle part%chromosomal …	11004	1	45205489	-	-	Cluster0005	C_006_Cell cycle (S/M phase)	C_024_Cell_cycle_(S/M_phase)	Cluster0010: Cell cycle (S/M phase)
KIF4A;218355_at	218355_at	KIF4A	kinesin family member 4A		GO:0000166,%molecular_function%binding%nucleotide binding;;;GO:0003677,%molecular_function%binding%nucleic acid binding%DNA binding;;;GO:0003777,%molecular_function%motor activity%microtubule motor activity;;;GO:0005515,%molecular_function%binding%protein binding;;;GO:0005524,%molecular_function%binding%nucleotide binding%purine nucleotide binding%adenyl nucleotide binding%adenyl ribonucleotide b…	24137	X	69509878	-	-	Cluster0005	C_006_Cell cycle (S/M phase)	No Class	Cluster0010: Cell cycle (S/M phase)
KIFC1;209680_s_at	209680_s_at	KIFC1	kinesin family member C1		GO:0000070,%biological_process%cellular process%cell cycle#cell cycle process%cell cycle phase%M phase%M phase of mitotic cell cycle#mitosis#mitotic sister chromatid segregation; %biological_process%cellular process%cell cycle#cell cycle process%cell cycle phase%mitosis#mitotic sister chromatid segregation; %biological_process%cellular process%cell cycle#cell cycle process%mitotic sister chromati…	3833	6	4591539; 4839528; 33359312	-	-	Cluster0005	C_006_Cell cycle (S/M phase)	No Class	Cluster0010: Cell cycle (S/M phase)
KNTC1;206316_s_at	206316_s_at	KNTC1	kinetochore associated 1		GO:0000922,%cellular_component%cell#cell part%intracellular#intracellular part%intracellular organelle%intracellular non-membrane-bound organelle%cytoskeleton#cytoskeletal part%spindle#spindle pole; %cellular_component%cell#cell part%intracellular#intracellular part%intracellular organelle%intracellular non-membrane-bound organelle%cytoskeleton#cytoskeletal part%spindle pole; %cellular_component%…	9735	12	123011808	-	-	Cluster0005	C_006_Cell cycle (S/M phase)	C_003_High_in_Testis	Cluster0010: Cell cycle (S/M phase)
LIG1;202726_at	202726_at	LIG1	ligase I, DNA, ATP-dependent		GO:0000166,%molecular_function%binding%nucleotide binding;;;GO:0003677,%molecular_function%binding%nucleic acid binding%DNA binding;;;GO:0003910,%molecular_function%catalytic activity%ligase activity%ligase activity, forming phosphoric ester bonds%DNA ligase activity%DNA ligase (ATP) activity;;;GO:0005524,%molecular_function%binding%nucleotide binding%purine nucleotide binding%adenyl nucleotide b…	3978	19	48618702	03030, 03410, 03420, 03430	DNA replication, Base excision repair, Nucleotide excision repair, Mismatch repair	Cluster0005	C_105	No Class	Cluster0010: Cell cycle (S/M phase)
LIN9;235039_x_at	235039_x_at	LIN9	lin-9 homolog (C. elegans) rb-associated protein, tumour suppressor, interacts with foxm1	22391450	GO:0005634,%cellular_component%cell#cell part%intracellular#intracellular part%intracellular organelle%intracellular membrane-bound organelle%nucleus; %cellular_component%cell#cell part%intracellular part%intracellular organelle%intracellular membrane-bound organelle%nucleus; %cellular_component%cell part%intracellular#intracellular part%intracellular organelle%intracellular membrane-bound organe…	286826	1	226418860	-	-	Cluster0005	C_502	No Class	Cluster0010: Cell cycle (S/M phase)
LOC100128191;227578_at	227578_at	LOC100128191	LincRNA overlapping bidirectional promoter to thymopoietin			100128191	12	98906752	-	-	No Class	No Class	No Class	Cluster0010: Cell cycle (S/M phase)
LOC100289612;243840_at	243841_at	LOC100289612	arsenic transactivated protein 1; polymerase (DNA directed), epsilon 3 (p17 subunit)			100289612	1	-	-	-	No Class	No Class	No Class	Cluster0010: Cell cycle (S/M phase)
MCM10;220651_s_at	220651_s_at	MCM10	minichromosome maintenance complex component 10		GO:0005515,%molecular_function%binding%protein binding;;;GO:0005634,%cellular_component%cell#cell part%intracellular#intracellular part%intracellular organelle%intracellular membrane-bound organelle%nucleus; %cellular_component%cell#cell part%intracellular part%intracellular organelle%intracellular membrane-bound organelle%nucleus; %cellular_component%cell part%intracellular#intracellular part%in…	55388	10	13203580	-	-	Cluster0005	C_006_Cell cycle (S/M phase)	No Class	Cluster0010: Cell cycle (S/M phase)
MCM10;222962_s_at	222962_s_at	MCM10	minichromosome maintenance complex component 10		GO:0005515,%molecular_function%binding%protein binding;;;GO:0005634,%cellular_component%cell#cell part%intracellular#intracellular part%intracellular organelle%intracellular membrane-bound organelle%nucleus; %cellular_component%cell#cell part%intracellular part%intracellular organelle%intracellular membrane-bound organelle%nucleus; %cellular_component%cell part%intracellular#intracellular part%in…	55388	10	13203580	-	-	Cluster0005	C_045	No Class	Cluster0010: Cell cycle (S/M phase)
MCM10;223570_at	223570_at	MCM10	minichromosome maintenance complex component 10		GO:0005515,%molecular_function%binding%protein binding;;;GO:0005634,%cellular_component%cell#cell part%intracellular#intracellular part%intracellular organelle%intracellular membrane-bound organelle%nucleus; %cellular_component%cell#cell part%intracellular part%intracellular organelle%intracellular membrane-bound organelle%nucleus; %cellular_component%cell part%intracellular#intracellular part%in…	55388	10	13203580	-	-	Cluster0005	C_045	No Class	Cluster0010: Cell cycle (S/M phase)
MCM2;202107_s_at	202107_s_at	MCM2	minichromosome maintenance complex component 2		GO:0000166,%molecular_function%binding%nucleotide binding;;;GO:0000785,%cellular_component%cell#cell part%intracellular#intracellular part%intracellular organelle%intracellular non-membrane-bound organelle%chromosome#chromosomal part%chromatin; %cellular_component%cell#cell part%intracellular#intracellular part%intracellular organelle#intracellular organelle part%chromosomal part%chromatin; %cell…	4171	3	127317252	03030, 04110	DNA replication, Cell cycle	Cluster0005	C_006_Cell cycle (S/M phase)	C_024_Cell_cycle_(S/M_phase)	Cluster0010: Cell cycle (S/M phase)
MCM4;212141_at	212141_at	MCM4	minichromosome maintenance complex component 4		GO:0000166,%molecular_function%binding%nucleotide binding;;;GO:0003677,%molecular_function%binding%nucleic acid binding%DNA binding;;;GO:0003678,%molecular_function%catalytic activity%helicase activity%DNA helicase activity;;;GO:0003697,%molecular_function%binding%nucleic acid binding%DNA binding%structure-specific DNA binding%single-stranded DNA binding;;;GO:0005515,%molecular_function%binding%p…	4173	8	48873493	03030, 04110	DNA replication, Cell cycle	Cluster0005	C_006_Cell cycle (S/M phase)	No Class	Cluster0010: Cell cycle (S/M phase)
MCM4;222036_s_at	222036_s_at	MCM4	minichromosome maintenance complex component 4		GO:0000166,%molecular_function%binding%nucleotide binding;;;GO:0003677,%molecular_function%binding%nucleic acid binding%DNA binding;;;GO:0003678,%molecular_function%catalytic activity%helicase activity%DNA helicase activity;;;GO:0003697,%molecular_function%binding%nucleic acid binding%DNA binding%structure-specific DNA binding%single-stranded DNA binding;;;GO:0005515,%molecular_function%binding%p…	4173	8	48873493	03030, 04110	DNA replication, Cell cycle	Cluster0005	C_006_Cell cycle (S/M phase)	C_024_Cell_cycle_(S/M_phase)	Cluster0010: Cell cycle (S/M phase)
MCM4;222037_at	222037_at	MCM4	minichromosome maintenance complex component 4		GO:0000166,%molecular_function%binding%nucleotide binding;;;GO:0003677,%molecular_function%binding%nucleic acid binding%DNA binding;;;GO:0003678,%molecular_function%catalytic activity%helicase activity%DNA helicase activity;;;GO:0003697,%molecular_function%binding%nucleic acid binding%DNA binding%structure-specific DNA binding%single-stranded DNA binding;;;GO:0005515,%molecular_function%binding%p…	4173	8	48873493	03030, 04110	DNA replication, Cell cycle	Cluster0005	C_006_Cell cycle (S/M phase)	No Class	Cluster0010: Cell cycle (S/M phase)
MCM6;201930_at	201930_at	MCM6	minichromosome maintenance complex component 6		GO:0000166,%molecular_function%binding%nucleotide binding;;;GO:0003677,%molecular_function%binding%nucleic acid binding%DNA binding;;;GO:0003678,%molecular_function%catalytic activity%helicase activity%DNA helicase activity;;;GO:0003697,%molecular_function%binding%nucleic acid binding%DNA binding%structure-specific DNA binding%single-stranded DNA binding;;;GO:0005524,%molecular_function%binding%n…	4175	2	136597203	03030, 04110	DNA replication, Cell cycle	Cluster0005	C_006_Cell cycle (S/M phase)	C_024_Cell_cycle_(S/M_phase)	Cluster0010: Cell cycle (S/M phase)
MCM7;208795_s_at	208795_s_at	MCM7	minichromosome maintenance complex component 7		GO:0000166,%molecular_function%binding%nucleotide binding;;;GO:0000785,%cellular_component%cell#cell part%intracellular#intracellular part%intracellular organelle%intracellular non-membrane-bound organelle%chromosome#chromosomal part%chromatin; %cellular_component%cell#cell part%intracellular#intracellular part%intracellular organelle#intracellular organelle part%chromosomal part%chromatin; %cell…	4176	7	99690403	03030, 04110	DNA replication, Cell cycle	Cluster0005	C_006_Cell cycle (S/M phase)	No Class	Cluster0010: Cell cycle (S/M phase)
MCM7;210983_s_at	210983_s_at	MCM7	minichromosome maintenance complex component 7		GO:0000166,%molecular_function%binding%nucleotide binding;;;GO:0000785,%cellular_component%cell#cell part%intracellular#intracellular part%intracellular organelle%intracellular non-membrane-bound organelle%chromosome#chromosomal part%chromatin; %cellular_component%cell#cell part%intracellular#intracellular part%intracellular organelle#intracellular organelle part%chromosomal part%chromatin; %cell…	4176	7	99690403	03030, 04110	DNA replication, Cell cycle	Cluster0005	C_006_Cell cycle (S/M phase)	C_024_Cell_cycle_(S/M_phase)	Cluster0010: Cell cycle (S/M phase)
MCM8;224320_s_at	224320_s_at	MCM8	minichromosome maintenance complex component 8		GO:0000166,%molecular_function%binding%nucleotide binding;;;GO:0003677,%molecular_function%binding%nucleic acid binding%DNA binding;;;GO:0005524,%molecular_function%binding%nucleotide binding%purine nucleotide binding%adenyl nucleotide binding%adenyl ribonucleotide binding%ATP binding; %molecular_function%binding%nucleotide binding%purine nucleotide binding%purine ribonucleotide binding%adenyl ri…	84515	20	5931297	-	-	No Class	C_248	No Class	Cluster0010: Cell cycle (S/M phase)
MKI67;212021_s_at	212021_s_at	MKI67	antigen identified by monoclonal antibody Ki-67. Proliferation marker, phosphorylated during cell cycle, binds to KIF15		GO:0000166,%molecular_function%binding%nucleotide binding;;;GO:0005515,%molecular_function%binding%protein binding;;;GO:0005524,%molecular_function%binding%nucleotide binding%purine nucleotide binding%adenyl nucleotide binding%adenyl ribonucleotide binding%ATP binding; %molecular_function%binding%nucleotide binding%purine nucleotide binding%purine ribonucleotide binding%adenyl ribonucleotide bind…	4288	10	129894926	-	-	Cluster0005	C_006_Cell cycle (S/M phase)	C_024_Cell_cycle_(S/M_phase)	Cluster0010: Cell cycle (S/M phase)
MKI67;212022_s_at	212022_s_at	MKI67	antigen identified by monoclonal antibody Ki-67		GO:0000166,%molecular_function%binding%nucleotide binding;;;GO:0005515,%molecular_function%binding%protein binding;;;GO:0005524,%molecular_function%binding%nucleotide binding%purine nucleotide binding%adenyl nucleotide binding%adenyl ribonucleotide binding%ATP binding; %molecular_function%binding%nucleotide binding%purine nucleotide binding%purine ribonucleotide binding%adenyl ribonucleotide bind…	4288	10	129894926	-	-	Cluster0005	C_006_Cell cycle (S/M phase)	C_181	Cluster0010: Cell cycle (S/M phase)
MKI67;212023_s_at	212023_s_at	MKI67	antigen identified by monoclonal antibody Ki-67		GO:0000166,%molecular_function%binding%nucleotide binding;;;GO:0005515,%molecular_function%binding%protein binding;;;GO:0005524,%molecular_function%binding%nucleotide binding%purine nucleotide binding%adenyl nucleotide binding%adenyl ribonucleotide binding%ATP binding; %molecular_function%binding%nucleotide binding%purine nucleotide binding%purine ribonucleotide binding%adenyl ribonucleotide bind…	4288	10	129894926	-	-	Cluster0005	C_006_Cell cycle (S/M phase)	C_181	Cluster0010: Cell cycle (S/M phase)
MLF1IP;218883_s_at	218883_s_at	MLF1IP	MLF1 interacting protein CENPU, Interacts with Hes1 in kinetochore	21056971	GO:0000775,%cellular_component%cell#cell part%intracellular#intracellular part%intracellular organelle%intracellular non-membrane-bound organelle%chromosome#chromosomal part%chromosome, pericentric region; %cellular_component%cell#cell part%intracellular#intracellular part%intracellular organelle#intracellular organelle part%chromosomal part%chromosome, pericentric region; %cellular_component%cel…	79682	4	185615219	-	-	Cluster0005	No Class	C_003_High_in_Testis	Cluster0010: Cell cycle (S/M phase)
MLF1IP;229304_s_at	229304_s_at	MLF1IP	MLF1 interacting protein		GO:0000775,%cellular_component%cell#cell part%intracellular#intracellular part%intracellular organelle%intracellular non-membrane-bound organelle%chromosome#chromosomal part%chromosome, pericentric region; %cellular_component%cell#cell part%intracellular#intracellular part%intracellular organelle#intracellular organelle part%chromosomal part%chromosome, pericentric region; %cellular_component%cel…	79682	4	185615219	-	-	Cluster0968	No Class	No Class	Cluster0010: Cell cycle (S/M phase)
MLF1IP;229305_at	229305_at	MLF1IP	MLF1 interacting protein		GO:0000775,%cellular_component%cell#cell part%intracellular#intracellular part%intracellular organelle%intracellular non-membrane-bound organelle%chromosome#chromosomal part%chromosome, pericentric region; %cellular_component%cell#cell part%intracellular#intracellular part%intracellular organelle#intracellular organelle part%chromosomal part%chromosome, pericentric region; %cellular_component%cel…	79682	4	185615219	-	-	Cluster0968	No Class	No Class	Cluster0010: Cell cycle (S/M phase)
NA;221677_s_at	221677_s_at	NA	Downtream neighbour of SON, possible cell cycle role	21504830		NA	-	-	-	-	Cluster0005	C_006_Cell cycle (S/M phase)	No Class	Cluster0010: Cell cycle (S/M phase)
NA;225834_at	225834_at	NA	FAM72C			NA	-	-	-	-	Cluster0005	C_045	No Class	Cluster0010: Cell cycle (S/M phase)
NA;227491_at	227491_at	NA	ELOVL6			NA	-	-	-	-	No Class	No Class	No Class	Cluster0010: Cell cycle (S/M phase)
NA;227545_at	227545_at	NA	BARD1 Brca1-associated ring domain 1			NA	-	-	-	-	No Class	No Class	No Class	Cluster0010: Cell cycle (S/M phase)
NA;228273_at	228273_at	NA	Proline-rich 11 (Pr11)			NA	-	-	-	-	Cluster0005	No Class	No Class	Cluster0010: Cell cycle (S/M phase)
NA;233445_at	233445_at	NA	BUB1			NA	-	-	-	-	No Class	No Class	No Class	Cluster0010: Cell cycle (S/M phase)
NA;235441_at	235441_at	NA	CENPO			NA	-	-	-	-	No Class	No Class	No Class	Cluster0010: Cell cycle (S/M phase)
NA;236619_at	236619_at	NA	lncRNA			NA	-	-	-	-	No Class	No Class	No Class	Cluster0010: Cell cycle (S/M phase)
NA;239253_at	239253_at	NA	ZWINT			NA	-	-	-	-	No Class	No Class	No Class	Cluster0010: Cell cycle (S/M phase)
NA;242486_at	242486_at	NA	KIAA0101 (see above)			NA	-	-	-	-	No Class	No Class	No Class	Cluster0010: Cell cycle (S/M phase)
NCAPD2;201774_s_at	201774_s_at	NCAPD2	non-SMC condensin I complex, subunit D2		GO:0000793,%cellular_component%cell#cell part%intracellular#intracellular part%intracellular organelle%intracellular non-membrane-bound organelle%chromosome%condensed chromosome; %cellular_component%cell#cell part%intracellular part%intracellular organelle%intracellular non-membrane-bound organelle%chromosome%condensed chromosome; %cellular_component%cell part%intracellular#intracellular part%int…	9918	12	6603297	-	-	Cluster0005	C_423	C_024_Cell_cycle_(S/M_phase)	Cluster0010: Cell cycle (S/M phase)
NCAPD3;212789_at	212789_at	NCAPD3	non-SMC condensin II complex, subunit D3		GO:0005488,%molecular_function%binding;;;	23310	11	134022336	-	-	Cluster0005	C_006_Cell cycle (S/M phase)	C_031_High_in_Prostate	Cluster0010: Cell cycle (S/M phase)
NCAPG;218662_s_at	218662_s_at	NCAPG	non-SMC condensin I complex, subunit G		GO:0005515,%molecular_function%binding%protein binding;;;GO:0005634,%cellular_component%cell#cell part%intracellular#intracellular part%intracellular organelle%intracellular membrane-bound organelle%nucleus; %cellular_component%cell#cell part%intracellular part%intracellular organelle%intracellular membrane-bound organelle%nucleus; %cellular_component%cell part%intracellular#intracellular part%in…	64151	4	17812524	-	-	Cluster0005	C_006_Cell cycle (S/M phase)	No Class	Cluster0010: Cell cycle (S/M phase)
NCAPG;218663_at	218663_at	NCAPG	non-SMC condensin I complex, subunit G		GO:0005515,%molecular_function%binding%protein binding;;;GO:0005634,%cellular_component%cell#cell part%intracellular#intracellular part%intracellular organelle%intracellular membrane-bound organelle%nucleus; %cellular_component%cell#cell part%intracellular part%intracellular organelle%intracellular membrane-bound organelle%nucleus; %cellular_component%cell part%intracellular#intracellular part%in…	64151	4	17812524	-	-	Cluster0005	C_006_Cell cycle (S/M phase)	C_024_Cell_cycle_(S/M_phase)	Cluster0010: Cell cycle (S/M phase)
NCAPG2;219588_s_at	219588_s_at	NCAPG2	non-SMC condensin II complex, subunit G2		GO:0005488,%molecular_function%binding;;;GO:0005634,%cellular_component%cell#cell part%intracellular#intracellular part%intracellular organelle%intracellular membrane-bound organelle%nucleus; %cellular_component%cell#cell part%intracellular part%intracellular organelle%intracellular membrane-bound organelle%nucleus; %cellular_component%cell part%intracellular#intracellular part%intracellular orga…	54892	7	158424002	-	-	Cluster0005	C_006_Cell cycle (S/M phase)	C_024_Cell_cycle_(S/M_phase)	Cluster0010: Cell cycle (S/M phase)
NDC80;204162_at	204162_at	NDC80	NDC80 homolog, kinetochore complex component (S. cerevisiae)		GO:0000070,%biological_process%cellular process%cell cycle#cell cycle process%cell cycle phase%M phase%M phase of mitotic cell cycle#mitosis#mitotic sister chromatid segregation; %biological_process%cellular process%cell cycle#cell cycle process%cell cycle phase%mitosis#mitotic sister chromatid segregation; %biological_process%cellular process%cell cycle#cell cycle process%mitotic sister chromati…	10403	18	2571509	-	-	Cluster0005	C_006_Cell cycle (S/M phase)	C_024_Cell_cycle_(S/M_phase)	Cluster0010: Cell cycle (S/M phase)
NEIL3;219502_at	219502_at	NEIL3	nei endonuclease VIII-like 3 (E. coli)		GO:0003684,%molecular_function%binding%nucleic acid binding%DNA binding%damaged DNA binding;;;GO:0003824,%molecular_function%catalytic activity;;;GO:0005622,%cellular_component%cell#cell part%intracellular; %cellular_component%cell part%intracellular;;;GO:0005634,%cellular_component%cell#cell part%intracellular#intracellular part%intracellular organelle%intracellular membrane-bound organelle%nucl…	55247	4	178230990	3410	Base excision repair	Cluster0968	C_006_Cell cycle (S/M phase)	No Class	Cluster0010: Cell cycle (S/M phase)
NEK2;204641_at	204641_at	NEK2	NIMA (never in mitosis gene a)-related kinase 2		GO:0000166,%molecular_function%binding%nucleotide binding;;;GO:0000287,%molecular_function%binding%ion binding%metal ion binding%magnesium ion binding;;;GO:0004674,%molecular_function%catalytic activity%transferase activity%transferase activity, transferring phosphorus-containing groups%kinase activity%protein kinase activity%protein serine/threonine kinase activity; %molecular_function%catalytic…	4751	1	211836121	-	-	Cluster0005	C_006_Cell cycle (S/M phase)	C_003_High_in_Testis	Cluster0010: Cell cycle (S/M phase)
NEK2;211080_s_at	211080_s_at	NEK2	NIMA (never in mitosis gene a)-related kinase 2		GO:0000166,%molecular_function%binding%nucleotide binding;;;GO:0000287,%molecular_function%binding%ion binding%metal ion binding%magnesium ion binding;;;GO:0004674,%molecular_function%catalytic activity%transferase activity%transferase activity, transferring phosphorus-containing groups%kinase activity%protein kinase activity%protein serine/threonine kinase activity; %molecular_function%catalytic…	4751	1	211836121	-	-	Cluster0009	C_006_Cell cycle (S/M phase)	C_003_High_in_Testis	Cluster0010: Cell cycle (S/M phase)
NUF2;223381_at	223381_at	NUF2	NUF2, NDC80 kinetochore complex component, homolog (S. cerevisiae)		GO:0000775,%cellular_component%cell#cell part%intracellular#intracellular part%intracellular organelle%intracellular non-membrane-bound organelle%chromosome#chromosomal part%chromosome, pericentric region; %cellular_component%cell#cell part%intracellular#intracellular part%intracellular organelle#intracellular organelle part%chromosomal part%chromosome, pericentric region; %cellular_component%cel…	83540	1	163291722	-	-	Cluster0005	C_502	No Class	Cluster0010: Cell cycle (S/M phase)
NUSAP1;218039_at	218039_at	NUSAP1	nucleolar and spindle associated protein 1		GO:0000281,%biological_process%cellular process%cell cycle#cell cycle process%cytokinesis during cell cycle%cytokinesis after mitosis; %biological_process%cellular process%cell cycle process%cytokinesis during cell cycle%cytokinesis after mitosis; %biological_process%cellular process%cell division%cytokinesis%cytokinesis during cell cycle%cytokinesis after mitosis;;;GO:0003677,%molecular_function…	51203	15	41624925	-	-	Cluster0005	C_006_Cell cycle (S/M phase)	C_024_Cell_cycle_(S/M_phase)	Cluster0010: Cell cycle (S/M phase)
NUSAP1;219978_s_at	219978_s_at	NUSAP1	nucleolar and spindle associated protein 1		GO:0000281,%biological_process%cellular process%cell cycle#cell cycle process%cytokinesis during cell cycle%cytokinesis after mitosis; %biological_process%cellular process%cell cycle process%cytokinesis during cell cycle%cytokinesis after mitosis; %biological_process%cellular process%cell division%cytokinesis%cytokinesis during cell cycle%cytokinesis after mitosis;;;GO:0003677,%molecular_function…	51203	15	41624925	-	-	Cluster0005	C_006_Cell cycle (S/M phase)	C_024_Cell_cycle_(S/M_phase)	Cluster0010: Cell cycle (S/M phase)
ORC1L;205085_at	205085_at	ORC1L	origin recognition complex, subunit 1-like (yeast)		GO:0000166,%molecular_function%binding%nucleotide binding;;;GO:0003677,%molecular_function%binding%nucleic acid binding%DNA binding;;;GO:0005515,%molecular_function%binding%protein binding;;;GO:0005524,%molecular_function%binding%nucleotide binding%purine nucleotide binding%adenyl nucleotide binding%adenyl ribonucleotide binding%ATP binding; %molecular_function%binding%nucleotide binding%purine n…	4998	1	52838501	4110	Cell cycle	Cluster0005	C_006_Cell cycle (S/M phase)	No Class	Cluster0010: Cell cycle (S/M phase)
PARP2;204752_x_at	204752_x_at	PARP2	poly (ADP-ribose) polymerase 2		GO:0003677,%molecular_function%binding%nucleic acid binding%DNA binding;;;GO:0003950,%molecular_function%catalytic activity%transferase activity%transferase activity, transferring glycosyl groups%transferase activity, transferring pentosyl groups%NAD+ ADP-ribosyltransferase activity;;;GO:0005515,%molecular_function%binding%protein binding;;;GO:0005634,%cellular_component%cell#cell part%intracellu…	10038	14	20811772	3410	Base excision repair	Cluster0364	C_577	No Class	Cluster0010: Cell cycle (S/M phase)
PARP2;214086_s_at	214086_s_at	PARP2	poly (ADP-ribose) polymerase 2		GO:0003677,%molecular_function%binding%nucleic acid binding%DNA binding;;;GO:0003950,%molecular_function%catalytic activity%transferase activity%transferase activity, transferring glycosyl groups%transferase activity, transferring pentosyl groups%NAD+ ADP-ribosyltransferase activity;;;GO:0005515,%molecular_function%binding%protein binding;;;GO:0005634,%cellular_component%cell#cell part%intracellu…	10038	14	20811772	3410	Base excision repair	Cluster0364	C_577	No Class	Cluster0010: Cell cycle (S/M phase)
PARP2;215773_x_at	215773_x_at	PARP2	poly (ADP-ribose) polymerase 2		GO:0003677,%molecular_function%binding%nucleic acid binding%DNA binding;;;GO:0003950,%molecular_function%catalytic activity%transferase activity%transferase activity, transferring glycosyl groups%transferase activity, transferring pentosyl groups%NAD+ ADP-ribosyltransferase activity;;;GO:0005515,%molecular_function%binding%protein binding;;;GO:0005634,%cellular_component%cell#cell part%intracellu…	10038	14	20811772	3410	Base excision repair	Cluster0364	C_577	No Class	Cluster0010: Cell cycle (S/M phase)
PBK;219148_at	219148_at	PBK	PDZ binding kinase		GO:0000166,%molecular_function%binding%nucleotide binding;;;GO:0004674,%molecular_function%catalytic activity%transferase activity%transferase activity, transferring phosphorus-containing groups%kinase activity%protein kinase activity%protein serine/threonine kinase activity; %molecular_function%catalytic activity%transferase activity%transferase activity, transferring phosphorus-containing group…	55872	8	27667139	-	-	Cluster0005	C_006_Cell cycle (S/M phase)	C_003_High_in_Testis	Cluster0010: Cell cycle (S/M phase)
PLK1;202240_at	202240_at	PLK1	polo-like kinase 1 (Drosophila)		GO:0000166,%molecular_function%binding%nucleotide binding;;;GO:0004674,%molecular_function%catalytic activity%transferase activity%transferase activity, transferring phosphorus-containing groups%kinase activity%protein kinase activity%protein serine/threonine kinase activity; %molecular_function%catalytic activity%transferase activity%transferase activity, transferring phosphorus-containing group…	5347	16	23690200	04110, 04114, 04914	Cell cycle, Oocyte meiosis, Progesterone-mediated oocyte maturation	Cluster0005	C_006_Cell cycle (S/M phase)	C_024_Cell_cycle_(S/M_phase)	Cluster0010: Cell cycle (S/M phase)
PLK4;204886_at	204886_at	PLK4	polo-like kinase 4 (Drosophila)		GO:0000166,%molecular_function%binding%nucleotide binding;;;GO:0004674,%molecular_function%catalytic activity%transferase activity%transferase activity, transferring phosphorus-containing groups%kinase activity%protein kinase activity%protein serine/threonine kinase activity; %molecular_function%catalytic activity%transferase activity%transferase activity, transferring phosphorus-containing group…	10733	4	128802044	-	-	Cluster0005	C_006_Cell cycle (S/M phase)	No Class	Cluster0010: Cell cycle (S/M phase)
PLK4;204887_s_at	204887_s_at	PLK4	polo-like kinase 4 (Drosophila)		GO:0000166,%molecular_function%binding%nucleotide binding;;;GO:0004674,%molecular_function%catalytic activity%transferase activity%transferase activity, transferring phosphorus-containing groups%kinase activity%protein kinase activity%protein serine/threonine kinase activity; %molecular_function%catalytic activity%transferase activity%transferase activity, transferring phosphorus-containing group…	10733	4	128802044	-	-	Cluster0005	C_006_Cell cycle (S/M phase)	C_003_High_in_Testis	Cluster0010: Cell cycle (S/M phase)
POLA1;204835_at	204835_at	POLA1	polymerase (DNA directed), alpha 1, catalytic subunit		GO:0000084,%biological_process%cellular process%cell cycle#cell cycle process%cell cycle phase%interphase%interphase of mitotic cell cycle#S phase of mitotic cell cycle; %biological_process%cellular process%cell cycle#cell cycle process%cell cycle phase%interphase#S phase%S phase of mitotic cell cycle; %biological_process%cellular process%cell cycle#cell cycle process%cell cycle phase%S phase%S p…	5422	X	24712063	00230, 00240, 01100, 03030	Purine metabolism, Pyrimidine metabolism, Metabolic pathways, DNA replication	No Class	No Class	No Class	Cluster0010: Cell cycle (S/M phase)
POLA2;204441_s_at	204441_s_at	POLA2	polymerase (DNA directed), alpha 2 (70kD subunit)		GO:0000060,%biological_process%cellular process%cellular component organization and biogenesis%cellular localization#establishment of cellular localization%intracellular transport%intracellular protein transport%protein import into nucleus, translocation; %biological_process%cellular process%cellular component organization and biogenesis%cellular localization#establishment of cellular localizatio…	23649	11	65029431	00230, 00240, 01100, 03030	Purine metabolism, Pyrimidine metabolism, Metabolic pathways, DNA replication	Cluster0005	C_006_Cell cycle (S/M phase)	No Class	Cluster0010: Cell cycle (S/M phase)
POLD3;212836_at	212836_at	POLD3	polymerase (DNA-directed), delta 3, accessory subunit		GO:0000731,%biological_process%cellular process%cellular metabolic process%nucleobase, nucleoside, nucleotide and nucleic acid metabolic process%DNA metabolic process%DNA repair#DNA synthesis during DNA repair; %biological_process%cellular process%cellular metabolic process%nucleobase, nucleoside, nucleotide and nucleic acid metabolic process%DNA metabolic process%DNA replication%DNA synthesis du…	10714	11	74303628	00230, 00240, 01100, 03030, 03410, 03420, 03430, 03440	Purine metabolism, Pyrimidine metabolism, Metabolic pathways, DNA replication, Base excision repair, Nucleotide excision repair, Mismatch repair, Homologous recombination	Cluster0005	No Class	No Class	Cluster0010: Cell cycle (S/M phase)
POLE2;205909_at	205909_at	POLE2	polymerase (DNA directed), epsilon 2 (p59 subunit)		GO:0003677,%molecular_function%binding%nucleic acid binding%DNA binding;;;GO:0003893,%molecular_function%catalytic activity%transferase activity%transferase activity, transferring phosphorus-containing groups%nucleotidyltransferase activity%DNA-directed DNA polymerase activity%epsilon DNA polymerase activity;;;GO:0005634,%cellular_component%cell#cell part%intracellular#intracellular part%intracel…	5427	14	50110277	00230, 00240, 01100, 03030, 03410, 03420	Purine metabolism, Pyrimidine metabolism, Metabolic pathways, DNA replication, Base excision repair, Nucleotide excision repair	Cluster0005	C_006_Cell cycle (S/M phase)	No Class	Cluster0010: Cell cycle (S/M phase)
POLQ;219510_at	219510_at	POLQ	polymerase (DNA directed), theta		GO:0000166,%molecular_function%binding%nucleotide binding;;;GO:0003684,%molecular_function%binding%nucleic acid binding%DNA binding%damaged DNA binding;;;GO:0003887,%molecular_function%catalytic activity%transferase activity%transferase activity, transferring phosphorus-containing groups%nucleotidyltransferase activity%DNA-directed DNA polymerase activity;;;GO:0005524,%molecular_function%binding%…	10721	3	121150273	-	-	Cluster0005	C_006_Cell cycle (S/M phase)	No Class	Cluster0010: Cell cycle (S/M phase)
PPIL5;235113_at	235113_at	PPIL5	peptidylprolyl isomerase (cyclophilin)-like 5		GO:0005515,%molecular_function%binding%protein binding;;;GO:0006512,%biological_process%cellular process%cellular metabolic process%cellular macromolecule metabolic process%cellular protein metabolic process%protein modification process%post-translational protein modification%ubiquitin cycle; %biological_process%metabolic process%cellular metabolic process%cellular macromolecule metabolic process…	122769	14	50065414	-	-	Cluster0005	C_525	No Class	Cluster0010: Cell cycle (S/M phase)
PRC1;218009_s_at	218009_s_at	PRC1	protein regulator of cytokinesis 1		GO:0000022,%biological_process%cellular process%cell cycle#cell cycle process%mitotic spindle organization and biogenesis#mitotic spindle elongation; %biological_process%cellular process%cell cycle#cell cycle process%spindle elongation%mitotic spindle elongation; %biological_process%cellular process%cell cycle%mitotic cell cycle#mitotic spindle organization and biogenesis#mitotic spindle elongati…	9055	15	91509273	-	-	Cluster0005	C_006_Cell cycle (S/M phase)	C_024_Cell_cycle_(S/M_phase)	Cluster0010: Cell cycle (S/M phase)
RACGAP1;222077_s_at	222077_s_at	RACGAP1	Rac GTPase activating protein 1		GO:0000910,%biological_process%cellular process%cell division%cytokinesis;;;GO:0000915,%biological_process%cellular process%cell cycle#cell cycle process%cytokinesis during cell cycle#formation of actomyosin apparatus involved in cytokinesis%cytokinesis, contractile ring formation; %biological_process%cellular process%cell cycle process%cytokinesis during cell cycle#formation of actomyosin appara…	29127	12	50382944	-	-	Cluster0005	C_006_Cell cycle (S/M phase)	C_024_Cell_cycle_(S/M_phase)	Cluster0010: Cell cycle (S/M phase)
RAD51;205023_at	205023_at	RAD51	RAD51 homolog (RecA homolog, E. coli) (S. cerevisiae)		GO:0000150,%molecular_function%catalytic activity%recombinase activity;;;GO:0000166,%molecular_function%binding%nucleotide binding;;;GO:0000724,%biological_process%cellular process%cellular metabolic process%nucleobase, nucleoside, nucleotide and nucleic acid metabolic process%DNA metabolic process%DNA recombination%recombinational repair%double-strand break repair via homologous recombination; %…	5888	15	40987326; 40987377	03440, 05200, 05212	Homologous recombination, Pathways in cancer, Pancreatic cancer	Cluster0005	No Class	No Class	Cluster0010: Cell cycle (S/M phase)
RAD51;205024_s_at	205024_s_at	RAD51	RAD51 homolog (RecA homolog, E. coli) (S. cerevisiae)		GO:0000150,%molecular_function%catalytic activity%recombinase activity;;;GO:0000166,%molecular_function%binding%nucleotide binding;;;GO:0000724,%biological_process%cellular process%cellular metabolic process%nucleobase, nucleoside, nucleotide and nucleic acid metabolic process%DNA metabolic process%DNA recombination%recombinational repair%double-strand break repair via homologous recombination; %…	5888	15	40987326; 40987377	03440, 05200, 05212	Homologous recombination, Pathways in cancer, Pancreatic cancer	Cluster0005	C_006_Cell cycle (S/M phase)	No Class	Cluster0010: Cell cycle (S/M phase)
RAD51AP1;204146_at	204146_at	RAD51AP1	RAD51 associated protein 1		GO:0000724,%biological_process%cellular process%cellular metabolic process%nucleobase, nucleoside, nucleotide and nucleic acid metabolic process%DNA metabolic process%DNA recombination%recombinational repair%double-strand break repair via homologous recombination; %biological_process%cellular process%cellular metabolic process%nucleobase, nucleoside, nucleotide and nucleic acid metabolic process%…	10635	12	4647949	-	-	Cluster0005	C_006_Cell cycle (S/M phase)	No Class	Cluster0010: Cell cycle (S/M phase)
RAD54L;204558_at	204558_at	RAD54L	RAD54-like (S. cerevisiae)		GO:0000166,%molecular_function%binding%nucleotide binding;;;GO:0000724,%biological_process%cellular process%cellular metabolic process%nucleobase, nucleoside, nucleotide and nucleic acid metabolic process%DNA metabolic process%DNA recombination%recombinational repair%double-strand break repair via homologous recombination; %biological_process%cellular process%cellular metabolic process%nucleobase…	8438	1	46713366	3440	Homologous recombination	Cluster0005	C_006_Cell cycle (S/M phase)	No Class	Cluster0010: Cell cycle (S/M phase)
RCCD1;226488_at	226488_at	RCCD1	RCC1 domain containing 1			91433	15	91498105	-	-	No Class	No Class	No Class	Cluster0010: Cell cycle (S/M phase)
RFC3;204127_at	204127_at	RFC3	replication factor C (activator 1) 3, 38kDa		GO:0000166,%molecular_function%binding%nucleotide binding;;;GO:0000731,%biological_process%cellular process%cellular metabolic process%nucleobase, nucleoside, nucleotide and nucleic acid metabolic process%DNA metabolic process%DNA repair#DNA synthesis during DNA repair; %biological_process%cellular process%cellular metabolic process%nucleobase, nucleoside, nucleotide and nucleic acid metabolic pr…	5983	13	34392205	03030, 03420, 03430	DNA replication, Nucleotide excision repair, Mismatch repair	Cluster0005	C_006_Cell cycle (S/M phase)	No Class	Cluster0010: Cell cycle (S/M phase)
RFC4;204023_at	204023_at	RFC4	replication factor C (activator 1) 4, 37kDa		GO:0000166,%molecular_function%binding%nucleotide binding;;;GO:0003689,%molecular_function%binding%nucleic acid binding%DNA binding%DNA clamp loader activity; %molecular_function%catalytic activity%hydrolase activity%hydrolase activity, acting on acid anhydrides%hydrolase activity, acting on acid anhydrides, in phosphorus-containing anhydrides%pyrophosphatase activity%nucleoside-triphosphatase ac…	5984	3	186507683	03030, 03420, 03430	DNA replication, Nucleotide excision repair, Mismatch repair	Cluster0005	C_006_Cell cycle (S/M phase)	C_024_Cell_cycle_(S/M_phase)	Cluster0010: Cell cycle (S/M phase)
RFC5;203209_at	203209_at	RFC5	replication factor C (activator 1) 5, 36.5kDa		GO:0000166,%molecular_function%binding%nucleotide binding;;;GO:0003689,%molecular_function%binding%nucleic acid binding%DNA binding%DNA clamp loader activity; %molecular_function%catalytic activity%hydrolase activity%hydrolase activity, acting on acid anhydrides%hydrolase activity, acting on acid anhydrides, in phosphorus-containing anhydrides%pyrophosphatase activity%nucleoside-triphosphatase ac…	5985	12	118454507	03030, 03420, 03430	DNA replication, Nucleotide excision repair, Mismatch repair	Cluster0371	No Class	No Class	Cluster0010: Cell cycle (S/M phase)
RFC5;203210_s_at	203210_s_at	RFC5	replication factor C (activator 1) 5, 36.5kDa		GO:0000166,%molecular_function%binding%nucleotide binding;;;GO:0003689,%molecular_function%binding%nucleic acid binding%DNA binding%DNA clamp loader activity; %molecular_function%catalytic activity%hydrolase activity%hydrolase activity, acting on acid anhydrides%hydrolase activity, acting on acid anhydrides, in phosphorus-containing anhydrides%pyrophosphatase activity%nucleoside-triphosphatase ac…	5985	12	118454507	03030, 03420, 03430	DNA replication, Nucleotide excision repair, Mismatch repair	Cluster0397	C_549	No Class	Cluster0010: Cell cycle (S/M phase)
RFWD3;218564_at	218564_at	RFWD3	ring finger and WD repeat domain 3 Participates in replication checkpoint control.	21504906	GO:0005515,%molecular_function%binding%protein binding;;;GO:0008270,%molecular_function%binding%ion binding%cation binding%transition metal ion binding%zinc ion binding; %molecular_function%binding%ion binding%metal ion binding%transition metal ion binding%zinc ion binding;;;GO:0046872,%molecular_function%binding%ion binding%metal ion binding;;;	55159	16	74655297	-	-	No Class	C_494	No Class	Cluster0010: Cell cycle (S/M phase)
RQCD1;213179_at	213179_at	RQCD1	RCD1 required for cell differentiation1 homolog (S. pombe)		GO:0005488,%molecular_function%binding;;;GO:0007548,%biological_process%developmental process%reproductive developmental process%sex differentiation; %biological_process%reproduction#reproductive process%reproductive developmental process%sex differentiation; %biological_process%reproductive process%reproductive developmental process%sex differentiation;;;	9125	2	219433677	3018	RNA degradation	No Class	No Class	No Class	Cluster0010: Cell cycle (S/M phase)
RRM1;201477_s_at	201477_s_at	RRM1	ribonucleotide reductase M1		GO:0000166,%molecular_function%binding%nucleotide binding;;;GO:0004748,%molecular_function%catalytic activity%oxidoreductase activity%oxidoreductase activity, acting on CH or CH2 groups%oxidoreductase activity, acting on CH or CH2 groups, disulfide as acceptor%ribonucleoside-diphosphate reductase activity;;;GO:0005515,%molecular_function%binding%protein binding;;;GO:0005524,%molecular_function%bi…	6240	11	4115923	00230, 00240, 00480, 01100	Purine metabolism, Pyrimidine metabolism, Glutathione metabolism, Metabolic pathways	Cluster0005	C_006_Cell cycle (S/M phase)	C_002_General_HK_(ribosone,proteasome, etc)	Cluster0010: Cell cycle (S/M phase)
RRM2;201890_at	201890_at	RRM2	ribonucleotide reductase M2		GO:0004748,%molecular_function%catalytic activity%oxidoreductase activity%oxidoreductase activity, acting on CH or CH2 groups%oxidoreductase activity, acting on CH or CH2 groups, disulfide as acceptor%ribonucleoside-diphosphate reductase activity;;;GO:0005506,%molecular_function%binding%ion binding%cation binding%transition metal ion binding%iron ion binding; %molecular_function%binding%ion bindi…	6241	2	10262694; 10262862	00230, 00240, 00480, 01100, 04115	Purine metabolism, Pyrimidine metabolism, Glutathione metabolism, Metabolic pathways, p53 signaling pathway	Cluster0005	C_006_Cell cycle (S/M phase)	C_024_Cell_cycle_(S/M_phase)	Cluster0010: Cell cycle (S/M phase)
RRM2;209773_s_at	209773_s_at	RRM2	ribonucleotide reductase M2		GO:0004748,%molecular_function%catalytic activity%oxidoreductase activity%oxidoreductase activity, acting on CH or CH2 groups%oxidoreductase activity, acting on CH or CH2 groups, disulfide as acceptor%ribonucleoside-diphosphate reductase activity;;;GO:0005506,%molecular_function%binding%ion binding%cation binding%transition metal ion binding%iron ion binding; %molecular_function%binding%ion bindi…	6241	2	10262694; 10262862	00230, 00240, 00480, 01100, 04115	Purine metabolism, Pyrimidine metabolism, Glutathione metabolism, Metabolic pathways, p53 signaling pathway	Cluster0005	C_006_Cell cycle (S/M phase)	C_024_Cell_cycle_(S/M_phase)	Cluster0010: Cell cycle (S/M phase)
SGOL1;231938_at	231938_at	SGOL1	shugoshin-like 1 (S. pombe)		GO:0000775,%cellular_component%cell#cell part%intracellular#intracellular part%intracellular organelle%intracellular non-membrane-bound organelle%chromosome#chromosomal part%chromosome, pericentric region; %cellular_component%cell#cell part%intracellular#intracellular part%intracellular organelle#intracellular organelle part%chromosomal part%chromosome, pericentric region; %cellular_component%cel…	151648	3	20202086; 20211982	4114	Oocyte meiosis	No Class	No Class	No Class	Cluster0010: Cell cycle (S/M phase)
SGOL2;230165_at	230165_at	SGOL2	shugoshin-like 2 (S. pombe)		GO:0000775,%cellular_component%cell#cell part%intracellular#intracellular part%intracellular organelle%intracellular non-membrane-bound organelle%chromosome#chromosomal part%chromosome, pericentric region; %cellular_component%cell#cell part%intracellular#intracellular part%intracellular organelle#intracellular organelle part%chromosomal part%chromosome, pericentric region; %cellular_component%cel…	151246	2	201390864	-	-	Cluster0005	C_525	No Class	Cluster0010: Cell cycle (S/M phase)
SKA1;217640_x_at	217640_x_at	SKA1	spindle and kinetochore associated complex subunit 1			220134	18	47901391	-	-	Cluster0005	C_006_Cell cycle (S/M phase)	No Class	Cluster0010: Cell cycle (S/M phase)
SKA2;225684_at	225684_at	SKA2	spindle and kinetochore associated complex subunit 2			348235	17	57187307	-	-	Cluster0005	No Class	No Class	Cluster0010: Cell cycle (S/M phase)
SKA2;225686_at	225686_at	SKA2	spindle and kinetochore associated complex subunit 2			348235	17	57187307	-	-	Cluster0005	No Class	No Class	Cluster0010: Cell cycle (S/M phase)
SMC2;204240_s_at	204240_s_at	SMC2	structural maintenance of chromosomes 2		GO:0000166,%molecular_function%binding%nucleotide binding;;;GO:0000228,%cellular_component%cell#cell part%intracellular#intracellular part%intracellular organelle%intracellular membrane-bound organelle%nucleus#nuclear part%nuclear chromosome; %cellular_component%cell#cell part%intracellular#intracellular part%intracellular organelle%intracellular non-membrane-bound organelle%chromosome%nuclear ch…	10592	9	106856540; 106856830	-	-	Cluster0005	C_006_Cell cycle (S/M phase)	No Class	Cluster0010: Cell cycle (S/M phase)
SMC2;213253_at	213253_at	SMC2	structural maintenance of chromosomes 2		GO:0000166,%molecular_function%binding%nucleotide binding;;;GO:0000228,%cellular_component%cell#cell part%intracellular#intracellular part%intracellular organelle%intracellular membrane-bound organelle%nucleus#nuclear part%nuclear chromosome; %cellular_component%cell#cell part%intracellular#intracellular part%intracellular organelle%intracellular non-membrane-bound organelle%chromosome%nuclear ch…	10592	9	106856540; 106856830	-	-	Cluster0005	No Class	No Class	Cluster0010: Cell cycle (S/M phase)
SMC4;201663_s_at	201663_s_at	SMC4	structural maintenance of chromosomes 4		GO:0000166,%molecular_function%binding%nucleotide binding;;;GO:0000796,%cellular_component%cell#cell part%intracellular#intracellular part%intracellular organelle%intracellular non-membrane-bound organelle%chromosome#chromosomal part%condensin complex; %cellular_component%cell#cell part%intracellular#intracellular part%intracellular organelle%intracellular non-membrane-bound organelle%chromosome%…	10051	3	160117429; 160118346	-	-	Cluster0005	C_006_Cell cycle (S/M phase)	C_024_Cell_cycle_(S/M_phase)	Cluster0010: Cell cycle (S/M phase)
SMC4;201664_at	201664_at	SMC4	structural maintenance of chromosomes 4		GO:0000166,%molecular_function%binding%nucleotide binding;;;GO:0000796,%cellular_component%cell#cell part%intracellular#intracellular part%intracellular organelle%intracellular non-membrane-bound organelle%chromosome#chromosomal part%condensin complex; %cellular_component%cell#cell part%intracellular#intracellular part%intracellular organelle%intracellular non-membrane-bound organelle%chromosome%…	10051	3	160117429; 160118346	-	-	Cluster0005	C_006_Cell cycle (S/M phase)	C_024_Cell_cycle_(S/M_phase)	Cluster0010: Cell cycle (S/M phase)
SPAG5;203145_at	203145_at	SPAG5	sperm associated antigen 5		GO:0005737,%cellular_component%cell#cell part%intracellular#intracellular part%cytoplasm; %cellular_component%cell#cell part%intracellular part%cytoplasm; %cellular_component%cell part%intracellular#intracellular part%cytoplasm; %cellular_component%cell part%intracellular part%cytoplasm;;;GO:0005876,%cellular_component%cell#cell part%intracellular#intracellular part%intracellular organelle%intrac…	10615	17	26904584	-	-	Cluster0422	C_156	C_003_High_in_Testis	Cluster0010: Cell cycle (S/M phase)
SPC24;235572_at	235572_at	SPC24	SPC24, NDC80 kinetochore complex component, homolog (S. cerevisiae)		GO:0000775,%cellular_component%cell#cell part%intracellular#intracellular part%intracellular organelle%intracellular non-membrane-bound organelle%chromosome#chromosomal part%chromosome, pericentric region; %cellular_component%cell#cell part%intracellular#intracellular part%intracellular organelle#intracellular organelle part%chromosomal part%chromosome, pericentric region; %cellular_component%cel…	147841	19	11257830	-	-	Cluster0005	C_045	No Class	Cluster0010: Cell cycle (S/M phase)
SPC25;209891_at	209891_at	SPC25	SPC25, NDC80 kinetochore complex component, homolog (S. cerevisiae)		GO:0000775,%cellular_component%cell#cell part%intracellular#intracellular part%intracellular organelle%intracellular non-membrane-bound organelle%chromosome#chromosomal part%chromosome, pericentric region; %cellular_component%cell#cell part%intracellular#intracellular part%intracellular organelle#intracellular organelle part%chromosomal part%chromosome, pericentric region; %cellular_component%cel…	57405	2	169727401	-	-	Cluster0005	C_446	No Class	Cluster0010: Cell cycle (S/M phase)
SPIN4;228654_at	228654_at	SPIN4	spindlin family, member 4		GO:0007276,%biological_process%reproduction%sexual reproduction%gamete generation;;;	139886	X	62567107	-	-	No Class	No Class	No Class	Cluster0010: Cell cycle (S/M phase)
STIL;205339_at	205339_at	STIL	SCL/TAL1 interrupting locus Regulates centrosome stability and duplication	22349705	GO:0005737,%cellular_component%cell#cell part%intracellular#intracellular part%cytoplasm; %cellular_component%cell#cell part%intracellular part%cytoplasm; %cellular_component%cell part%intracellular#intracellular part%cytoplasm; %cellular_component%cell part%intracellular part%cytoplasm;;;GO:0007275,%biological_process%developmental process%multicellular organismal development; %biological_proces…	6491	1	47715810	-	-	Cluster0005	C_006_Cell cycle (S/M phase)	No Class	Cluster0010: Cell cycle (S/M phase)
STMN1;200783_s_at	200783_s_at	STMN1	stathmin 1 E2F target, oncogene	22665054	GO:0004871,%molecular_function%molecular transducer activity%signal transducer activity;;;GO:0005515,%molecular_function%binding%protein binding;;;GO:0005622,%cellular_component%cell#cell part%intracellular; %cellular_component%cell part%intracellular;;;GO:0005737,%cellular_component%cell#cell part%intracellular#intracellular part%cytoplasm; %cellular_component%cell#cell part%intracellular part%c…	3925	1	26210677; 26226608	4010	MAPK signaling pathway	Cluster0005	No Class	No Class	Cluster0010: Cell cycle (S/M phase)
SUV39H1;218619_s_at	218619_s_at	SUV39H1	suppressor of variegation 3-9 homolog 1 (Drosophila)		GO:0000781,%cellular_component%cell#cell part%intracellular#intracellular part%intracellular organelle%intracellular non-membrane-bound organelle%chromosome#chromosomal part%chromosome, telomeric region; %cellular_component%cell#cell part%intracellular#intracellular part%intracellular organelle#intracellular organelle part%chromosomal part%chromosome, telomeric region; %cellular_component%cell#ce…	6839	X	48555130	310	Lysine degradation	Cluster0109	C_465	No Class	Cluster0010: Cell cycle (S/M phase)
TFDP1;212330_at	212330_at	TFDP1	transcription factor Dp-1 Heterodimer partner of E2F	15863509	GO:0000084,%biological_process%cellular process%cell cycle#cell cycle process%cell cycle phase%interphase%interphase of mitotic cell cycle#S phase of mitotic cell cycle; %biological_process%cellular process%cell cycle#cell cycle process%cell cycle phase%interphase#S phase%S phase of mitotic cell cycle; %biological_process%cellular process%cell cycle#cell cycle process%cell cycle phase%S phase%S p…	7027	13	114239002; 114239055	04110, 04350	Cell cycle, TGF-beta signaling pathway	Cluster0562	No Class	C_045_High_in_bone_marrow/foetal_liver_(erythrocyte)	Cluster0010: Cell cycle (S/M phase)
TIMELESS;203046_s_at	203046_s_at	TIMELESS	timeless homolog (Drosophila) ATM-dependent CHK2 activation and G2/M checkpoint control.	19996108	GO:0000790,%cellular_component%cell#cell part%intracellular#intracellular part%intracellular organelle%intracellular membrane-bound organelle%nucleus#nuclear part%nuclear chromosome#nuclear chromosome part%nuclear chromatin; %cellular_component%cell#cell part%intracellular#intracellular part%intracellular organelle%intracellular membrane-bound organelle%nucleus#nuclear part%nuclear chromosome par…	8914	12	56810156	-	-	Cluster0005	C_006_Cell cycle (S/M phase)	No Class	Cluster0010: Cell cycle (S/M phase)
TMPO;203432_at	203432_at	TMPO	thymopoietin		GO:0000785,%cellular_component%cell#cell part%intracellular#intracellular part%intracellular organelle%intracellular non-membrane-bound organelle%chromosome#chromosomal part%chromatin; %cellular_component%cell#cell part%intracellular#intracellular part%intracellular organelle#intracellular organelle part%chromosomal part%chromatin; %cellular_component%cell#cell part%intracellular#intracellular pa…	7112	12	98909408; 98909441	-	-	Cluster0005	C_006_Cell cycle (S/M phase)	C_024_Cell_cycle_(S/M_phase)	Cluster0010: Cell cycle (S/M phase)
TOP2A;201291_s_at	201291_s_at	TOP2A	topoisomerase (DNA) II alpha 170kDa		GO:0000166,%molecular_function%binding%nucleotide binding;;;GO:0003682,%molecular_function%binding%chromatin binding;;;GO:0003918,%molecular_function%binding%nucleic acid binding%DNA binding%DNA topoisomerase activity%DNA topoisomerase (ATP-hydrolyzing) activity; %molecular_function%catalytic activity%isomerase activity%DNA topoisomerase activity%DNA topoisomerase (ATP-hydrolyzing) activity;;;GO:…	7153	17	38544797	-	-	Cluster0005	C_006_Cell cycle (S/M phase)	C_024_Cell_cycle_(S/M_phase)	Cluster0010: Cell cycle (S/M phase)
TOP2A;201292_at	201292_at	TOP2A	topoisomerase (DNA) II alpha 170kDa		GO:0000166,%molecular_function%binding%nucleotide binding;;;GO:0003682,%molecular_function%binding%chromatin binding;;;GO:0003918,%molecular_function%binding%nucleic acid binding%DNA binding%DNA topoisomerase activity%DNA topoisomerase (ATP-hydrolyzing) activity; %molecular_function%catalytic activity%isomerase activity%DNA topoisomerase activity%DNA topoisomerase (ATP-hydrolyzing) activity;;;GO:…	7153	17	38544797	-	-	Cluster0005	C_006_Cell cycle (S/M phase)	C_024_Cell_cycle_(S/M_phase)	Cluster0010: Cell cycle (S/M phase)
TPX2;210052_s_at	210052_s_at	TPX2	TPX2, microtubule-associated, homolog (Xenopus laevis)		GO:0000922,%cellular_component%cell#cell part%intracellular#intracellular part%intracellular organelle%intracellular non-membrane-bound organelle%cytoskeleton#cytoskeletal part%spindle#spindle pole; %cellular_component%cell#cell part%intracellular#intracellular part%intracellular organelle%intracellular non-membrane-bound organelle%cytoskeleton#cytoskeletal part%spindle pole; %cellular_component%…	22974	20	30326903	-	-	Cluster0005	C_006_Cell cycle (S/M phase)	C_024_Cell_cycle_(S/M_phase)	Cluster0010: Cell cycle (S/M phase)
TRIP13;204033_at	204033_at	TRIP13	thyroid hormone receptor interactor 13, Kinetochore protein and directly interacts with mitotic checkpoint silencing protein p31comet.	20711356	GO:0000166,%molecular_function%binding%nucleotide binding;;;GO:0003712,%molecular_function%binding%protein binding%transcription factor binding%transcription cofactor activity; %molecular_function%transcription regulator activity%transcription cofactor activity;;;GO:0005524,%molecular_function%binding%nucleotide binding%purine nucleotide binding%adenyl nucleotide binding%adenyl ribonucleotide bin…	9319	5	892968	-	-	Cluster0005	C_006_Cell cycle (S/M phase)	C_024_Cell_cycle_(S/M_phase)	Cluster0010: Cell cycle (S/M phase)
TROAP;1568596_a_at	1568596_a_at	TROAP	trophinin associated protein (tastin)		GO:0005515,%molecular_function%binding%protein binding;;;GO:0005737,%cellular_component%cell#cell part%intracellular#intracellular part%cytoplasm; %cellular_component%cell#cell part%intracellular part%cytoplasm; %cellular_component%cell part%intracellular#intracellular part%cytoplasm; %cellular_component%cell part%intracellular part%cytoplasm;;;GO:0007155,%biological_process%biological adhesion%c…	10024	12	49716970	-	-	No Class	No Class	No Class	Cluster0010: Cell cycle (S/M phase)
TROVE2;213027_at	213027_at	TROVE2	TROVE domain family, member 2 Part of Ro60 nucleoprotein complex, involved in DNA damage detection	22114317	GO:0003723,%molecular_function%binding%nucleic acid binding%RNA binding;;;GO:0005515,%molecular_function%binding%protein binding;;;GO:0005737,%cellular_component%cell#cell part%intracellular#intracellular part%cytoplasm; %cellular_component%cell#cell part%intracellular part%cytoplasm; %cellular_component%cell part%intracellular#intracellular part%cytoplasm; %cellular_component%cell part%intracell…	6738	1	193028551; 193029003	5322	Systemic lupus erythematosus	Cluster0885	No Class	No Class	Cluster0010: Cell cycle (S/M phase)
TTK;204822_at	204822_at	TTK	TTK protein kinase		GO:0000166,%molecular_function%binding%nucleotide binding;;;GO:0004674,%molecular_function%catalytic activity%transferase activity%transferase activity, transferring phosphorus-containing groups%kinase activity%protein kinase activity%protein serine/threonine kinase activity; %molecular_function%catalytic activity%transferase activity%transferase activity, transferring phosphorus-containing group…	7272	6	80714321	4110	Cell cycle	Cluster0005	C_006_Cell cycle (S/M phase)	C_003_High_in_Testis	Cluster0010: Cell cycle (S/M phase)
TYMS;202589_at	202589_at	TYMS	thymidylate synthetase		GO:0004799,%molecular_function%catalytic activity%transferase activity%transferase activity, transferring one-carbon groups%methyltransferase activity%5,10-methylenetetrahydrofolate-dependent methyltransferase activity%thymidylate synthase activity;;;GO:0006139,%biological_process%cellular process%cellular metabolic process%nucleobase, nucleoside, nucleotide and nucleic acid metabolic process; %b…	7298	18	657603	00240, 00670, 01100	Pyrimidine metabolism, One carbon pool by folate, Metabolic pathways	Cluster0005	C_006_Cell cycle (S/M phase)	C_024_Cell_cycle_(S/M_phase)	Cluster0010: Cell cycle (S/M phase)
VRK1;203856_at	203856_at	VRK1	vaccinia related kinase 1		GO:0000166,%molecular_function%binding%nucleotide binding;;;GO:0004674,%molecular_function%catalytic activity%transferase activity%transferase activity, transferring phosphorus-containing groups%kinase activity%protein kinase activity%protein serine/threonine kinase activity; %molecular_function%catalytic activity%transferase activity%transferase activity, transferring phosphorus-containing group…	7443	14	97263683	-	-	Cluster0005	C_006_Cell cycle (S/M phase)	No Class	Cluster0010: Cell cycle (S/M phase)
WDR51A;226355_at	226355_at	WDR51A	WD repeat domain 51A			25886	3	52109249	-	-	No Class	No Class	No Class	Cluster0010: Cell cycle (S/M phase)
WDR51A;234749_s_at	234749_s_at	WDR51A	WD repeat domain 51A			25886	3	52109249	-	-	No Class	No Class	No Class	Cluster0010: Cell cycle (S/M phase)
WDR76;205519_at	205519_at	WDR76	WD repeat domain 76			79968	15	44119111	-	-	Cluster0005	C_006_Cell cycle (S/M phase)	No Class	Cluster0010: Cell cycle (S/M phase)
WHSC1;209053_s_at	209053_s_at	WHSC1	Wolf-Hirschhorn syndrome candidate 1		GO:0003677,%molecular_function%binding%nucleic acid binding%DNA binding;;;GO:0005515,%molecular_function%binding%protein binding;;;GO:0005634,%cellular_component%cell#cell part%intracellular#intracellular part%intracellular organelle%intracellular membrane-bound organelle%nucleus; %cellular_component%cell#cell part%intracellular part%intracellular organelle%intracellular membrane-bound organelle%…	7468	4	1873122; 1894508; 1902352	310	Lysine degradation	Cluster0005	C_006_Cell cycle (S/M phase)	No Class	Cluster0010: Cell cycle (S/M phase)
WHSC1;209054_s_at	209054_s_at	WHSC1	Wolf-Hirschhorn syndrome candidate 1		GO:0003677,%molecular_function%binding%nucleic acid binding%DNA binding;;;GO:0005515,%molecular_function%binding%protein binding;;;GO:0005634,%cellular_component%cell#cell part%intracellular#intracellular part%intracellular organelle%intracellular membrane-bound organelle%nucleus; %cellular_component%cell#cell part%intracellular part%intracellular organelle%intracellular membrane-bound organelle%…	7468	4	1873122; 1894508; 1902352	310	Lysine degradation	Cluster0005	C_006_Cell cycle (S/M phase)	No Class	Cluster0010: Cell cycle (S/M phase)
WHSC1;222777_s_at	222777_s_at	WHSC1	Wolf-Hirschhorn syndrome candidate 1		GO:0003677,%molecular_function%binding%nucleic acid binding%DNA binding;;;GO:0005515,%molecular_function%binding%protein binding;;;GO:0005634,%cellular_component%cell#cell part%intracellular#intracellular part%intracellular organelle%intracellular membrane-bound organelle%nucleus; %cellular_component%cell#cell part%intracellular part%intracellular organelle%intracellular membrane-bound organelle%…	7468	4	1873122; 1894508; 1902352	310	Lysine degradation	No Class	No Class	No Class	Cluster0010: Cell cycle (S/M phase)
WHSC1;222778_s_at	222778_s_at	WHSC1	Wolf-Hirschhorn syndrome candidate 1		GO:0003677,%molecular_function%binding%nucleic acid binding%DNA binding;;;GO:0005515,%molecular_function%binding%protein binding;;;GO:0005634,%cellular_component%cell#cell part%intracellular#intracellular part%intracellular organelle%intracellular membrane-bound organelle%nucleus; %cellular_component%cell#cell part%intracellular part%intracellular organelle%intracellular membrane-bound organelle%…	7468	4	1873122; 1894508; 1902352	310	Lysine degradation	No Class	No Class	No Class	Cluster0010: Cell cycle (S/M phase)
YEATS4;218911_at	218911_at	YEATS4	Gas41. Required for Repression of the p53 Tumor Suppressor Pathway during Normal Cellular Proliferation	16705155	GO:0001558,%biological_process%biological regulation%regulation of biological process%regulation of cellular process%regulation of cell growth; %biological_process%biological regulation%regulation of biological process%regulation of growth%regulation of cell growth; %biological_process%biological regulation%regulation of biological quality%regulation of cell size#cell growth#regulation of cell gr…	8089	12	69753531	-	-	Cluster0450	No Class	No Class	Cluster0010: Cell cycle (S/M phase)
ZWINT;204026_s_at	204026_s_at	ZWINT	ZW10 interactor		GO:0000070,%biological_process%cellular process%cell cycle#cell cycle process%cell cycle phase%M phase%M phase of mitotic cell cycle#mitosis#mitotic sister chromatid segregation; %biological_process%cellular process%cell cycle#cell cycle process%cell cycle phase%mitosis#mitotic sister chromatid segregation; %biological_process%cellular process%cell cycle#cell cycle process%mitotic sister chromati…	11130	10	58117198	-	-	Cluster0005	C_006_Cell cycle (S/M phase)	C_024_Cell_cycle_(S/M_phase)	Cluster0010: Cell cycle (S/M phase)
Gene symbol: probeset ID	Probe set ID	Gene symbol	Gene description	PMID	Significantly overepresented GO terms	EntrezID	Chrom	ChromLoc	PathwayID	PathDesc	All_cancer_merge_0.55_MCL_2.2_6	All_cancer_merge_P60_MCL22	GNF_Hs.atlas_75P_22MCL	MCL_2.2_6			Cluster profile
ASF1B;218115_at	218115_at	ASF1B	Histone chaperone, required for proliferation	20016786	GO:0000785,%cellular_component%cell#cell part%intracellular#intracellular part%intracellular organelle%intracellular non-membrane-bound organelle%chromosome#chromosomal part%chromatin; %cellular_component%cell#cell part%intracellular#intracellular part%intracellular organelle#intracellular organelle part%chromosomal part%chromatin; %cellular_component%cell#cell part%intracellular#intracellular pa…	55723	19	14230321	-	-	Cluster0005	C_006_Cell cycle (S/M phase)	C_024_Cell_cycle_(S/M_phase)	Cluster0041: Cell cycle (S/M phase)
BAZ1B;208445_s_at	208445_s_at	BAZ1B	WSTF, multifunctional transcription regulator in repair and replication	21326359	GO:0000793,%cellular_component%cell#cell part%intracellular#intracellular part%intracellular organelle%intracellular non-membrane-bound organelle%chromosome%condensed chromosome; %cellular_component%cell#cell part%intracellular part%intracellular organelle%intracellular non-membrane-bound organelle%chromosome%condensed chromosome; %cellular_component%cell part%intracellular#intracellular part%int…	9031	7	72854727	-	-	Cluster0739	No Class	No Class	Cluster0041: Cell cycle (S/M phase)
C11orf82;228281_at	228281_at	C11orf82	Noxin. Cell-cycle controlled, promotes cell cycle arrest	17515607	GO:0005634,%cellular_component%cell#cell part%intracellular#intracellular part%intracellular organelle%intracellular membrane-bound organelle%nucleus; %cellular_component%cell#cell part%intracellular part%intracellular organelle%intracellular membrane-bound organelle%nucleus; %cellular_component%cell part%intracellular#intracellular part%intracellular organelle%intracellular membrane-bound organe…	220042	11	82612736	-	-	Cluster0005	C_045	No Class	Cluster0041: Cell cycle (S/M phase)
C15orf23;225300_at	225300_at	C15orf23	SKAP CENP-E kinesin interacts with SKAP protein to orchestrate accurate chromosome segregation in mitosis	22110139	GO:0005515,%molecular_function%binding%protein binding;;;GO:0005634,%cellular_component%cell#cell part%intracellular#intracellular part%intracellular organelle%intracellular membrane-bound organelle%nucleus; %cellular_component%cell#cell part%intracellular part%intracellular organelle%intracellular membrane-bound organelle%nucleus; %cellular_component%cell part%intracellular#intracellular part%in…	90417	15	40674921	-	-	Cluster0005	C_006_Cell cycle (S/M phase)	No Class	Cluster0041: Cell cycle (S/M phase)
C15orf42;230021_at	230021_at	C15orf42	Sld3. Target of cyclin A	21816347		90381	15	90118817	-	-	Cluster0005	C_006_Cell cycle (S/M phase)	No Class	Cluster0041: Cell cycle (S/M phase)
C1orf135;222946_s_at	222946_s_at	C1orf135	Aibp Aurora-A binding protein in centrosome structure and spindle formation	20596670		79000	1	26160496	-	-	Cluster0005	No Class	No Class	Cluster0041: Cell cycle (S/M phase)
C21orf45;228597_at	228597_at	C21orf45	MIS18A MIS18 kinetochore protein homolog A		GO:0003674,%molecular_function;;;GO:0005575,%cellular_component;;;GO:0008150,%biological_process;;;	54069	21	33640531	-	-	No Class	No Class	No Class	Cluster0041: Cell cycle (S/M phase)
C21orf45;229671_s_at	229671_s_at	C21orf45	chromosome 21 open reading frame 45		GO:0003674,%molecular_function;;;GO:0005575,%cellular_component;;;GO:0008150,%biological_process;;;	54069	21	33640531	-	-	No Class	No Class	No Class	Cluster0041: Cell cycle (S/M phase)
CCDC52;234995_at	234995_at	CCDC52	Spice 1. Spindle and centriole associated protein 1			152185	3	113161566	-	-	No Class	No Class	No Class	Cluster0041: Cell cycle (S/M phase)
CCNB1;214710_s_at	214710_s_at	CCNB1	cyclin B1		GO:0000086,%biological_process%cellular process%cell cycle#cell cycle process%cell cycle phase%interphase%interphase of mitotic cell cycle#G2/M transition of mitotic cell cycle; %biological_process%cellular process%cell cycle#cell cycle process%G2/M transition of mitotic cell cycle; %biological_process%cellular process%cell cycle%mitotic cell cycle#interphase of mitotic cell cycle#G2/M transition…	891	5	68462912	04110, 04114, 04115, 04914	Cell cycle, Oocyte meiosis, p53 signaling pathway, Progesterone-mediated oocyte maturation	Cluster0005	C_006_Cell cycle (S/M phase)	C_024_Cell_cycle_(S/M_phase)	Cluster0041: Cell cycle (S/M phase)
CCNB1;228729_at	228729_at	CCNB1	cyclin B1		GO:0000086,%biological_process%cellular process%cell cycle#cell cycle process%cell cycle phase%interphase%interphase of mitotic cell cycle#G2/M transition of mitotic cell cycle; %biological_process%cellular process%cell cycle#cell cycle process%G2/M transition of mitotic cell cycle; %biological_process%cellular process%cell cycle%mitotic cell cycle#interphase of mitotic cell cycle#G2/M transition…	891	5	68462912	04110, 04114, 04115, 04914	Cell cycle, Oocyte meiosis, p53 signaling pathway, Progesterone-mediated oocyte maturation	Cluster0005	No Class	No Class	Cluster0041: Cell cycle (S/M phase)
CDCA8;221520_s_at	221520_s_at	CDCA8	cell division cycle associated 8		GO:0000775,%cellular_component%cell#cell part%intracellular#intracellular part%intracellular organelle%intracellular non-membrane-bound organelle%chromosome#chromosomal part%chromosome, pericentric region; %cellular_component%cell#cell part%intracellular#intracellular part%intracellular organelle#intracellular organelle part%chromosomal part%chromosome, pericentric region; %cellular_component%cel…	55143	1	38158158	-	-	Cluster0005	C_006_Cell cycle (S/M phase)	C_024_Cell_cycle_(S/M_phase)	Cluster0041: Cell cycle (S/M phase)
CENPA;204962_s_at	204962_s_at	CENPA	centromere protein A		GO:0000775,%cellular_component%cell#cell part%intracellular#intracellular part%intracellular organelle%intracellular non-membrane-bound organelle%chromosome#chromosomal part%chromosome, pericentric region; %cellular_component%cell#cell part%intracellular#intracellular part%intracellular organelle#intracellular organelle part%chromosomal part%chromosome, pericentric region; %cellular_component%cel…	1058	2	27008881; 27008882	-	-	Cluster0005	C_006_Cell cycle (S/M phase)	C_024_Cell_cycle_(S/M_phase)	Cluster0041: Cell cycle (S/M phase)
CENPA;210821_x_at	210821_x_at	CENPA	centromere protein A		GO:0000775,%cellular_component%cell#cell part%intracellular#intracellular part%intracellular organelle%intracellular non-membrane-bound organelle%chromosome#chromosomal part%chromosome, pericentric region; %cellular_component%cell#cell part%intracellular#intracellular part%intracellular organelle#intracellular organelle part%chromosomal part%chromosome, pericentric region; %cellular_component%cel…	1058	2	27008881; 27008882	-	-	Cluster0005	C_006_Cell cycle (S/M phase)	No Class	Cluster0041: Cell cycle (S/M phase)
CETN3;209662_at	209662_at	CETN3	centrin, EF-hand protein, 3 (CDC31 homolog, yeast)		GO:0005509,%molecular_function%binding%ion binding%cation binding%calcium ion binding; %molecular_function%binding%ion binding%metal ion binding%calcium ion binding;;;GO:0005814,%cellular_component%cell#cell part%intracellular#intracellular part%cytoplasm#cytoplasmic part%microtubule organizing center%centrosome#centriole; %cellular_component%cell#cell part%intracellular#intracellular part%cytopl…	1070	5	89689530	-	-	No Class	No Class	C_003_High_in_Testis	Cluster0041: Cell cycle (S/M phase)
CHAF1B;204775_at	204775_at	CHAF1B	chromatin assembly factor 1, subunit B (p60)		GO:0003682,%molecular_function%binding%chromatin binding;;;GO:0005634,%cellular_component%cell#cell part%intracellular#intracellular part%intracellular organelle%intracellular membrane-bound organelle%nucleus; %cellular_component%cell#cell part%intracellular part%intracellular organelle%intracellular membrane-bound organelle%nucleus; %cellular_component%cell part%intracellular#intracellular part%…	8208	21	37757688	-	-	Cluster0005	C_006_Cell cycle (S/M phase)	No Class	Cluster0041: Cell cycle (S/M phase)
CHEK1;205393_s_at	205393_s_at	CHEK1	CHK1 checkpoint homolog (S. pombe)		GO:0000077,%biological_process%biological regulation%regulation of biological process%regulation of cellular process%regulation of cell cycle%regulation of progression through cell cycle%cell cycle checkpoint%DNA integrity checkpoint%DNA damage checkpoint; %biological_process%cellular process%cell cycle#cell cycle process%regulation of cell cycle%regulation of progression through cell cycle%cell …	1111	11	125495035; 125496311	04110, 04115	Cell cycle, p53 signaling pathway	Cluster0005	C_006_Cell cycle (S/M phase)	No Class	Cluster0041: Cell cycle (S/M phase)
CHEK1;205394_at	205394_at	CHEK1	CHK1 checkpoint homolog (S. pombe)		GO:0000077,%biological_process%biological regulation%regulation of biological process%regulation of cellular process%regulation of cell cycle%regulation of progression through cell cycle%cell cycle checkpoint%DNA integrity checkpoint%DNA damage checkpoint; %biological_process%cellular process%cell cycle#cell cycle process%regulation of cell cycle%regulation of progression through cell cycle%cell …	1111	11	125495035; 125496311	04110, 04115	Cell cycle, p53 signaling pathway	Cluster0005	C_006_Cell cycle (S/M phase)	No Class	Cluster0041: Cell cycle (S/M phase)
CHEK1;238075_at	238075_at	CHEK1	CHK1 checkpoint homolog (S. pombe)		GO:0000077,%biological_process%biological regulation%regulation of biological process%regulation of cellular process%regulation of cell cycle%regulation of progression through cell cycle%cell cycle checkpoint%DNA integrity checkpoint%DNA damage checkpoint; %biological_process%cellular process%cell cycle#cell cycle process%regulation of cell cycle%regulation of progression through cell cycle%cell …	1111	11	125495035; 125496311	04110, 04115	Cell cycle, p53 signaling pathway	Cluster0005	C_006_Cell cycle (S/M phase)	No Class	Cluster0041: Cell cycle (S/M phase)
CKAP5;1555278_a_at	1555278_a_at	CKAP5	cytoskeleton associated protein 5		GO:0000930,%cellular_component%cell#cell part%intracellular#intracellular part%cytoplasm#cytoplasmic part%microtubule organizing center#microtubule organizing center part%gamma-tubulin complex; %cellular_component%cell#cell part%intracellular#intracellular part%cytoplasm#cytoplasmic part%microtubule organizing center part%gamma-tubulin complex; %cellular_component%cell#cell part%intracellular#int…	9793	11	46765083	-	-	No Class	No Class	No Class	Cluster0041: Cell cycle (S/M phase)
CKAP5;212832_s_at	212832_s_at	CKAP5	cytoskeleton associated protein 5		GO:0000930,%cellular_component%cell#cell part%intracellular#intracellular part%cytoplasm#cytoplasmic part%microtubule organizing center#microtubule organizing center part%gamma-tubulin complex; %cellular_component%cell#cell part%intracellular#intracellular part%cytoplasm#cytoplasmic part%microtubule organizing center part%gamma-tubulin complex; %cellular_component%cell#cell part%intracellular#int…	9793	11	46765083	-	-	Cluster0057	C_006_Cell cycle (S/M phase)	C_097	Cluster0041: Cell cycle (S/M phase)
CKS1B;201897_s_at	201897_s_at	CKS1B	CDC28 protein kinase regulatory subunit 1B		GO:0000079,%biological_process%biological regulation%regulation of a molecular function%regulation of catalytic activity%regulation of transferase activity%regulation of kinase activity%regulation of protein kinase activity%regulation of cyclin-dependent protein kinase activity; %biological_process%biological regulation%regulation of biological process%regulation of cellular process%regulation of…	1163	1	154947117	05200, 05222	Pathways in cancer, Small cell lung cancer	Cluster0005	C_006_Cell cycle (S/M phase)	C_024_Cell_cycle_(S/M_phase)	Cluster0041: Cell cycle (S/M phase)
DBF4B;238508_at	238508_at	DBF4B	Drf1, a novel regulatory subunit for human Cdc7 kinase	12065429	GO:0003676,%molecular_function%binding%nucleic acid binding;;;GO:0008270,%molecular_function%binding%ion binding%cation binding%transition metal ion binding%zinc ion binding; %molecular_function%binding%ion binding%metal ion binding%transition metal ion binding%zinc ion binding;;;	80174	17	42785975	-	-	No Class	No Class	No Class	Cluster0041: Cell cycle (S/M phase)
DUS4L;205761_s_at	205761_s_at	DUS4L	dihydrouridine synthase 4-like (S. cerevisiae)		GO:0008033,%biological_process%cellular process%cellular metabolic process%nucleobase, nucleoside, nucleotide and nucleic acid metabolic process%RNA metabolic process%RNA processing%tRNA processing; %biological_process%cellular process%cellular metabolic process%nucleobase, nucleoside, nucleotide and nucleic acid metabolic process%RNA metabolic process%tRNA metabolic process%tRNA processing; %bio…	11062	7	107204431	-	-	Cluster0285	C_152	No Class	Cluster0041: Cell cycle (S/M phase)
EIF4E;201436_at	201436_at	EIF4E	eIF4E is a central node of an RNA regulon that governs cellular proliferation	17074885	GO:0000339,%molecular_function%binding%nucleic acid binding%RNA binding%RNA cap binding;;;GO:0003743,%molecular_function%binding%nucleic acid binding%translation factor activity, nucleic acid binding%translation initiation factor activity; %molecular_function%translation regulator activity%translation factor activity, nucleic acid binding%translation initiation factor activity;;;GO:0005515,%molec…	1977	4	99799606	04150, 04910	mTOR signaling pathway, Insulin signaling pathway	No Class	No Class	C_020_General_HK	Cluster0041: Cell cycle (S/M phase)
EXOSC3;223489_x_at	223489_x_at	EXOSC3	Exosome complex. 3' to 5' exonucleases implicated in cell division and chromosome segregation	19225159	GO:0000175,%molecular_function%catalytic activity%hydrolase activity%hydrolase activity, acting on ester bonds%nuclease activity%exonuclease activity%3'-5' exonuclease activity%3'-5'-exoribonuclease activity; %molecular_function%catalytic activity%hydrolase activity%hydrolase activity, acting on ester bonds%nuclease activity%exonuclease activity%exonuclease activity, active with either ribo- or d…	51010	9	37780307	3018	RNA degradation	Cluster0354	C_526	No Class	Cluster0041: Cell cycle (S/M phase)
EXOSC7;212627_s_at	212627_s_at	EXOSC7	Exosome complex. 3' to 5' exonucleases implicated in cell division and chromosome segregation	19225159	GO:0000175,%molecular_function%catalytic activity%hydrolase activity%hydrolase activity, acting on ester bonds%nuclease activity%exonuclease activity%3'-5' exonuclease activity%3'-5'-exoribonuclease activity; %molecular_function%catalytic activity%hydrolase activity%hydrolase activity, acting on ester bonds%nuclease activity%exonuclease activity%exonuclease activity, active with either ribo- or d…	23016	3	45017740	3018	RNA degradation	No Class	No Class	C_002_General_HK_(ribosone,proteasome, etc)	Cluster0041: Cell cycle (S/M phase)
FAM119A;235177_at	235177_at	FAM119A	methyltransferase like 21A		GO:0016020,%cellular_component%cell#cell part%membrane; %cellular_component%cell part%membrane;;;GO:0016021,%cellular_component%cell#cell part%membrane#membrane part%intrinsic to membrane%integral to membrane; %cellular_component%cell#cell part%membrane part%intrinsic to membrane%integral to membrane; %cellular_component%cell part%membrane#membrane part%intrinsic to membrane%integral to membrane;…	151194	2	208473838	-	-	No Class	No Class	No Class	Cluster0041: Cell cycle (S/M phase)
GINS2;221521_s_at	221521_s_at	GINS2	Cdc45/Mcm2-7/GINS helicase complex interacts with DNA polymerase epsilon in rolling circle DNA synthesis	22474384	GO:0005515,%molecular_function%binding%protein binding;;;GO:0005634,%cellular_component%cell#cell part%intracellular#intracellular part%intracellular organelle%intracellular membrane-bound organelle%nucleus; %cellular_component%cell#cell part%intracellular part%intracellular organelle%intracellular membrane-bound organelle%nucleus; %cellular_component%cell part%intracellular#intracellular part%in…	51659	16	85711280	-	-	Cluster0005	C_006_Cell cycle (S/M phase)	C_024_Cell_cycle_(S/M_phase)	Cluster0041: Cell cycle (S/M phase)
GINS3;218719_s_at	218719_s_at	GINS3	GINS complex subunit 3 (Psf3 homolog)			64785	16	58426297	-	-	No Class	No Class	No Class	Cluster0041: Cell cycle (S/M phase)
GINS3;45633_at	45633_at	GINS3	GINS complex subunit 3 (Psf3 homolog)			64785	16	58426297	-	-	No Class	No Class	No Class	Cluster0041: Cell cycle (S/M phase)
GINS4;211767_at	211767_at	GINS4	GINS complex subunit 4 (Sld5 homolog)			84296	8	41386724	-	-	No Class	No Class	No Class	Cluster0041: Cell cycle (S/M phase)
GSG2;223759_s_at	223759_s_at	GSG2	germ cell associated 2 (haspin)		GO:0000166,%molecular_function%binding%nucleotide binding;;;GO:0000287,%molecular_function%binding%ion binding%metal ion binding%magnesium ion binding;;;GO:0004674,%molecular_function%catalytic activity%transferase activity%transferase activity, transferring phosphorus-containing groups%kinase activity%protein kinase activity%protein serine/threonine kinase activity; %molecular_function%catalytic…	83903	17	3627196	-	-	No Class	No Class	No Class	Cluster0041: Cell cycle (S/M phase)
GSTCD;235387_at	235387_at	GSTCD	glutathione S-transferase, C-terminal domain containing		GO:0016740,%molecular_function%catalytic activity%transferase activity;;;	79807	4	106629940; 106631969	-	-	No Class	No Class	No Class	Cluster0041: Cell cycle (S/M phase)
GTF2E1;205930_at	205930_at	GTF2E1	general transcription factor IIE, polypeptide 1, alpha 56kDa		GO:0005515,%molecular_function%binding%protein binding;;;GO:0005634,%cellular_component%cell#cell part%intracellular#intracellular part%intracellular organelle%intracellular membrane-bound organelle%nucleus; %cellular_component%cell#cell part%intracellular part%intracellular organelle%intracellular membrane-bound organelle%nucleus; %cellular_component%cell part%intracellular#intracellular part%in…	2960	3	120461557	3022	Basal transcription factors	No Class	No Class	No Class	Cluster0041: Cell cycle (S/M phase)
GTSE1;204315_s_at	204315_s_at	GTSE1	G-2 and S-phase expressed 1		GO:0000085,%biological_process%cellular process%cell cycle#cell cycle process%cell cycle phase%G2 phase%G2 phase of mitotic cell cycle; %biological_process%cellular process%cell cycle#cell cycle process%cell cycle phase%interphase#G2 phase%G2 phase of mitotic cell cycle; %biological_process%cellular process%cell cycle#cell cycle process%cell cycle phase%interphase%interphase of mitotic cell cycle…	51512	22	46692637	4115	p53 signaling pathway	Cluster0005	C_006_Cell cycle (S/M phase)	No Class	Cluster0041: Cell cycle (S/M phase)
IMMP1L;230556_at	230556_at	IMMP1L	IMP1 inner mitochondrial membrane peptidase-like (S. cerevisiae)		GO:0005739,%cellular_component%cell#cell part%intracellular#intracellular part%cytoplasm#cytoplasmic part%mitochondrion; %cellular_component%cell#cell part%intracellular#intracellular part%cytoplasmic part%mitochondrion; %cellular_component%cell#cell part%intracellular#intracellular part%intracellular organelle%intracellular membrane-bound organelle%mitochondrion; %cellular_component%cell#cell pa…	196294	11	31453948	3060	Protein export	Cluster0909	No Class	No Class	Cluster0041: Cell cycle (S/M phase)
KIF20B;205235_s_at	205235_s_at	KIF20B	kinesin family member 20B			9585	10	91461366	-	-	Cluster0005	C_006_Cell cycle (S/M phase)	No Class	Cluster0041: Cell cycle (S/M phase)
KLHL7;220239_at	220239_at	KLHL7	Implicated in dominant retinitis pigmentosa	21828050	GO:0005515,%molecular_function%binding%protein binding;;;GO:0005634,%cellular_component%cell#cell part%intracellular#intracellular part%intracellular organelle%intracellular membrane-bound organelle%nucleus; %cellular_component%cell#cell part%intracellular part%intracellular organelle%intracellular membrane-bound organelle%nucleus; %cellular_component%cell part%intracellular#intracellular part%in…	55975	7	23145352; 23145916	-	-	Cluster0775	C_446	C_003_High_in_Testis	Cluster0041: Cell cycle (S/M phase)
LOC643749;236555_at	236555_at	LOC643749	TRAF3IP2-AS1 Antisense lncRNA. Promoter overlaps with with Rev3			643749	6	-	-	-	No Class	No Class	No Class	Cluster0041: Cell cycle (S/M phase)
MAD2L1;1554768_a_at	1554768_a_at	MAD2L1	MAD2 mitotic arrest deficient-like 1 (yeast)		GO:0000776,%cellular_component%cell#cell part%intracellular#intracellular part%intracellular organelle%intracellular non-membrane-bound organelle%chromosome#chromosomal part%chromosome, pericentric region#kinetochore; %cellular_component%cell#cell part%intracellular#intracellular part%intracellular organelle%intracellular non-membrane-bound organelle%chromosome#chromosomal part%kinetochore; %cell…	4085	4	120980578	04110, 04114, 04914	Cell cycle, Oocyte meiosis, Progesterone-mediated oocyte maturation	No Class	No Class	No Class	Cluster0041: Cell cycle (S/M phase)
MAD2L1;203362_s_at	203362_s_at	MAD2L1	MAD2 mitotic arrest deficient-like 1 (yeast)		GO:0000776,%cellular_component%cell#cell part%intracellular#intracellular part%intracellular organelle%intracellular non-membrane-bound organelle%chromosome#chromosomal part%chromosome, pericentric region#kinetochore; %cellular_component%cell#cell part%intracellular#intracellular part%intracellular organelle%intracellular non-membrane-bound organelle%chromosome#chromosomal part%kinetochore; %cell…	4085	4	120980578	04110, 04114, 04914	Cell cycle, Oocyte meiosis, Progesterone-mediated oocyte maturation	Cluster0005	C_006_Cell cycle (S/M phase)	C_024_Cell_cycle_(S/M_phase)	Cluster0041: Cell cycle (S/M phase)
Magmas;218969_at	218969_at	Magmas	Nuclear-encoded mitochrondrial gene, growth factor-regulated, elevated in cancer	20053669	GO:0000299,%cellular_component%cell#cell part%cell fraction%membrane fraction%integral to membrane of membrane fraction; %cellular_component%cell part%cell fraction%membrane fraction%integral to membrane of membrane fraction;;;GO:0005625,%cellular_component%cell#cell part%cell fraction%soluble fraction; %cellular_component%cell part%cell fraction%soluble fraction;;;GO:0005737,%cellular_component%…	51025	16	4390252	-	-	Cluster0046	No Class	No Class	Cluster0041: Cell cycle (S/M phase)
MED20;212872_s_at	212872_s_at	MED20	mediator complex subunit 20		GO:0003899,%molecular_function%catalytic activity%transferase activity%transferase activity, transferring phosphorus-containing groups%nucleotidyltransferase activity%DNA-directed RNA polymerase activity;;;GO:0005515,%molecular_function%binding%protein binding;;;GO:0005634,%cellular_component%cell#cell part%intracellular#intracellular part%intracellular organelle%intracellular membrane-bound orga…	9477	6	41873092	-	-	Cluster0034	C_039	No Class	Cluster0041: Cell cycle (S/M phase)
MELK;204825_at	204825_at	MELK	maternal embryonic leucine zipper kinase		GO:0000166,%molecular_function%binding%nucleotide binding;;;GO:0004674,%molecular_function%catalytic activity%transferase activity%transferase activity, transferring phosphorus-containing groups%kinase activity%protein kinase activity%protein serine/threonine kinase activity; %molecular_function%catalytic activity%transferase activity%transferase activity, transferring phosphorus-containing group…	9833	9	36572904	-	-	Cluster0005	C_006_Cell cycle (S/M phase)	No Class	Cluster0041: Cell cycle (S/M phase)
MSI2;243010_at	243011_at	MSI2	musashi homolog 2 (Drosophila)		GO:0000166,%molecular_function%binding%nucleotide binding;;;GO:0003723,%molecular_function%binding%nucleic acid binding%RNA binding;;;GO:0005737,%cellular_component%cell#cell part%intracellular#intracellular part%cytoplasm; %cellular_component%cell#cell part%intracellular part%cytoplasm; %cellular_component%cell part%intracellular#intracellular part%cytoplasm; %cellular_component%cell part%intrac…	124540	17	55333930; 55334373	-	-	No Class	No Class	No Class	Cluster0041: Cell cycle (S/M phase)
NA;223539_s_at	223539_s_at	NA	SERF1B small EDRK-rich factor 1B (centromeric)			NA	-	-	-	-	No Class	No Class	No Class	Cluster0041: Cell cycle (S/M phase)
NA;224623_at	224623_at	NA	Thoc3, involved in nuclear export/import	21525145		NA	-	-	-	-	No Class	No Class	No Class	Cluster0041: Cell cycle (S/M phase)
NA;241466_at	241466_at	NA	MTL5; Metalothionein-like protein 5. Regulated in meiosis	14648882		NA	-	-	-	-	No Class	No Class	No Class	Cluster0041: Cell cycle (S/M phase)
NOP56;200874_s_at	200874_s_at	NOP56	NOP56 and fibrillarin, a putative methyl transferase, interact only during telophase when rDNA gene transcription and pre-rRNA methylation are known to commence	15930015		10528	20	2633253	-	-	Cluster0009	No Class	No Class	Cluster0041: Cell cycle (S/M phase)
NUP37;218622_at	218622_at	NUP37	nucleoporin 37kDa		GO:0005634,%cellular_component%cell#cell part%intracellular#intracellular part%intracellular organelle%intracellular membrane-bound organelle%nucleus; %cellular_component%cell#cell part%intracellular part%intracellular organelle%intracellular membrane-bound organelle%nucleus; %cellular_component%cell part%intracellular#intracellular part%intracellular organelle%intracellular membrane-bound organe…	79023	12	102467974	-	-	Cluster0397	C_569	C_002_General_HK_(ribosone,proteasome, etc)	Cluster0041: Cell cycle (S/M phase)
OIP5;213599_at	213599_at	OIP5	Opa interacting protein 5		GO:0000785,%cellular_component%cell#cell part%intracellular#intracellular part%intracellular organelle%intracellular non-membrane-bound organelle%chromosome#chromosomal part%chromatin; %cellular_component%cell#cell part%intracellular#intracellular part%intracellular organelle#intracellular organelle part%chromosomal part%chromatin; %cellular_component%cell#cell part%intracellular#intracellular pa…	11339	15	41601467	-	-	Cluster0005	C_006_Cell cycle (S/M phase)	C_003_High_in_Testis	Cluster0041: Cell cycle (S/M phase)
ORC6L;219105_x_at	219105_x_at	ORC6L	origin recognition complex, subunit 6 like (yeast)		GO:0003677,%molecular_function%binding%nucleic acid binding%DNA binding;;;GO:0005515,%molecular_function%binding%protein binding;;;GO:0005634,%cellular_component%cell#cell part%intracellular#intracellular part%intracellular organelle%intracellular membrane-bound organelle%nucleus; %cellular_component%cell#cell part%intracellular part%intracellular organelle%intracellular membrane-bound organelle%…	23594	16	46723557	4110	Cell cycle	Cluster0005	C_006_Cell cycle (S/M phase)	No Class	Cluster0041: Cell cycle (S/M phase)
PAK1IP1;218886_at	218886_at	PAK1IP1	PAK1 interacting protein 1		GO:0005634,%cellular_component%cell#cell part%intracellular#intracellular part%intracellular organelle%intracellular membrane-bound organelle%nucleus; %cellular_component%cell#cell part%intracellular part%intracellular organelle%intracellular membrane-bound organelle%nucleus; %cellular_component%cell part%intracellular#intracellular part%intracellular organelle%intracellular membrane-bound organe…	55003	6	10695187	-	-	Cluster0904	No Class	C_031_High_in_Prostate	Cluster0041: Cell cycle (S/M phase)
PCGF6;224326_s_at	224326_s_at	PCGF6	MBLR. RING finger protein resembling mammalian Polycomb gene products, is regulated by cell cycle-dependent phosphorylation	12167161	GO:0003700,%molecular_function%binding%nucleic acid binding%DNA binding%transcription factor activity; %molecular_function%transcription regulator activity%transcription factor activity;;;GO:0005515,%molecular_function%binding%protein binding;;;GO:0005634,%cellular_component%cell#cell part%intracellular#intracellular part%intracellular organelle%intracellular membrane-bound organelle%nucleus; %ce…	84108	10	105062553	-	-	No Class	No Class	No Class	Cluster0041: Cell cycle (S/M phase)
PCNA;201202_at	201202_at	PCNA	proliferating cell nuclear antigen		GO:0000307,%cellular_component%cell#cell part%intracellular#intracellular part%cyclin-dependent protein kinase holoenzyme complex; %cellular_component%cell#cell part%intracellular part%cyclin-dependent protein kinase holoenzyme complex; %cellular_component%cell part%intracellular#intracellular part%cyclin-dependent protein kinase holoenzyme complex; %cellular_component%cell part%intracellular par…	5111	20	5095599	03030, 03410, 03420, 03430, 04110	DNA replication, Base excision repair, Nucleotide excision repair, Mismatch repair, Cell cycle	Cluster0005	C_006_Cell cycle (S/M phase)	C_024_Cell_cycle_(S/M_phase)	Cluster0041: Cell cycle (S/M phase)
PHF5A;225309_at	225309_at	PHF5A	Interacts with ATP-dependent helicases EP400 and DDX1	18758164	GO:0000398,%biological_process%cellular process%cellular metabolic process%nucleobase, nucleoside, nucleotide and nucleic acid metabolic process%RNA metabolic process%mRNA metabolic process%mRNA processing%nuclear mRNA splicing, via spliceosome; %biological_process%cellular process%cellular metabolic process%nucleobase, nucleoside, nucleotide and nucleic acid metabolic process%RNA metabolic proce…	84844	22	41855721	3040	Spliceosome	No Class	No Class	No Class	Cluster0041: Cell cycle (S/M phase)
PTTG1;203554_x_at	203554_x_at	PTTG1	pituitary tumor-transforming 1		GO:0003700,%molecular_function%binding%nucleic acid binding%DNA binding%transcription factor activity; %molecular_function%transcription regulator activity%transcription factor activity;;;GO:0004869,%molecular_function%enzyme regulator activity%enzyme inhibitor activity%protease inhibitor activity%endopeptidase inhibitor activity%cysteine protease inhibitor activity;;;GO:0005515,%molecular_functi…	9232	5	159848864	04110, 04114	Cell cycle, Oocyte meiosis	Cluster0005	C_006_Cell cycle (S/M phase)	C_024_Cell_cycle_(S/M_phase)	Cluster0041: Cell cycle (S/M phase)
RTN4IP1;1555679_a_at	1555679_a_at	RTN4IP1	Interacts with Nogo, proliferation inhibitor	12067236	GO:0005488,%molecular_function%binding;;;GO:0005739,%cellular_component%cell#cell part%intracellular#intracellular part%cytoplasm#cytoplasmic part%mitochondrion; %cellular_component%cell#cell part%intracellular#intracellular part%cytoplasmic part%mitochondrion; %cellular_component%cell#cell part%intracellular#intracellular part%intracellular organelle%intracellular membrane-bound organelle%mitoch…	84816	6	107018904	-	-	No Class	No Class	No Class	Cluster0041: Cell cycle (S/M phase)
RTN4IP1;224509_s_at	224509_s_at	RTN4IP1	reticulon 4 interacting protein 1		GO:0005488,%molecular_function%binding;;;GO:0005739,%cellular_component%cell#cell part%intracellular#intracellular part%cytoplasm#cytoplasmic part%mitochondrion; %cellular_component%cell#cell part%intracellular#intracellular part%cytoplasmic part%mitochondrion; %cellular_component%cell#cell part%intracellular#intracellular part%intracellular organelle%intracellular membrane-bound organelle%mitoch…	84816	6	107018904	-	-	No Class	No Class	No Class	Cluster0041: Cell cycle (S/M phase)
SGOL2;235425_at	235425_at	SGOL2	Mad1/Cdc20-like interactor of Mad2 I nprophase	21666598	GO:0000775,%cellular_component%cell#cell part%intracellular#intracellular part%intracellular organelle%intracellular non-membrane-bound organelle%chromosome#chromosomal part%chromosome, pericentric region; %cellular_component%cell#cell part%intracellular#intracellular part%intracellular organelle#intracellular organelle part%chromosomal part%chromosome, pericentric region; %cellular_component%cel…	151246	2	201390864	-	-	No Class	C_525	No Class	Cluster0041: Cell cycle (S/M phase)
TCOF1;202384_s_at	202384_s_at	TCOF1	Treacle. Required for proliferation in neural crest	16938878	GO:0001501,%biological_process%developmental process%anatomical structure development%organ development%skeletal development; %biological_process%developmental process%anatomical structure development%system development#organ development%skeletal development; %biological_process%developmental process%multicellular organismal development#system development#organ development%skeletal development; %…	6949	5	149737201	-	-	No Class	No Class	No Class	Cluster0041: Cell cycle (S/M phase)
TMEM48;218073_s_at	218073_s_at	TMEM48	Nucleoporin, part of ALADIN complex	19703420	GO:0005634,%cellular_component%cell#cell part%intracellular#intracellular part%intracellular organelle%intracellular membrane-bound organelle%nucleus; %cellular_component%cell#cell part%intracellular part%intracellular organelle%intracellular membrane-bound organelle%nucleus; %cellular_component%cell part%intracellular#intracellular part%intracellular organelle%intracellular membrane-bound organe…	55706	1	54231134	-	-	Cluster0005	No Class	No Class	Cluster0041: Cell cycle (S/M phase)
TRIM59;227801_at	227801_at	TRIM59	Oncogene	21593385	GO:0005515,%molecular_function%binding%protein binding;;;GO:0005622,%cellular_component%cell#cell part%intracellular; %cellular_component%cell part%intracellular;;;GO:0008270,%molecular_function%binding%ion binding%cation binding%transition metal ion binding%zinc ion binding; %molecular_function%binding%ion binding%metal ion binding%transition metal ion binding%zinc ion binding;;;GO:0016020,%cell…	286827	3	160153291	-	-	No Class	No Class	No Class	Cluster0041: Cell cycle (S/M phase)
UBE2C;202954_at	202954_at	UBE2C	Involved in ubiquitination and turnover of cyclinB1	22286100	GO:0004842,%molecular_function%catalytic activity%ligase activity%ligase activity, forming carbon-nitrogen bonds%acid-amino acid ligase activity%small conjugating protein ligase activity%ubiquitin-protein ligase activity; %molecular_function%catalytic activity%small protein conjugating enzyme activity%ubiquitin-protein ligase activity;;;GO:0006511,%biological_process%cellular process%cellular met…	11065	20	44441254; 44441671	4120	Ubiquitin mediated proteolysis	Cluster0005	C_006_Cell cycle (S/M phase)	C_024_Cell_cycle_(S/M_phase)	Cluster0041: Cell cycle (S/M phase)
UBE2T;223229_at	223229_at	UBE2T	UBE2T and FANCM are functionally linked to nucleotide excision repair	22615860	GO:0004842,%molecular_function%catalytic activity%ligase activity%ligase activity, forming carbon-nitrogen bonds%acid-amino acid ligase activity%small conjugating protein ligase activity%ubiquitin-protein ligase activity; %molecular_function%catalytic activity%small protein conjugating enzyme activity%ubiquitin-protein ligase activity;;;GO:0006512,%biological_process%cellular process%cellular met…	29089	1	202300785	-	-	Cluster0005	C_045	No Class	Cluster0041: Cell cycle (S/M phase)
UHRF1;225655_at	225655_at	UHRF1	Key regulator, phosphorylated in M phase	22411829	GO:0003700,%molecular_function%binding%nucleic acid binding%DNA binding%transcription factor activity; %molecular_function%transcription regulator activity%transcription factor activity;;;GO:0003702,%molecular_function%transcription regulator activity%RNA polymerase II transcription factor activity;;;GO:0005515,%molecular_function%binding%protein binding;;;GO:0005634,%cellular_component%cell#cell…	29128	19	4909509; 4910565	-	-	Cluster0968	No Class	No Class	Cluster0041: Cell cycle (S/M phase)
UNG;202330_s_at	202330_s_at	UNG	uracil-DNA glycosylase		GO:0004844,%molecular_function%catalytic activity%hydrolase activity%hydrolase activity, acting on glycosyl bonds%hydrolase activity, hydrolyzing N-glycosyl compounds%DNA N-glycosylase activity%uracil DNA N-glycosylase activity;;;GO:0005515,%molecular_function%binding%protein binding;;;GO:0005634,%cellular_component%cell#cell part%intracellular#intracellular part%intracellular organelle%intracell…	7374	12	109535414; 109536006	03410, 05340	Base excision repair, Primary immunodeficiency	Cluster0005	No Class	No Class	Cluster0041: Cell cycle (S/M phase)
YARS2;218470_at	218470_at	YARS2	tyrosyl-tRNA synthetase 2, mitochondrial		GO:0000166,%molecular_function%binding%nucleotide binding;;;GO:0004831,%molecular_function%catalytic activity%ligase activity%ligase activity, forming carbon-oxygen bonds%ligase activity, forming aminoacyl-tRNA and related compounds%aminoacyl-tRNA ligase activity%tyrosine-tRNA ligase activity;;;GO:0005515,%molecular_function%binding%protein binding;;;GO:0005524,%molecular_function%binding%nucleot…	51067	12	32899478	970	Aminoacyl-tRNA biosynthesis	Cluster0112	C_053	No Class	Cluster0041: Cell cycle (S/M phase)
ZNF202;204329_s_at	204329_s_at	ZNF202	zinc finger protein 202		GO:0000122,%biological_process%biological regulation%regulation of biological process%negative regulation of biological process%negative regulation of cellular process%negative regulation of cellular metabolic process%negative regulation of nucleobase, nucleoside, nucleotide and nucleic acid metabolic process%negative regulation of transcription%negative regulation of transcription, DNA-dependent…	7753	11	123594996	-	-	No Class	No Class	No Class	Cluster0041: Cell cycle (S/M phase)

## Sheet: Cluster 10 GO term statistics
Significantly overepresented GO term	Cluster 10 genes	Gene count # total genes	Corrected P value
GO:0007049,%biological_process%cellular process%cell cycle;	mcm6;lig1;e2f8;h2afx;kifc1;kif22;cdca3;sgol2;ndc80;racgap1;ncapg2;anln;zwint;ckap2;smc4;ncapd2;pbk;mcm8;mcm2;fancd2;tfdp1;brca2;e2f7;lin9;mcm7;ccne2;brca1;ccnf;prc1;tpx2;nuf2;kif11;mki67;spc25;pola1;spag5;cdc25c;cdkn3;rad54l;plk1;fanci;smc2;suv39h1;cdc20;cdca2;cenpe;yeats4;cenpf;birc5;spc24;cdca5;clspn;nusap1;cep55;kntc1;rad51;gtse1;stmn1;exo1;bub1;nek2;ccna2;aspm;kif23;ttk;kif2c;dsn1;ccnb2;timel…	76#658	0
GO:0022402,%biological_process%cellular process%cell cycle#cell cycle process; %biological_process%cellular process%cell cycle process;	ccnf;prc1;tpx2;nuf2;kif11;h2afx;spc25;pola1;kifc1;spag5;kif22;cdc25c;cdkn3;rad54l;cdca3;plk1;smc2;ndc80;cdc20;racgap1;cdca2;cenpe;yeats4;cenpf;ncapg2;birc5;anln;zwint;spc24;cdca5;nusap1;cep55;kntc1;rad51;gtse1;stmn1;smc4;nek2;ncapd2;bub1;exo1;ccna2;aspm;kif23;pbk;ttk;kif2c;ccnb2;dsn1;timeless;aurkb;cdt1;tfdp1;brca2;fbxo5;sgol1;c13orf34;lin9;ncapg;ccne2;brca1;cit	62#527	0
GO:0006259,%biological_process%cellular process%cellular metabolic process%nucleobase, nucleoside, nucleotide and nucleic acid metabolic process%DNA metabolic process; %biological_process%metabolic process%cellular metabolic process%nucleobase, nucleoside, nucleotide and nucleic acid metabolic process%DNA metabolic process; %biological_process%metabolic process%macromolecule metabolic process%bio…	mcm6;lig1;h2afz;rfc4;rfc3;h2afx;cbx5;pola1;blm;mcm4;rad54l;rrm1;pole2;dtl;smc2;fanci;suv39h1;pold3;dut;yeats4;top2a;mcm10;pola2;clspn;polq;whsc1;tyms;rad51;hltf;neil3;smc4;exo1;rfc5;orc1l;mcm2;mcm8;cdt1;rrm2;fancd2;fancb;fen1;brca2;parp2;rad51ap1;lin9;brca1;ccne2;mcm7	48#659	4.5161e-58
GO:0043228,%cellular_component%organelle%non-membrane-bound organelle;	tmpo;h2afz;h2afx;cbx5;kifc1;kif22;cenpi;blm;sgol2;ndc80;mlf1ip;racgap1;top2a;anln;zwint;cenpn;cenpk;ckap2;smc4;ncapd2;cep152;mcm2;kif4a;fancd2;brca2;mcm7;brca1;prc1;tpx2;nuf2;rfc4;cenpl;kif11;mki67;rfc3;spc25;pola1;spag5;kif20a;plk1;fanci;kif15;smc2;suv39h1;pold3;cdc20;cenpe;cenpf;birc5;cdca5;clspn;pola2;spc24;nusap1;kntc1;kif18a;rad51;gtse1;stmn1;bub1;nek2;kif14;rfc5;kif23;ttk;kif2c;dsn1;ccnb2;t…	74#1535	8.45048e-54
GO:0043232,%cellular_component%cell#cell part%intracellular#intracellular part%intracellular organelle%intracellular non-membrane-bound organelle; %cellular_component%cell#cell part%intracellular part%intracellular organelle%intracellular non-membrane-bound organelle; %cellular_component%cell part%intracellular#intracellular part%intracellular organelle%intracellular non-membrane-bound organelle;…	tmpo;h2afz;h2afx;cbx5;kifc1;kif22;cenpi;blm;sgol2;ndc80;mlf1ip;racgap1;top2a;anln;zwint;cenpn;cenpk;ckap2;smc4;ncapd2;cep152;mcm2;kif4a;fancd2;brca2;mcm7;brca1;prc1;tpx2;nuf2;rfc4;cenpl;kif11;mki67;rfc3;spc25;pola1;spag5;kif20a;plk1;fanci;kif15;smc2;suv39h1;pold3;cdc20;cenpe;cenpf;birc5;cdca5;clspn;pola2;spc24;nusap1;kntc1;kif18a;rad51;gtse1;stmn1;bub1;nek2;kif14;rfc5;kif23;ttk;kif2c;dsn1;ccnb2;t…	74#1535	8.45048e-54
GO:0022403,%biological_process%cellular process%cell cycle#cell cycle process%cell cycle phase; %biological_process%cellular process%cell cycle process%cell cycle phase;	ccnf;tpx2;nuf2;kif11;h2afx;spc25;pola1;kifc1;spag5;kif22;cdc25c;cdkn3;rad54l;cdca3;plk1;smc2;ndc80;cdc20;cdca2;cenpe;yeats4;cenpf;ncapg2;birc5;anln;zwint;spc24;cdca5;nusap1;cep55;kntc1;rad51;gtse1;smc4;nek2;bub1;exo1;ncapd2;ccna2;aspm;kif23;pbk;ttk;kif2c;ccnb2;dsn1;timeless;aurkb;cdt1;tfdp1;brca2;fbxo5;sgol1;c13orf34;ncapg;cit	56#314	1.18602e-53
GO:0000278,%biological_process%cellular process%cell cycle%mitotic cell cycle;	ccnf;prc1;tpx2;nuf2;kif11;spc25;pola1;kifc1;spag5;kif22;cdc25c;cdkn3;cdca3;plk1;smc2;ndc80;cdc20;cdca2;cenpe;yeats4;cenpf;ncapg2;birc5;anln;zwint;spc24;cdca5;nusap1;cep55;kntc1;gtse1;stmn1;smc4;nek2;bub1;ncapd2;ccna2;aspm;kif23;pbk;ttk;kif2c;ccnb2;dsn1;timeless;aurkb;cdt1;tfdp1;brca2;fbxo5;sgol1;c13orf34;ncapg;cit	54#281	1.80764e-53
GO:0000279,%biological_process%cellular process%cell cycle#cell cycle process%cell cycle phase%M phase; %biological_process%cellular process%cell cycle process%cell cycle phase%M phase;	ccnf;tpx2;nuf2;kif11;h2afx;spc25;kifc1;spag5;kif22;cdc25c;rad54l;cdca3;plk1;smc2;ndc80;cdc20;cdca2;cenpe;yeats4;cenpf;ncapg2;birc5;anln;zwint;spc24;cdca5;nusap1;cep55;kntc1;rad51;gtse1;smc4;nek2;bub1;exo1;ncapd2;ccna2;aspm;kif23;pbk;ttk;kif2c;ccnb2;dsn1;timeless;aurkb;brca2;fbxo5;sgol1;c13orf34;ncapg;cit	52#257	1.31976e-52
GO:0007067,%biological_process%cellular process%cell cycle#cell cycle process%cell cycle phase%M phase%M phase of mitotic cell cycle#mitosis; %biological_process%cellular process%cell cycle#cell cycle process%cell cycle phase%mitosis; %biological_process%cellular process%cell cycle%mitotic cell cycle#M phase of mitotic cell cycle#mitosis; %biological_process%cellular process%cell cycle process%ce…	ccnf;tpx2;nuf2;kif11;spc25;kifc1;spag5;kif22;cdc25c;cdca3;plk1;smc2;ndc80;cdc20;cdca2;cenpe;yeats4;cenpf;ncapg2;birc5;anln;zwint;spc24;cdca5;nusap1;cep55;kntc1;gtse1;smc4;bub1;ncapd2;nek2;ccna2;aspm;kif23;pbk;ttk;kif2c;ccnb2;dsn1;timeless;aurkb;fbxo5;sgol1;c13orf34;ncapg;cit	47#206	7.74593e-50
GO:0000087,%biological_process%cellular process%cell cycle#cell cycle process%cell cycle phase%M phase%M phase of mitotic cell cycle; %biological_process%cellular process%cell cycle%mitotic cell cycle#M phase of mitotic cell cycle; %biological_process%cellular process%cell cycle process%cell cycle phase%M phase%M phase of mitotic cell cycle;	ccnf;tpx2;nuf2;kif11;spc25;kifc1;spag5;kif22;cdc25c;cdca3;plk1;smc2;ndc80;cdc20;cdca2;cenpe;yeats4;cenpf;ncapg2;birc5;anln;zwint;spc24;cdca5;nusap1;cep55;kntc1;gtse1;smc4;bub1;ncapd2;nek2;ccna2;aspm;kif23;pbk;ttk;kif2c;ccnb2;dsn1;timeless;aurkb;fbxo5;sgol1;c13orf34;ncapg;cit	47#208	1.14936e-49
GO:0051301,%biological_process%cellular process%cell division;	ccnf;prc1;lig1;nuf2;kif11;spc25;kifc1;spag5;cdc25c;cdca3;smc2;sgol2;ndc80;cdc20;racgap1;cdca2;cenpe;cenpf;ncapg2;birc5;anln;zwint;spc24;cdca5;nusap1;cep55;kntc1;smc4;bub1;ncapd2;nek2;ccna2;aspm;kif23;ccnb2;dsn1;timeless;aurkb;brca2;fbxo5;sgol1;c13orf34;ncapg;ccne2;cit	45#213	5.40814e-46
GO:0005694,%cellular_component%cell#cell part%intracellular#intracellular part%intracellular organelle%intracellular non-membrane-bound organelle%chromosome; %cellular_component%cell#cell part%intracellular part%intracellular organelle%intracellular non-membrane-bound organelle%chromosome; %cellular_component%cell part%intracellular#intracellular part%intracellular organelle%intracellular non-mem…	tmpo;h2afz;rfc4;nuf2;rfc3;cenpl;h2afx;cbx5;spc25;pola1;kif22;cenpi;blm;smc2;sgol2;fanci;suv39h1;pold3;ndc80;mlf1ip;cenpe;cenpf;top2a;birc5;zwint;spc24;pola2;cdca5;cenpn;clspn;cenpk;rad51;smc4;bub1;ncapd2;rfc5;mcm2;kif2c;dsn1;timeless;aurkb;cdt1;fancd2;cenpm;sgol1;mcm7	46#313	1.85622e-39
GO:0044427,%cellular_component%cell#cell part%intracellular#intracellular part%intracellular organelle%intracellular non-membrane-bound organelle%chromosome#chromosomal part; %cellular_component%cell#cell part%intracellular#intracellular part%intracellular organelle#intracellular organelle part%chromosomal part; %cellular_component%cell#cell part%intracellular#intracellular part%intracellular org…	tmpo;h2afz;rfc4;nuf2;rfc3;cenpl;h2afx;cbx5;spc25;pola1;kif22;cenpi;blm;smc2;sgol2;suv39h1;pold3;ndc80;mlf1ip;cenpe;cenpf;birc5;zwint;spc24;pola2;cdca5;cenpn;cenpk;smc4;bub1;ncapd2;rfc5;mcm2;kif2c;dsn1;timeless;aurkb;cdt1;cenpm;sgol1;mcm7	41#263	6.10593e-36
GO:0044430,%cellular_component%cell#cell part%intracellular#intracellular part%intracellular organelle%intracellular non-membrane-bound organelle%cytoskeleton#cytoskeletal part; %cellular_component%cell#cell part%intracellular#intracellular part%intracellular organelle#intracellular organelle part%cytoskeletal part; %cellular_component%cell#cell part%intracellular#intracellular part%intracellular…	prc1;tpx2;kif11;kifc1;spag5;kif22;kif20a;plk1;kif15;cdc20;racgap1;cenpe;cenpf;top2a;birc5;anln;nusap1;ckap2;kntc1;kif18a;gtse1;bub1;nek2;stmn1;kif14;cep152;kif23;ttk;kif2c;kif4a;aurkb;brca2;fbxo5;brca1	34#556	3.12841e-32
GO:0005634,%cellular_component%cell#cell part%intracellular#intracellular part%intracellular organelle%intracellular membrane-bound organelle%nucleus; %cellular_component%cell#cell part%intracellular part%intracellular organelle%intracellular membrane-bound organelle%nucleus; %cellular_component%cell part%intracellular#intracellular part%intracellular organelle%intracellular membrane-bound organe…	tmpo;mcm6;lig1;e2f8;h2afz;h2afx;cbx5;kifc1;kif22;cenpi;blm;cdca7;sgol2;ndc80;mlf1ip;racgap1;top2a;ncapg2;anln;zwint;cenpn;cenpk;hltf;neil3;smc4;ncapd2;vrk1;casc5;orc1l;mcm8;mcm2;kif4a;fancd2;fancb;tfdp1;fen1;brca2;e2f7;lin9;mcm7;ccne2;brca1;ccnf;kiaa0101;prc1;tpx2;rfc4;nuf2;rfc3;cenpl;mki67;foxm1;spc25;pola1;cdc25c;cdca7l;mcm4;rad54l;pole2;dtl;plk1;smc2;fanci;suv39h1;pold3;c12orf48;dut;cdca2;cenp…	105#4024	5.91367e-31
GO:0000775,%cellular_component%cell#cell part%intracellular#intracellular part%intracellular organelle%intracellular non-membrane-bound organelle%chromosome#chromosomal part%chromosome, pericentric region; %cellular_component%cell#cell part%intracellular#intracellular part%intracellular organelle#intracellular organelle part%chromosomal part%chromosome, pericentric region; %cellular_component%cel…	cenpk;nuf2;cenpl;cbx5;spc25;bub1;kif22;cenpi;sgol2;mlf1ip;ndc80;kif2c;cenpe;dsn1;cenpf;aurkb;birc5;zwint;spc24;cenpm;cenpn;sgol1	22#66	1.3611e-26
GO:0006260,%biological_process%cellular process%cellular metabolic process%nucleobase, nucleoside, nucleotide and nucleic acid metabolic process%DNA metabolic process%DNA replication; %biological_process%metabolic process%cellular metabolic process%nucleobase, nucleoside, nucleotide and nucleic acid metabolic process%DNA metabolic process%DNA replication; %biological_process%metabolic process%mac…	mcm6;lig1;tyms;rfc4;rad51;rfc3;pola1;exo1;blm;mcm4;rrm1;rfc5;pole2;orc1l;dtl;pold3;dut;mcm2;mcm8;cdt1;top2a;rrm2;fen1;brca2;mcm10;pola2;polq;lin9;ccne2;mcm7	30#186	2.60513e-26
GO:0015630,%cellular_component%cell#cell part%intracellular#intracellular part%intracellular organelle%intracellular non-membrane-bound organelle%cytoskeleton%microtubule cytoskeleton; %cellular_component%cell#cell part%intracellular part%intracellular organelle%intracellular non-membrane-bound organelle%cytoskeleton%microtubule cytoskeleton; %cellular_component%cell part%intracellular#intracellu…	prc1;tpx2;kif11;kifc1;spag5;kif22;kif20a;plk1;kif15;cdc20;racgap1;cenpe;cenpf;top2a;birc5;nusap1;ckap2;kntc1;kif18a;gtse1;bub1;nek2;stmn1;kif14;cep152;kif23;ttk;kif2c;kif4a;ccnb2;aurkb;brca2;fbxo5;brca1	34#359	3.56323e-22
GO:0006996,%biological_process%cellular process%cellular component organization and biogenesis%organelle organization and biogenesis;	prc1;h2afz;kif11;h2afx;cbx5;kifc1;spag5;kif22;blm;kif20a;smc2;kif15;suv39h1;ndc80;racgap1;cenpe;yeats4;cenpf;top2a;ncapg2;anln;zwint;cdca5;nusap1;whsc1;kif18a;hltf;gtse1;stmn1;smc4;ncapd2;kif14;diaph3;kif23;mcm2;ttk;kif2c;kif4a;brca2;ncapg;brca1	41#1005	5.97424e-22
GO:0007059,%biological_process%cellular process%chromosome segregation;	nuf2;kifc1;smc4;ncapd2;sgol2;smc2;ndc80;cenpe;dsn1;cenpf;top2a;ncapg2;zwint;cdca5;sgol1;ncapg;brca1;nusap1	18#57	3.35916e-21
GO:0006974,%biological_process%response to stimulus%response to endogenous stimulus%response to DNA damage stimulus; %biological_process%response to stimulus%response to stress%response to DNA damage stimulus;	lig1;tyms;rfc4;rad51;rfc3;h2afx;pola1;neil3;gtse1;exo1;blm;rad54l;rfc5;pole2;ccna2;dtl;fanci;pold3;timeless;top2a;fancb;fancd2;brca2;fen1;clspn;polq;parp2;rad51ap1;brca1;mcm7	30#280	5.08672e-21
GO:0005524,%molecular_function%binding%nucleotide binding%purine nucleotide binding%adenyl nucleotide binding%adenyl ribonucleotide binding%ATP binding; %molecular_function%binding%nucleotide binding%purine nucleotide binding%purine ribonucleotide binding%adenyl ribonucleotide binding%ATP binding; %molecular_function%binding%nucleotide binding%ribonucleotide binding%purine ribonucleotide binding%…	mcm6;lig1;tpx2;rfc4;mki67;kif11;plk4;kifc1;kif22;blm;kif20a;mcm4;rad54l;rrm1;plk1;smc2;kif15;fignl1;cenpe;top2a;polq;rad51;kif18a;hltf;smc4;bub1;nek2;trip13;vrk1;kif14;rfc5;atad2;orc1l;kif23;mcm2;mcm8;pbk;ttk;fam83d;kif2c;kif4a;aurkb;hspa14;cit;mcm7	45#1248	5.9646e-20
GO:0032559,%molecular_function%binding%nucleotide binding%purine nucleotide binding%adenyl nucleotide binding%adenyl ribonucleotide binding; %molecular_function%binding%nucleotide binding%purine nucleotide binding%purine ribonucleotide binding%adenyl ribonucleotide binding; %molecular_function%binding%nucleotide binding%ribonucleotide binding%purine ribonucleotide binding%adenyl ribonucleotide bi…	mcm6;lig1;tpx2;rfc4;mki67;kif11;plk4;kifc1;kif22;blm;kif20a;mcm4;rad54l;rrm1;plk1;smc2;kif15;fignl1;cenpe;top2a;polq;rad51;kif18a;hltf;smc4;bub1;nek2;trip13;vrk1;kif14;rfc5;atad2;orc1l;kif23;mcm2;mcm8;pbk;ttk;fam83d;kif2c;kif4a;aurkb;hspa14;cit;mcm7	45#1265	1.61646e-19
GO:0044446,%cellular_component%cell#cell part%intracellular#intracellular part%intracellular organelle#intracellular organelle part; %cellular_component%cell#cell part%intracellular#intracellular part%intracellular organelle part; %cellular_component%cell#cell part%intracellular part%intracellular organelle#intracellular organelle part; %cellular_component%cell#cell part%intracellular part%intrac…	tmpo;e2f8;h2afz;h2afx;cbx5;kifc1;kif22;cenpi;blm;sgol2;ndc80;mlf1ip;racgap1;top2a;anln;zwint;cenpn;cenpk;ckap2;smc4;ncapd2;cep152;mcm2;kif4a;tfdp1;brca2;e2f7;mcm7;brca1;prc1;tpx2;nuf2;rfc4;cenpl;kif11;mki67;rfc3;spc25;pola1;spag5;kif20a;plk1;kif15;smc2;suv39h1;pold3;cdc20;cenpe;yeats4;cenpf;birc5;cdca5;pola2;spc24;polq;nusap1;kntc1;kif18a;rad51;gtse1;stmn1;bub1;nek2;kif14;rfc5;kif23;ttk;ints7;kif…	76#3011	4.38101e-19
GO:0044422,%cellular_component%organelle#organelle part; %cellular_component%organelle part;	tmpo;e2f8;h2afz;h2afx;cbx5;kifc1;kif22;cenpi;blm;sgol2;ndc80;mlf1ip;racgap1;top2a;anln;zwint;cenpn;cenpk;ckap2;smc4;ncapd2;cep152;mcm2;kif4a;tfdp1;brca2;e2f7;mcm7;brca1;prc1;tpx2;nuf2;rfc4;cenpl;kif11;mki67;rfc3;spc25;pola1;spag5;kif20a;plk1;kif15;smc2;suv39h1;pold3;cdc20;cenpe;yeats4;cenpf;birc5;cdca5;pola2;spc24;polq;nusap1;kntc1;kif18a;rad51;gtse1;stmn1;bub1;nek2;kif14;rfc5;kif23;ttk;ints7;kif…	76#3021	5.68435e-19
GO:0009719,%biological_process%response to stimulus%response to endogenous stimulus;	lig1;tyms;rfc4;rad51;rfc3;h2afx;pola1;neil3;gtse1;exo1;blm;rad54l;rfc5;pole2;ccna2;dtl;fanci;pold3;timeless;top2a;fancb;fancd2;brca2;fen1;clspn;polq;parp2;rad51ap1;brca1;mcm7	30#354	3.67325e-18
GO:0005819,%cellular_component%cell#cell part%intracellular#intracellular part%intracellular organelle%intracellular non-membrane-bound organelle%cytoskeleton#cytoskeletal part%spindle; %cellular_component%cell#cell part%intracellular#intracellular part%intracellular organelle%intracellular non-membrane-bound organelle%cytoskeleton%microtubule cytoskeleton#spindle; %cellular_component%cell#cell p…	prc1;kntc1;tpx2;kif11;kifc1;spag5;bub1;kif23;cdc20;racgap1;ttk;kif4a;cenpe;cenpf;aurkb;birc5;fbxo5	17#68	3.67325e-18
GO:0030554,%molecular_function%binding%nucleotide binding%purine nucleotide binding%adenyl nucleotide binding;	mcm6;lig1;tpx2;rfc4;mki67;kif11;plk4;kifc1;kif22;blm;kif20a;mcm4;rad54l;rrm1;plk1;smc2;kif15;fignl1;cenpe;top2a;polq;rad51;kif18a;hltf;smc4;bub1;nek2;trip13;vrk1;kif14;rfc5;atad2;orc1l;kif23;mcm2;mcm8;pbk;ttk;fam83d;kif2c;kif4a;aurkb;hspa14;cit;mcm7	45#1330	5.50867e-18
GO:0006281,%biological_process%cellular process%cellular metabolic process%nucleobase, nucleoside, nucleotide and nucleic acid metabolic process%DNA metabolic process%DNA repair; %biological_process%metabolic process%cellular metabolic process%nucleobase, nucleoside, nucleotide and nucleic acid metabolic process%DNA metabolic process%DNA repair; %biological_process%metabolic process%macromolecule…	lig1;tyms;rfc4;rad51;rfc3;h2afx;pola1;neil3;exo1;blm;rad54l;rfc5;pole2;fanci;pold3;top2a;fancd2;fancb;brca2;fen1;clspn;parp2;polq;rad51ap1;brca1	25#230	1.25767e-17
GO:0005856,%cellular_component%cell#cell part%intracellular#intracellular part%intracellular organelle%intracellular non-membrane-bound organelle%cytoskeleton; %cellular_component%cell#cell part%intracellular part%intracellular organelle%intracellular non-membrane-bound organelle%cytoskeleton; %cellular_component%cell part%intracellular#intracellular part%intracellular organelle%intracellular non…	prc1;tpx2;kif11;kifc1;spag5;kif22;kif20a;plk1;kif15;cdc20;racgap1;cenpe;cenpf;top2a;birc5;anln;nusap1;ckap2;kntc1;kif18a;gtse1;bub1;nek2;stmn1;kif14;cep152;kif23;ttk;kif2c;kif4a;ccnb2;aurkb;brca2;fbxo5;brca1	35#925	1.74069e-16
GO:0016020,%cellular_component%cell#cell part%membrane; %cellular_component%cell part%membrane;	cenpf;tmpo;cbx5;pola1;kiaa1467;kiaa1524	6#5623	-1.72418e-15
GO:0000070,%biological_process%cellular process%cell cycle#cell cycle process%cell cycle phase%M phase%M phase of mitotic cell cycle#mitosis#mitotic sister chromatid segregation; %biological_process%cellular process%cell cycle#cell cycle process%cell cycle phase%mitosis#mitotic sister chromatid segregation; %biological_process%cellular process%cell cycle#cell cycle process%mitotic sister chromati…	smc2;ndc80;kifc1;smc4;ncapd2;cenpe;ncapg2;zwint;cdca5;ncapg;nusap1	11#27	2.14282e-14
GO:0007017,%biological_process%cellular process%cellular component organization and biogenesis%organelle organization and biogenesis%cytoskeleton organization and biogenesis%microtubule-based process;	prc1;kif18a;kif11;kifc1;gtse1;stmn1;spag5;kif22;kif20a;kif14;kif15;kif23;ndc80;ttk;kif2c;kif4a;cenpe;zwint;brca1;nusap1	20#180	3.23214e-14
GO:0000819,%biological_process%cellular process%cellular component organization and biogenesis%organelle organization and biogenesis%chromosome organization and biogenesis%sister chromatid segregation; %biological_process%cellular process%chromosome segregation#sister chromatid segregation;	smc2;ndc80;kifc1;smc4;ncapd2;cenpe;ncapg2;zwint;cdca5;ncapg;nusap1	11#28	3.29358e-14
GO:0044425,%cellular_component%cell#cell part%membrane#membrane part; %cellular_component%cell#cell part%membrane part; %cellular_component%cell part%membrane#membrane part; %cellular_component%cell part%membrane part;	kiaa1467;kiaa1524	2#4704	-1.25541e-13
GO:0032555,%molecular_function%binding%nucleotide binding%purine nucleotide binding%purine ribonucleotide binding; %molecular_function%binding%nucleotide binding%ribonucleotide binding%purine ribonucleotide binding;	mcm6;lig1;tpx2;rfc4;mki67;kif11;plk4;kifc1;kif22;blm;kif20a;mcm4;rad54l;rrm1;plk1;smc2;kif15;fignl1;cenpe;top2a;polq;rad51;kif18a;hltf;smc4;bub1;nek2;trip13;vrk1;kif14;rfc5;atad2;orc1l;kif23;mcm2;mcm8;pbk;ttk;fam83d;kif2c;kif4a;aurkb;hspa14;cit;mcm7	45#1567	2.11827e-13
GO:0032553,%molecular_function%binding%nucleotide binding%ribonucleotide binding;	mcm6;lig1;tpx2;rfc4;mki67;kif11;plk4;kifc1;kif22;blm;kif20a;mcm4;rad54l;rrm1;plk1;smc2;kif15;fignl1;cenpe;top2a;polq;rad51;kif18a;hltf;smc4;bub1;nek2;trip13;vrk1;kif14;rfc5;atad2;orc1l;kif23;mcm2;mcm8;pbk;ttk;fam83d;kif2c;kif4a;aurkb;hspa14;cit;mcm7	45#1567	2.11827e-13
GO:0006261,%biological_process%cellular process%cellular metabolic process%nucleobase, nucleoside, nucleotide and nucleic acid metabolic process%DNA metabolic process%DNA replication%DNA-dependent DNA replication; %biological_process%metabolic process%cellular metabolic process%nucleobase, nucleoside, nucleotide and nucleic acid metabolic process%DNA metabolic process%DNA replication%DNA-dependen…	mcm6;rfc4;rad51;pold3;rfc3;mcm8;mcm2;pola1;exo1;cdt1;brca2;mcm4;orc1l;ccne2;mcm7	15#89	2.26675e-13
GO:0005874,%cellular_component%cell#cell part%intracellular#intracellular part%intracellular organelle%intracellular non-membrane-bound organelle%cytoskeleton#cytoskeletal part%microtubule; %cellular_component%cell#cell part%intracellular#intracellular part%intracellular organelle%intracellular non-membrane-bound organelle%cytoskeleton%microtubule cytoskeleton#microtubule; %cellular_component%cel…	prc1;kntc1;ckap2;kif18a;kif11;kifc1;gtse1;stmn1;spag5;kif22;kif20a;kif14;kif15;kif23;kif2c;racgap1;kif4a;cenpe;birc5;nusap1	20#205	3.43535e-13
GO:0043229,%cellular_component%cell#cell part%intracellular#intracellular part%intracellular organelle; %cellular_component%cell#cell part%intracellular part%intracellular organelle; %cellular_component%cell part%intracellular#intracellular part%intracellular organelle; %cellular_component%cell part%intracellular part%intracellular organelle; %cellular_component%organelle%intracellular organelle;	tmpo;mcm6;lig1;e2f8;h2afz;h2afx;cbx5;kifc1;kif22;cenpi;blm;cdca7;sgol2;ndc80;mlf1ip;racgap1;top2a;ncapg2;anln;zwint;cenpn;ckap2;cenpk;hltf;neil3;smc4;ncapd2;vrk1;casc5;cep152;orc1l;mcm8;mcm2;kif4a;fancd2;fancb;tfdp1;fen1;brca2;e2f7;lin9;mcm7;ccne2;brca1;ccnf;kiaa0101;prc1;tpx2;rfc4;nuf2;rfc3;mki67;cenpl;kif11;foxm1;spc25;pola1;spag5;cdc25c;kif20a;mcm4;cdca7l;rad54l;pole2;dtl;plk1;smc2;fanci;kif15…	117#7057	9.62858e-13
GO:0043226,%cellular_component%organelle;	tmpo;mcm6;lig1;e2f8;h2afz;h2afx;cbx5;kifc1;kif22;cenpi;blm;cdca7;sgol2;ndc80;mlf1ip;racgap1;top2a;ncapg2;anln;zwint;cenpn;ckap2;cenpk;hltf;neil3;smc4;ncapd2;vrk1;casc5;cep152;orc1l;mcm8;mcm2;kif4a;fancd2;fancb;tfdp1;fen1;brca2;e2f7;lin9;mcm7;ccne2;brca1;ccnf;kiaa0101;prc1;tpx2;rfc4;nuf2;rfc3;mki67;cenpl;kif11;foxm1;spc25;pola1;spag5;cdc25c;kif20a;mcm4;cdca7l;rad54l;pole2;dtl;plk1;smc2;fanci;kif15…	117#7062	1.00283e-12
GO:0017076,%molecular_function%binding%nucleotide binding%purine nucleotide binding;	mcm6;lig1;tpx2;rfc4;mki67;kif11;plk4;kifc1;kif22;blm;kif20a;mcm4;rad54l;rrm1;plk1;smc2;kif15;fignl1;cenpe;top2a;polq;rad51;kif18a;hltf;smc4;bub1;nek2;trip13;vrk1;kif14;rfc5;atad2;orc1l;kif23;mcm2;mcm8;pbk;ttk;fam83d;kif2c;kif4a;aurkb;hspa14;cit;mcm7	45#1634	2.17767e-12
GO:0005657,%cellular_component%cell#cell part%intracellular#intracellular part%intracellular organelle%intracellular non-membrane-bound organelle%chromosome#chromosomal part%replication fork; %cellular_component%cell#cell part%intracellular#intracellular part%intracellular organelle#intracellular organelle part%chromosomal part%replication fork; %cellular_component%cell#cell part%intracellular#in…	rfc4;pold3;rfc3;h2afx;pola1;cdt1;blm;pola2;rfc5;mcm7	10#29	2.56491e-12
GO:0005622,%cellular_component%cell#cell part%intracellular; %cellular_component%cell part%intracellular;	mcm6;lig1;e2f8;kif22;blm;cdca7;cdca3;sgol2;ndc80;mlf1ip;racgap1;depdc1;ncapg2;anln;cenpn;ckap2;troap;smc4;ncapd2;vrk1;casc5;mcm2;fen1;depdc1b;lin9;brca1;ccne2;ccnf;rfc3;mki67;pola1;hmmr;cdc25c;kif20a;rrm1;smc2;kif15;fanci;pold3;c12orf48;cdc20;cdca2;cenpe;cenpf;birc5;spc24;clspn;polq;nusap1;whsc1;c6orf173;rad51;gtse1;bub1;exo1;trip13;rfc5;ccna2;cdca4;ttk;ccnb2;dsn1;cenpm;tmpo;h2afz;cbx5;h2afx;kifc…	134#8975	5.80155e-12
GO:0007088,%biological_process%biological regulation%regulation of biological process%regulation of cellular process%regulation of cell cycle%regulation of progression through cell cycle%regulation of mitosis; %biological_process%cellular process%cell cycle#cell cycle process%cell cycle phase%M phase%M phase of mitotic cell cycle#mitosis#regulation of mitosis; %biological_process%cellular process…	kntc1;ttk;gtse1;nek2;bub1;cenpf;cdc25c;anln;birc5;zwint;ccna2;nusap1	12#60	1.15172e-11
GO:0008094,%molecular_function%catalytic activity%hydrolase activity%hydrolase activity, acting on acid anhydrides%hydrolase activity, acting on acid anhydrides, in phosphorus-containing anhydrides%pyrophosphatase activity%nucleoside-triphosphatase activity%ATPase activity%ATPase activity, coupled%DNA-dependent ATPase activity;	mcm6;rfc4;rad51;rfc3;mcm8;mcm2;top2a;blm;mcm4;rfc5;mcm7	11#46	1.29749e-11
GO:0043231,%cellular_component%cell#cell part%intracellular#intracellular part%intracellular organelle%intracellular membrane-bound organelle; %cellular_component%cell#cell part%intracellular part%intracellular organelle%intracellular membrane-bound organelle; %cellular_component%cell part%intracellular#intracellular part%intracellular organelle%intracellular membrane-bound organelle; %cellular_c…	tmpo;mcm6;lig1;e2f8;h2afz;h2afx;cbx5;kifc1;kif22;cenpi;blm;cdca7;sgol2;ndc80;mlf1ip;racgap1;top2a;ncapg2;anln;zwint;cenpn;cenpk;hltf;neil3;smc4;ncapd2;vrk1;casc5;orc1l;mcm8;mcm2;kif4a;fancd2;fancb;tfdp1;fen1;brca2;e2f7;lin9;mcm7;ccne2;brca1;ccnf;kiaa0101;prc1;tpx2;rfc4;nuf2;rfc3;cenpl;mki67;foxm1;spc25;pola1;cdc25c;kif20a;cdca7l;mcm4;rad54l;pole2;dtl;plk1;smc2;fanci;suv39h1;pold3;c12orf48;dut;cdc…	106#6246	1.39911e-11
GO:0043227,%cellular_component%organelle%membrane-bound organelle;	tmpo;mcm6;lig1;e2f8;h2afz;h2afx;cbx5;kifc1;kif22;cenpi;blm;cdca7;sgol2;ndc80;mlf1ip;racgap1;top2a;ncapg2;anln;zwint;cenpn;cenpk;hltf;neil3;smc4;ncapd2;vrk1;casc5;orc1l;mcm8;mcm2;kif4a;fancd2;fancb;tfdp1;fen1;brca2;e2f7;lin9;mcm7;ccne2;brca1;ccnf;kiaa0101;prc1;tpx2;rfc4;nuf2;rfc3;cenpl;mki67;foxm1;spc25;pola1;cdc25c;kif20a;cdca7l;mcm4;rad54l;pole2;dtl;plk1;smc2;fanci;suv39h1;pold3;c12orf48;dut;cdc…	106#6249	1.42596e-11
GO:0031224,%cellular_component%cell#cell part%membrane#membrane part%intrinsic to membrane; %cellular_component%cell#cell part%membrane part%intrinsic to membrane; %cellular_component%cell part%membrane#membrane part%intrinsic to membrane; %cellular_component%cell part%membrane part%intrinsic to membrane;	kiaa1467;kiaa1524	2#4110	-2.99251e-11
GO:0016021,%cellular_component%cell#cell part%membrane#membrane part%intrinsic to membrane%integral to membrane; %cellular_component%cell#cell part%membrane part%intrinsic to membrane%integral to membrane; %cellular_component%cell part%membrane#membrane part%intrinsic to membrane%integral to membrane; %cellular_component%cell part%membrane part%intrinsic to membrane%integral to membrane;	kiaa1467;kiaa1524	2#4090	-3.52919e-11
GO:0006270,%biological_process%cellular process%cellular metabolic process%nucleobase, nucleoside, nucleotide and nucleic acid metabolic process%DNA metabolic process%DNA replication%DNA-dependent DNA replication#DNA replication initiation; %biological_process%cellular process%cellular metabolic process%nucleobase, nucleoside, nucleotide and nucleic acid metabolic process%DNA metabolic process%DN…	mcm6;mcm8;mcm2;pola1;cdt1;mcm4;ccne2;mcm7;orc1l	9#26	3.66074e-11
GO:0051276,%biological_process%cellular process%cellular component organization and biogenesis%organelle organization and biogenesis%chromosome organization and biogenesis;	whsc1;h2afz;hltf;h2afx;cbx5;kifc1;smc4;ncapd2;blm;smc2;suv39h1;mcm2;ndc80;cenpe;yeats4;cenpf;top2a;ncapg2;zwint;cdca5;ncapg;nusap1	22#335	3.89333e-11
GO:0007051,%biological_process%cellular process%cellular component organization and biogenesis%organelle organization and biogenesis%cytoskeleton organization and biogenesis%microtubule-based process%microtubule cytoskeleton organization and biogenesis%spindle organization and biogenesis;	prc1;kif23;zwint;ndc80;kif11;ttk;stmn1;spag5	8#18	5.54632e-11
GO:0000075,%biological_process%biological regulation%regulation of biological process%regulation of cellular process%regulation of cell cycle%regulation of progression through cell cycle%cell cycle checkpoint; %biological_process%cellular process%cell cycle#cell cycle process%regulation of cell cycle%regulation of progression through cell cycle%cell cycle checkpoint; %biological_process%cellular …	kntc1;ttk;gtse1;bub1;cdt1;cenpf;birc5;brca2;zwint;ccna2;ccne2	11#53	5.94974e-11
GO:0006950,%biological_process%response to stimulus%response to stress;	lig1;tyms;rfc4;rad51;rfc3;h2afx;pola1;neil3;gtse1;exo1;blm;rad54l;rfc5;pole2;ccna2;dtl;fanci;pold3;timeless;top2a;fancb;fancd2;brca2;fen1;clspn;polq;parp2;rad51ap1;brca1;mcm7	30#928	8.07081e-11
GO:0030261,%biological_process%cellular process%cellular component organization and biogenesis%organelle organization and biogenesis%chromosome organization and biogenesis%chromosome condensation;	top2a;smc2;ncapg2;cdca5;ncapg;smc4;nusap1;ncapd2	8#19	8.99072e-11
GO:0000166,%molecular_function%binding%nucleotide binding;	mcm6;lig1;tpx2;rfc4;rfc3;mki67;kif11;pola1;plk4;kifc1;kif22;blm;kif20a;mcm4;rad54l;rrm1;plk1;smc2;kif15;fignl1;cenpe;top2a;polq;rad51;kif18a;hltf;smc4;bub1;nek2;trip13;vrk1;kif14;rfc5;atad2;orc1l;kif23;mcm2;mcm8;pbk;ttk;fam83d;kif2c;kif4a;aurkb;hspa14;cit;mcm7	47#1881	9.28261e-11
GO:0044424,%cellular_component%cell#cell part%intracellular#intracellular part; %cellular_component%cell#cell part%intracellular part; %cellular_component%cell part%intracellular#intracellular part; %cellular_component%cell part%intracellular part;	tmpo;mcm6;lig1;e2f8;h2afz;h2afx;cbx5;kifc1;kif22;cenpi;blm;cdca7;cdca3;sgol2;ndc80;mlf1ip;racgap1;top2a;ncapg2;anln;zwint;cenpn;ckap2;cenpk;hltf;troap;neil3;smc4;ncapd2;vrk1;casc5;cep152;orc1l;mcm8;mcm2;kif4a;fancd2;fancb;tfdp1;fen1;brca2;e2f7;lin9;mcm7;ccne2;brca1;ccnf;kiaa0101;prc1;tpx2;rfc4;nuf2;rfc3;mki67;cenpl;kif11;foxm1;spc25;pola1;hmmr;spag5;cdc25c;kif20a;mcm4;cdca7l;rad54l;rrm1;pole2;dtl…	127#8519	1.28723e-10
GO:0000074,%biological_process%biological regulation%regulation of biological process%regulation of cellular process%regulation of cell cycle%regulation of progression through cell cycle; %biological_process%cellular process%cell cycle#cell cycle process%regulation of cell cycle%regulation of progression through cell cycle; %biological_process%cellular process%cell cycle process%regulation of cel…	kntc1;gtse1;nek2;bub1;cdc25c;cdkn3;ccna2;ttk;timeless;cdt1;cenpf;brca2;birc5;anln;zwint;fbxo5;lin9;nusap1;ccne2;brca1	20#305	3.82983e-10
GO:0007076,%biological_process%cellular process%cell cycle#cell cycle process%cell cycle phase%M phase%M phase of mitotic cell cycle#mitosis#mitotic sister chromatid segregation#mitotic chromosome condensation; %biological_process%cellular process%cell cycle#cell cycle process%cell cycle phase%mitosis#mitotic sister chromatid segregation#mitotic chromosome condensation; %biological_process%cellul…	smc2;ncapg2;cdca5;ncapg;smc4;nusap1;ncapd2	7#14	4.14722e-10
GO:0051726,%biological_process%biological regulation%regulation of biological process%regulation of cellular process%regulation of cell cycle; %biological_process%cellular process%cell cycle#cell cycle process%regulation of cell cycle; %biological_process%cellular process%cell cycle process%regulation of cell cycle; %biological_process%cellular process#regulation of cellular process%regulation of…	kntc1;gtse1;nek2;bub1;cdc25c;cdkn3;ccna2;ttk;timeless;cdt1;cenpf;brca2;birc5;anln;zwint;fbxo5;lin9;nusap1;ccne2;brca1	20#309	4.6878e-10
GO:0007010,%biological_process%cellular process%cellular component organization and biogenesis%organelle organization and biogenesis%cytoskeleton organization and biogenesis;	prc1;kif18a;kif11;kifc1;gtse1;stmn1;spag5;kif22;kif20a;kif14;diaph3;kif15;kif23;ndc80;ttk;racgap1;kif2c;kif4a;cenpe;anln;zwint;nusap1;brca1	23#427	5.68795e-10
GO:0006139,%biological_process%cellular process%cellular metabolic process%nucleobase, nucleoside, nucleotide and nucleic acid metabolic process; %biological_process%metabolic process%cellular metabolic process%nucleobase, nucleoside, nucleotide and nucleic acid metabolic process; %biological_process%metabolic process%primary metabolic process%nucleobase, nucleoside, nucleotide and nucleic acid m…	tmpo;mcm6;lig1;e2f8;h2afz;h2afx;cbx5;blm;cdca7;mlf1ip;fignl1;top2a;tyms;hltf;neil3;smc4;orc1l;mcm8;mcm2;fancb;fancd2;tfdp1;brca2;fen1;e2f7;lin9;mcm7;brca1;ccne2;rfc4;rfc3;foxm1;pola1;cdca7l;mcm4;rad54l;pole2;rrm1;dtl;fanci;smc2;pold3;suv39h1;dut;yeats4;cenpf;mcm10;clspn;pola2;polq;whsc1;kntc1;rad51;exo1;trip13;ccna2;rfc5;trove2;ints7;fam83d;cdt1;timeless;rrm2;dhfr;parp2;rad51ap1	66#3274	9.48102e-10
GO:0003777,%molecular_function%motor activity%microtubule motor activity;	kif23;kif15;kif18a;kif11;kif2c;kifc1;kif4a;cenpe;kif22;kif20a;kif14	11#76	3.10121e-09
GO:0000724,%biological_process%cellular process%cellular metabolic process%nucleobase, nucleoside, nucleotide and nucleic acid metabolic process%DNA metabolic process%DNA recombination%recombinational repair%double-strand break repair via homologous recombination; %biological_process%cellular process%cellular metabolic process%nucleobase, nucleoside, nucleotide and nucleic acid metabolic process%…	brca2;rad51;rad54l;rad51ap1;h2afx;brca1	6#11	5.39433e-09
GO:0000725,%biological_process%cellular process%cellular metabolic process%nucleobase, nucleoside, nucleotide and nucleic acid metabolic process%DNA metabolic process%DNA recombination%recombinational repair; %biological_process%cellular process%cellular metabolic process%nucleobase, nucleoside, nucleotide and nucleic acid metabolic process%DNA metabolic process%DNA repair%recombinational repair;…	brca2;rad51;rad54l;rad51ap1;h2afx;brca1	6#11	5.39433e-09
GO:0051325,%biological_process%cellular process%cell cycle#cell cycle process%cell cycle phase%interphase; %biological_process%cellular process%cell cycle process%cell cycle phase%interphase;	pola1;gtse1;timeless;cdt1;cenpf;cdc25c;tfdp1;birc5;brca2;cdkn3;cdca5	11#84	8.97496e-09
GO:0006302,%biological_process%cellular process%cellular metabolic process%nucleobase, nucleoside, nucleotide and nucleic acid metabolic process%DNA metabolic process%DNA repair%double-strand break repair; %biological_process%metabolic process%cellular metabolic process%nucleobase, nucleoside, nucleotide and nucleic acid metabolic process%DNA metabolic process%DNA repair%double-strand break repai…	fen1;brca2;rad51;rad54l;rad51ap1;h2afx;pola1;brca1	8#32	9.23533e-09
GO:0007018,%biological_process%cellular process%cellular component organization and biogenesis%cellular localization#establishment of cellular localization%intracellular transport%cytoskeleton-dependent intracellular transport%microtubule-based movement; %biological_process%cellular process%cellular component organization and biogenesis%organelle organization and biogenesis%cytoskeleton organizat…	kif23;kif15;kif18a;kif11;kif2c;kifc1;kif4a;cenpe;kif22;kif20a;kif14	11#87	1.28085e-08
GO:0000226,%biological_process%cellular process%cellular component organization and biogenesis%organelle organization and biogenesis%cytoskeleton organization and biogenesis%microtubule-based process%microtubule cytoskeleton organization and biogenesis;	prc1;kif23;ndc80;kif11;ttk;kif2c;stmn1;spag5;zwint;nusap1	10#70	2.20251e-08
GO:0003677,%molecular_function%binding%nucleic acid binding%DNA binding;	tmpo;mcm6;lig1;e2f8;h2afz;rfc4;rfc3;h2afx;foxm1;pola1;kif22;blm;mcm4;rad54l;pole2;pold3;c12orf48;yeats4;top2a;pola2;clspn;polq;nusap1;whsc1;c6orf173;kntc1;rad51;hltf;neil3;exo1;rfc5;orc1l;mcm2;mcm8;kif2c;kif4a;cdt1;tfdp1;fen1;brca2;e2f7;parp2;rad51ap1;brca1;mcm7	45#1993	3.18496e-08
GO:0043234,%cellular_component%macromolecular complex%protein complex;	e2f8;h2afz;rfc4;rfc3;kif11;h2afx;cbx5;pola1;kifc1;kif22;kif20a;rrm1;smc2;kif15;pold3;cenpe;cenpf;top2a;birc5;zwint;pola2;cdca5;kif18a;smc4;bub1;ncapd2;kif14;rfc5;kif23;mcm2;ints7;kif2c;kif4a;dsn1;tfdp1;brca2;e2f7;brca1;mcm7	39#1618	3.91636e-08
GO:0007093,%biological_process%biological regulation%regulation of biological process%regulation of cellular process%regulation of cell cycle%regulation of progression through cell cycle%cell cycle checkpoint%mitotic cell cycle checkpoint; %biological_process%biological regulation%regulation of biological process%regulation of cellular process%regulation of cell cycle%regulation of progression th…	cenpf;kntc1;zwint;ttk;ccna2;gtse1;bub1	7#26	5.91068e-08
GO:0030705,%biological_process%cellular process%cellular component organization and biogenesis%cellular localization#establishment of cellular localization%intracellular transport%cytoskeleton-dependent intracellular transport; %biological_process%establishment of localization%establishment of cellular localization%intracellular transport%cytoskeleton-dependent intracellular transport; %biologica…	kif23;kif15;kif18a;kif11;kif2c;kifc1;kif4a;cenpe;kif22;kif20a;kif14	11#101	6.01672e-08
GO:0051329,%biological_process%cellular process%cell cycle#cell cycle process%cell cycle phase%interphase%interphase of mitotic cell cycle; %biological_process%cellular process%cell cycle%mitotic cell cycle#interphase of mitotic cell cycle; %biological_process%cellular process%cell cycle process%cell cycle phase%interphase%interphase of mitotic cell cycle;	pola1;gtse1;cdt1;cenpf;cdc25c;tfdp1;birc5;brca2;cdkn3;cdca5	10#79	6.91599e-08
GO:0000228,%cellular_component%cell#cell part%intracellular#intracellular part%intracellular organelle%intracellular membrane-bound organelle%nucleus#nuclear part%nuclear chromosome; %cellular_component%cell#cell part%intracellular#intracellular part%intracellular organelle%intracellular non-membrane-bound organelle%chromosome%nuclear chromosome; %cellular_component%cell#cell part%intracellular#i…	smc2;suv39h1;rad51;pold3;mcm2;cbx5;pola1;timeless;pola2;mcm7	10#85	1.40874e-07
GO:0005875,%cellular_component%cell#cell part%intracellular#intracellular part%intracellular organelle%intracellular non-membrane-bound organelle%cytoskeleton#cytoskeletal part%microtubule associated complex; %cellular_component%cell#cell part%intracellular#intracellular part%intracellular organelle%intracellular non-membrane-bound organelle%cytoskeleton%microtubule cytoskeleton#microtubule assoc…	kif23;kif15;kif18a;kif11;kif2c;kifc1;kif4a;cenpe;kif22;kif20a;kif14	11#110	1.43668e-07
GO:0000776,%cellular_component%cell#cell part%intracellular#intracellular part%intracellular organelle%intracellular non-membrane-bound organelle%chromosome#chromosomal part%chromosome, pericentric region#kinetochore; %cellular_component%cell#cell part%intracellular#intracellular part%intracellular organelle%intracellular non-membrane-bound organelle%chromosome#chromosomal part%kinetochore; %cell…	cenpf;kif22;zwint;cbx5;dsn1;cenpe;bub1	7#30	1.65584e-07
GO:0005876,%cellular_component%cell#cell part%intracellular#intracellular part%intracellular organelle%intracellular non-membrane-bound organelle%cytoskeleton#cytoskeletal part%microtubule%spindle microtubule; %cellular_component%cell#cell part%intracellular#intracellular part%intracellular organelle%intracellular non-membrane-bound organelle%cytoskeleton#cytoskeletal part%spindle#spindle microtu…	prc1;kntc1;birc5;kif11;kif4a;spag5	6#18	1.70947e-07
GO:0000793,%cellular_component%cell#cell part%intracellular#intracellular part%intracellular organelle%intracellular non-membrane-bound organelle%chromosome%condensed chromosome; %cellular_component%cell#cell part%intracellular part%intracellular organelle%intracellular non-membrane-bound organelle%chromosome%condensed chromosome; %cellular_component%cell part%intracellular#intracellular part%int…	smc2;suv39h1;rad51;smc4;ncapd2;dsn1;cenpe;cenpf	8#46	1.73095e-07
GO:0000910,%biological_process%cellular process%cell division%cytokinesis;	aurkb;prc1;brca2;birc5;anln;racgap1;nusap1	7#31	2.04247e-07
GO:0007052,%biological_process%cellular process%cell cycle#cell cycle process%mitotic spindle organization and biogenesis; %biological_process%cellular process%cell cycle%mitotic cell cycle#mitotic spindle organization and biogenesis; %biological_process%cellular process%cell cycle process%mitotic spindle organization and biogenesis; %biological_process%cellular process%cellular component organiz…	prc1;kif23;kif11;ttk;stmn1	5#10	2.4595e-07
GO:0043283,%biological_process%metabolic process%macromolecule metabolic process%biopolymer metabolic process;	mcm6;lig1;e2f8;h2afz;h2afx;cbx5;plk4;blm;cdca7;cdca3;mlf1ip;top2a;tyms;hltf;neil3;smc4;vrk1;orc1l;pbk;mcm8;mcm2;ppil5;fancb;fancd2;tfdp1;brca2;fen1;e2f7;lin9;mcm7;brca1;ccne2;rfc4;rfc3;foxm1;pola1;cdc25c;cdca7l;mcm4;rad54l;pole2;rrm1;dtl;plk1;fanci;smc2;suv39h1;pold3;cdc20;dut;yeats4;mcm10;clspn;pola2;polq;whsc1;kntc1;rad51;exo1;bub1;nek2;trip13;rfc5;trove2;ttk;ints7;fam83d;timeless;aurkb;cdt1;rr…	75#4405	3.97259e-07
GO:0051303,%biological_process%cellular process%cellular component organization and biogenesis%cellular localization#establishment of cellular localization%establishment of chromosome localization; %biological_process%cellular process%cellular component organization and biogenesis%cellular localization%organelle localization%chromosome localization#establishment of chromosome localization; %biolo…	cenpf;birc5;cdca5;cenpe	4#6	1.49208e-06
GO:0050000,%biological_process%cellular process%cellular component organization and biogenesis%cellular localization%organelle localization%chromosome localization; %biological_process%localization%cellular localization%organelle localization%chromosome localization;	cenpf;birc5;cdca5;cenpe	4#6	1.49208e-06
GO:0006310,%biological_process%cellular process%cellular metabolic process%nucleobase, nucleoside, nucleotide and nucleic acid metabolic process%DNA metabolic process%DNA recombination; %biological_process%metabolic process%cellular metabolic process%nucleobase, nucleoside, nucleotide and nucleic acid metabolic process%DNA metabolic process%DNA recombination; %biological_process%metabolic process…	lig1;rad51;h2afx;exo1;blm;brca2;rad54l;rad51ap1;brca1	9#87	2.12657e-06
GO:0031577,%biological_process%biological regulation%regulation of biological process%regulation of cellular process%regulation of cell cycle%regulation of progression through cell cycle%cell cycle checkpoint%spindle checkpoint; %biological_process%cellular process%cell cycle#cell cycle process%regulation of cell cycle%regulation of progression through cell cycle%cell cycle checkpoint%spindle che…	cenpf;birc5;ttk;bub1	4#7	3.37509e-06
GO:0016043,%biological_process%cellular process%cellular component organization and biogenesis;	prc1;h2afz;kif11;h2afx;cbx5;kifc1;spag5;kif22;blm;kif20a;smc2;kif15;suv39h1;ndc80;racgap1;cenpe;yeats4;cenpf;top2a;ncapg2;birc5;anln;zwint;pola2;cdca5;nusap1;whsc1;kntc1;rad51;kif18a;hltf;gtse1;stmn1;smc4;ncapd2;kif14;diaph3;kif23;mcm2;ttk;kif2c;kif4a;brca2;ncapg;brca1	45#2298	8.71116e-06
GO:0000796,%cellular_component%cell#cell part%intracellular#intracellular part%intracellular organelle%intracellular non-membrane-bound organelle%chromosome#chromosomal part%condensin complex; %cellular_component%cell#cell part%intracellular#intracellular part%intracellular organelle%intracellular non-membrane-bound organelle%chromosome%condensed chromosome#condensin complex; %cellular_component%…	smc2;smc4;ncapd2	3#3	9.66207e-06
GO:0022616,%biological_process%cellular process%cellular metabolic process%nucleobase, nucleoside, nucleotide and nucleic acid metabolic process%DNA metabolic process%DNA strand elongation; %biological_process%metabolic process%cellular metabolic process%nucleobase, nucleoside, nucleotide and nucleic acid metabolic process%DNA metabolic process%DNA strand elongation; %biological_process%metabolic…	rfc4;rfc3;pola1	3#3	9.66207e-06
GO:0006271,%biological_process%cellular process%cellular metabolic process%nucleobase, nucleoside, nucleotide and nucleic acid metabolic process%DNA metabolic process%DNA replication%DNA-dependent DNA replication#DNA strand elongation during DNA replication; %biological_process%cellular process%cellular metabolic process%nucleobase, nucleoside, nucleotide and nucleic acid metabolic process%DNA me…	rfc4;rfc3;pola1	3#3	9.66207e-06
GO:0032991,%cellular_component%macromolecular complex;	e2f8;h2afz;rfc4;rfc3;kif11;h2afx;cbx5;pola1;kifc1;kif22;kif20a;rrm1;smc2;kif15;pold3;cenpe;cenpf;top2a;birc5;zwint;pola2;cdca5;kif18a;smc4;bub1;ncapd2;kif14;rfc5;trove2;kif23;mcm2;ints7;kif2c;kif4a;dsn1;tfdp1;brca2;e2f7;brca1;mcm7	40#1959	1.10104e-05
GO:0051320,%biological_process%cellular process%cell cycle#cell cycle process%cell cycle phase%interphase#S phase; %biological_process%cellular process%cell cycle#cell cycle process%cell cycle phase%S phase; %biological_process%cellular process%cell cycle process%cell cycle phase%interphase#S phase; %biological_process%cellular process%cell cycle process%cell cycle phase%S phase;	timeless;cdt1;tfdp1;brca2;pola1	5#20	1.23101e-05
GO:0044454,%cellular_component%cell#cell part%intracellular#intracellular part%intracellular organelle%intracellular membrane-bound organelle%nucleus#nuclear part%nuclear chromosome#nuclear chromosome part; %cellular_component%cell#cell part%intracellular#intracellular part%intracellular organelle%intracellular membrane-bound organelle%nucleus#nuclear part%nuclear chromosome part; %cellular_compo…	timeless;pold3;pola2;mcm2;cbx5;pola1;mcm7	7#57	1.42498e-05
GO:0016462,%molecular_function%catalytic activity%hydrolase activity%hydrolase activity, acting on acid anhydrides%hydrolase activity, acting on acid anhydrides, in phosphorus-containing anhydrides%pyrophosphatase activity;	mcm6;rfc4;rad51;rfc3;hltf;trip13;blm;mcm4;rfc5;atad2;orc1l;dut;mcm2;mcm8;fignl1;top2a;mcm7	17#552	1.49627e-05
GO:0016818,%molecular_function%catalytic activity%hydrolase activity%hydrolase activity, acting on acid anhydrides%hydrolase activity, acting on acid anhydrides, in phosphorus-containing anhydrides;	mcm6;rfc4;rad51;rfc3;hltf;trip13;blm;mcm4;rfc5;atad2;orc1l;dut;mcm2;mcm8;fignl1;top2a;mcm7	17#554	1.61197e-05
GO:0000785,%cellular_component%cell#cell part%intracellular#intracellular part%intracellular organelle%intracellular non-membrane-bound organelle%chromosome#chromosomal part%chromatin; %cellular_component%cell#cell part%intracellular#intracellular part%intracellular organelle#intracellular organelle part%chromosomal part%chromatin; %cellular_component%cell#cell part%intracellular#intracellular pa…	tmpo;h2afz;suv39h1;mcm2;h2afx;cbx5;pola1;cenpf;timeless;mcm7	10#144	1.64071e-05
GO:0016817,%molecular_function%catalytic activity%hydrolase activity%hydrolase activity, acting on acid anhydrides;	mcm6;rfc4;rad51;rfc3;hltf;trip13;blm;mcm4;rfc5;atad2;orc1l;dut;mcm2;mcm8;fignl1;top2a;mcm7	17#556	1.69988e-05
GO:0051327,%biological_process%cellular process%cell cycle#cell cycle process%cell cycle phase%M phase%M phase of meiotic cell cycle; %biological_process%cellular process%cell cycle%meiotic cell cycle#M phase of meiotic cell cycle; %biological_process%cellular process%cell cycle process%cell cycle phase%M phase%M phase of meiotic cell cycle;	brca2;rad51;sgol1;rad54l;h2afx;nek2;exo1	7#59	1.69988e-05
GO:0007126,%biological_process%cellular process%cell cycle#cell cycle process%cell cycle phase%M phase%M phase of meiotic cell cycle#meiosis; %biological_process%cellular process%cell cycle#cell cycle process%cell cycle phase%meiosis; %biological_process%cellular process%cell cycle%meiotic cell cycle#M phase of meiotic cell cycle#meiosis; %biological_process%cellular process%cell cycle process%ce…	brca2;rad51;sgol1;rad54l;h2afx;nek2;exo1	7#59	1.69988e-05
GO:0051656,%biological_process%cellular process%cellular component organization and biogenesis%cellular localization%organelle localization#establishment of organelle localization; %biological_process%establishment of localization%establishment of organelle localization; %biological_process%localization%cellular localization%organelle localization#establishment of organelle localization; %biologi…	cenpf;birc5;cdca5;nusap1;cenpe	5#22	1.87599e-05
GO:0000922,%cellular_component%cell#cell part%intracellular#intracellular part%intracellular organelle%intracellular non-membrane-bound organelle%cytoskeleton#cytoskeletal part%spindle#spindle pole; %cellular_component%cell#cell part%intracellular#intracellular part%intracellular organelle%intracellular non-membrane-bound organelle%cytoskeleton#cytoskeletal part%spindle pole; %cellular_component%…	cenpf;kntc1;tpx2;kif11;bub1	5#22	1.87599e-05
GO:0051321,%biological_process%cellular process%cell cycle%meiotic cell cycle;	brca2;rad51;sgol1;rad54l;h2afx;nek2;exo1	7#61	2.07571e-05
GO:0006268,%biological_process%cellular process%cellular metabolic process%nucleobase, nucleoside, nucleotide and nucleic acid metabolic process%DNA metabolic process%DNA geometric change%DNA duplex unwinding%DNA unwinding during replication; %biological_process%cellular process%cellular metabolic process%nucleobase, nucleoside, nucleotide and nucleic acid metabolic process%DNA metabolic process%…	mcm6;rad51;mcm4;mcm2	4#11	2.58046e-05
GO:0033205,%biological_process%cellular process%cell cycle#cell cycle process%cytokinesis during cell cycle; %biological_process%cellular process%cell cycle process%cytokinesis during cell cycle; %biological_process%cellular process%cell division%cytokinesis%cytokinesis during cell cycle;	brca2;racgap1;nusap1	3#4	3.29361e-05
GO:0051310,%biological_process%cellular process%cellular component organization and biogenesis%cellular localization#establishment of cellular localization%establishment of chromosome localization%metaphase plate congression; %biological_process%cellular process%cellular component organization and biogenesis%cellular localization%organelle localization%chromosome localization#establishment of chr…	cenpf;cdca5;cenpe	3#4	3.29361e-05
GO:0017111,%molecular_function%catalytic activity%hydrolase activity%hydrolase activity, acting on acid anhydrides%hydrolase activity, acting on acid anhydrides, in phosphorus-containing anhydrides%pyrophosphatase activity%nucleoside-triphosphatase activity;	mcm6;rfc4;rad51;rfc3;mcm8;mcm2;hltf;fignl1;trip13;top2a;blm;mcm4;rfc5;atad2;orc1l;mcm7	16#526	3.86114e-05
GO:0005815,%cellular_component%cell#cell part%intracellular#intracellular part%cytoplasm#cytoplasmic part%microtubule organizing center; %cellular_component%cell#cell part%intracellular#intracellular part%cytoplasmic part%microtubule organizing center; %cellular_component%cell#cell part%intracellular#intracellular part%intracellular organelle%intracellular non-membrane-bound organelle%cytoskeleto…	plk1;kifc1;nek2;bub1;top2a;birc5;brca2;cep152;brca1	9#130	5.05475e-05
GO:0003887,%molecular_function%catalytic activity%transferase activity%transferase activity, transferring phosphorus-containing groups%nucleotidyltransferase activity%DNA-directed DNA polymerase activity;	pold3;pola2;polq;pole2;pola1	5#27	5.15757e-05
GO:0032508,%biological_process%cellular process%cellular metabolic process%nucleobase, nucleoside, nucleotide and nucleic acid metabolic process%DNA metabolic process%DNA geometric change%DNA duplex unwinding; %biological_process%metabolic process%cellular metabolic process%nucleobase, nucleoside, nucleotide and nucleic acid metabolic process%DNA metabolic process%DNA geometric change%DNA duplex …	mcm6;rad51;mcm4;mcm2	4#13	5.15757e-05
GO:0032392,%biological_process%cellular process%cellular metabolic process%nucleobase, nucleoside, nucleotide and nucleic acid metabolic process%DNA metabolic process%DNA geometric change; %biological_process%metabolic process%cellular metabolic process%nucleobase, nucleoside, nucleotide and nucleic acid metabolic process%DNA metabolic process%DNA geometric change; %biological_process%metabolic p…	mcm6;rad51;mcm4;mcm2	4#13	5.15757e-05
GO:0007346,%biological_process%biological regulation%regulation of biological process%regulation of cellular process%regulation of cell cycle%regulation of progression through cell cycle%regulation of progression through mitotic cell cycle; %biological_process%cellular process%cell cycle#cell cycle process%regulation of cell cycle%regulation of progression through cell cycle%regulation of progres…	cdt1;cdc25c;brca2;birc5;fbxo5	5#28	6.07608e-05
GO:0003689,%molecular_function%binding%nucleic acid binding%DNA binding%DNA clamp loader activity; %molecular_function%catalytic activity%hydrolase activity%hydrolase activity, acting on acid anhydrides%hydrolase activity, acting on acid anhydrides, in phosphorus-containing anhydrides%pyrophosphatase activity%nucleoside-triphosphatase activity%ATPase activity%ATPase activity, coupled%DNA-dependen…	rfc4;rfc3;rfc5	3#5	7.60015e-05
GO:0033170,%molecular_function%catalytic activity%hydrolase activity%hydrolase activity, acting on acid anhydrides%hydrolase activity, acting on acid anhydrides, in phosphorus-containing anhydrides%pyrophosphatase activity%nucleoside-triphosphatase activity%ATPase activity%ATPase activity, coupled%DNA-dependent ATPase activity%DNA-protein loading ATPase activity;	rfc4;rfc3;rfc5	3#5	7.60015e-05
GO:0051640,%biological_process%cellular process%cellular component organization and biogenesis%cellular localization%organelle localization; %biological_process%localization%cellular localization%organelle localization;	cenpf;birc5;cdca5;nusap1;cenpe	5#30	8.44379e-05
GO:0043596,%cellular_component%cell#cell part%intracellular#intracellular part%intracellular organelle%intracellular membrane-bound organelle%nucleus#nuclear part%nuclear chromosome#nuclear chromosome part%nuclear replication fork; %cellular_component%cell#cell part%intracellular#intracellular part%intracellular organelle%intracellular membrane-bound organelle%nucleus#nuclear part%nuclear chromos…	pold3;pola2;pola1;mcm7	4#15	9.27655e-05
GO:0000084,%biological_process%cellular process%cell cycle#cell cycle process%cell cycle phase%interphase%interphase of mitotic cell cycle#S phase of mitotic cell cycle; %biological_process%cellular process%cell cycle#cell cycle process%cell cycle phase%interphase#S phase%S phase of mitotic cell cycle; %biological_process%cellular process%cell cycle#cell cycle process%cell cycle phase%S phase%S p…	cdt1;tfdp1;brca2;pola1	4#16	0.000121681
GO:0007094,%biological_process%biological regulation%regulation of biological process%regulation of cellular process%regulation of cell cycle%regulation of progression through cell cycle%cell cycle checkpoint%mitotic cell cycle checkpoint%mitotic cell cycle spindle assembly checkpoint; %biological_process%biological regulation%regulation of biological process%regulation of cellular process%regula…	cenpf;ttk;bub1	3#6	0.00014455
GO:0005663,%cellular_component%cell#cell part%intracellular#intracellular part%intracellular organelle%intracellular non-membrane-bound organelle%chromosome#chromosomal part%DNA replication factor C complex; %cellular_component%cell#cell part%intracellular#intracellular part%intracellular organelle%intracellular non-membrane-bound organelle%chromosome#chromosomal part%replication fork#DNA replica…	rfc4;rfc3;rfc5	3#6	0.00014455
GO:0003684,%molecular_function%binding%nucleic acid binding%DNA binding%damaged DNA binding;	fen1;rad51;polq;h2afx;neil3	5#36	0.000204008
GO:0000777,%cellular_component%cell#cell part%intracellular#intracellular part%intracellular organelle%intracellular non-membrane-bound organelle%chromosome#chromosomal part%chromosome, pericentric region%condensed chromosome, pericentric region#condensed chromosome kinetochore; %cellular_component%cell#cell part%intracellular#intracellular part%intracellular organelle%intracellular non-membrane-…	cenpf;dsn1;cenpe	3#7	0.000242946
GO:0000731,%biological_process%cellular process%cellular metabolic process%nucleobase, nucleoside, nucleotide and nucleic acid metabolic process%DNA metabolic process%DNA repair#DNA synthesis during DNA repair; %biological_process%cellular process%cellular metabolic process%nucleobase, nucleoside, nucleotide and nucleic acid metabolic process%DNA metabolic process%DNA replication%DNA synthesis du…	pold3;rfc3;pola1	3#7	0.000242946
GO:0000779,%cellular_component%cell#cell part%intracellular#intracellular part%intracellular organelle%intracellular non-membrane-bound organelle%chromosome#chromosomal part%chromosome, pericentric region%condensed chromosome, pericentric region; %cellular_component%cell#cell part%intracellular#intracellular part%intracellular organelle%intracellular non-membrane-bound organelle%chromosome%conden…	cenpf;dsn1;cenpe	3#7	0.000242946
GO:0044428,%cellular_component%cell#cell part%intracellular#intracellular part%intracellular organelle%intracellular membrane-bound organelle%nucleus#nuclear part; %cellular_component%cell#cell part%intracellular#intracellular part%intracellular organelle#intracellular organelle part%nuclear part; %cellular_component%cell#cell part%intracellular#intracellular part%intracellular organelle part%nuc…	tmpo;e2f8;rad51;mki67;cbx5;pola1;smc2;pold3;suv39h1;mcm2;ints7;kif4a;yeats4;timeless;cenpf;top2a;tfdp1;pola2;e2f7;polq;brca1;mcm7	22#934	0.000246294
GO:0046982,%molecular_function%binding%protein binding%protein dimerization activity%protein heterodimerization activity;	timeless;cenpf;top2a;smc2;birc5;pola2;smc4	7#92	0.000265489
GO:0016887,%molecular_function%catalytic activity%hydrolase activity%hydrolase activity, acting on acid anhydrides%hydrolase activity, acting on acid anhydrides, in phosphorus-containing anhydrides%pyrophosphatase activity%nucleoside-triphosphatase activity%ATPase activity;	mcm6;rfc4;rad51;rfc3;mcm8;mcm2;hltf;top2a;blm;mcm4;rfc5;mcm7	12#297	0.000306618
GO:0042623,%molecular_function%catalytic activity%hydrolase activity%hydrolase activity, acting on acid anhydrides%hydrolase activity, acting on acid anhydrides, in phosphorus-containing anhydrides%pyrophosphatase activity%nucleoside-triphosphatase activity%ATPase activity%ATPase activity, coupled;	mcm6;rfc4;rad51;rfc3;mcm8;mcm2;top2a;blm;mcm4;rfc5;mcm7	11#251	0.000307856
GO:0048015,%biological_process%cellular process%cell communication%signal transduction%intracellular signaling cascade%second-messenger-mediated signaling%phosphoinositide-mediated signaling;	top2a;fen1;zwint;tyms;rfc4;ndc80;spag5	7#97	0.000364743
GO:0032501,%biological_process%multicellular organismal process;	stil;racgap1;stmn1;timeless;cenpf;blm;brca2;tfdp1;cit	9#2904	-0.00038439
GO:0005515,%molecular_function%binding%protein binding;	tmpo;mcm6;h2afx;cbx5;plk4;blm;sgol2;ndc80;racgap1;top2a;anln;zwint;hltf;troap;smc4;ncapd2;casc5;orc1l;diaph3;pbk;mcm2;kif4a;ppil5;ect2;fancd2;tfdp1;brca2;fen1;e2f7;rfwd3;mcm7;ccne2;brca1;ccnf;prc1;tpx2;rfc4;nuf2;mki67;rfc3;foxm1;spc25;pola1;cdc25c;cdkn3;mcm4;rrm1;dtl;plk1;smc2;dnajc9;fanci;suv39h1;cdc20;cenpe;yeats4;cenpf;birc5;mcm10;spc24;cdca5;clspn;pola2;whsc1;kntc1;rad51;stmn1;exo1;nek2;trip1…	88#6347	0.000416225
GO:0003697,%molecular_function%binding%nucleic acid binding%DNA binding%structure-specific DNA binding%single-stranded DNA binding;	mcm6;brca2;rad51;mcm4;rad51ap1	5#44	0.000504915
GO:0000022,%biological_process%cellular process%cell cycle#cell cycle process%mitotic spindle organization and biogenesis#mitotic spindle elongation; %biological_process%cellular process%cell cycle#cell cycle process%spindle elongation%mitotic spindle elongation; %biological_process%cellular process%cell cycle%mitotic cell cycle#mitotic spindle organization and biogenesis#mitotic spindle elongati…	prc1;kif23	2#2	0.00065274
GO:0051231,%biological_process%cellular process%cell cycle#cell cycle process%spindle elongation; %biological_process%cellular process%cell cycle process%spindle elongation; %biological_process%cellular process%cellular component organization and biogenesis%organelle organization and biogenesis%cytoskeleton organization and biogenesis%microtubule-based process%microtubule cytoskeleton organizatio…	prc1;kif23	2#2	0.00065274
GO:0042772,%biological_process%response to stimulus%response to endogenous stimulus%response to DNA damage stimulus%DNA damage response, signal transduction%DNA damage response, signal transduction resulting in transcription; %biological_process%response to stimulus%response to stress%response to DNA damage stimulus%DNA damage response, signal transduction%DNA damage response, signal transduction…	brca2;brca1	2#2	0.00065274
GO:0048256,%molecular_function%catalytic activity%hydrolase activity%hydrolase activity, acting on ester bonds%nuclease activity%deoxyribonuclease activity%endodeoxyribonuclease activity%flap endonuclease activity; %molecular_function%catalytic activity%hydrolase activity%hydrolase activity, acting on ester bonds%nuclease activity%endonuclease activity%endodeoxyribonuclease activity%flap endonucl…	fen1;exo1	2#2	0.00065274
GO:0006978,%biological_process%response to stimulus%response to endogenous stimulus%response to DNA damage stimulus%DNA damage response, signal transduction%DNA damage response, signal transduction by p53 class mediator%DNA damage response, signal transduction by p53 class mediator resulting in transcription of p21 class mediator; %biological_process%response to stimulus%response to endogenous st…	brca2;brca1	2#2	0.00065274
GO:0008309,%molecular_function%catalytic activity%hydrolase activity%hydrolase activity, acting on ester bonds%nuclease activity%deoxyribonuclease activity%exodeoxyribonuclease activity%exodeoxyribonuclease activity, producing 5'-phosphomonoesters%double-stranded DNA specific exodeoxyribonuclease activity; %molecular_function%catalytic activity%hydrolase activity%hydrolase activity, acting on est…	fen1;exo1	2#2	0.00065274
GO:0051052,%biological_process%biological regulation%regulation of biological process%regulation of cellular process%regulation of cellular metabolic process%regulation of nucleobase, nucleoside, nucleotide and nucleic acid metabolic process%regulation of DNA metabolic process; %biological_process%biological regulation%regulation of biological process%regulation of metabolic process%regulation of…	cdt1;blm;brca2;rad51;brca1	5#47	0.000660933
GO:0009262,%biological_process%cellular process%cellular metabolic process%nucleobase, nucleoside, nucleotide and nucleic acid metabolic process%nucleobase, nucleoside and nucleotide metabolic process%nucleotide metabolic process%deoxyribonucleotide metabolic process; %biological_process%metabolic process%cellular metabolic process%nucleobase, nucleoside, nucleotide and nucleic acid metabolic pro…	rrm2;tyms;dut	3#10	0.000721034
GO:0031570,%biological_process%biological regulation%regulation of biological process%regulation of cellular process%regulation of cell cycle%regulation of progression through cell cycle%cell cycle checkpoint%DNA integrity checkpoint; %biological_process%cellular process%cell cycle#cell cycle process%regulation of cell cycle%regulation of progression through cell cycle%cell cycle checkpoint%DNA i…	cdt1;brca2;ccna2;gtse1	4#26	0.000772974
GO:0008283,%biological_process%cellular process%cell proliferation;	tpx2;mki67;pola1;bub1;blm;cdc25c;cdkn3;cdca7;plk1;stil;ttk;kif2c;racgap1;cenpf;brca2;tfdp1;brca1	17#692	0.00107813
GO:0043566,%molecular_function%binding%nucleic acid binding%DNA binding%structure-specific DNA binding;	mcm6;fen1;brca2;rad51;mcm4;rad51ap1	6#84	0.0012126
GO:0007098,%biological_process%cellular process%cell cycle#cell cycle process%centrosome cycle; %biological_process%cellular process%cell cycle process%centrosome cycle; %biological_process%cellular process%cellular component organization and biogenesis%organelle organization and biogenesis%microtubule organizing center organization and biogenesis%centrosome organization and biogenesis%centrosome…	brca2;kif11;brca1	3#12	0.00124269
GO:0010458,%biological_process%cellular process%cell cycle#cell cycle process%cell cycle phase%M phase%M phase of mitotic cell cycle#exit from mitosis; %biological_process%cellular process%cell cycle#cell cycle process%exit from mitosis; %biological_process%cellular process%cell cycle%mitotic cell cycle#M phase of mitotic cell cycle#exit from mitosis; %biological_process%cellular process%cell cyc…	kntc1;birc5;anln	3#12	0.00124269
GO:0007096,%biological_process%biological regulation%regulation of biological process%regulation of cellular process%regulation of cell cycle%regulation of progression through cell cycle%regulation of mitosis%regulation of exit from mitosis; %biological_process%cellular process%cell cycle#cell cycle process%cell cycle phase%M phase%M phase of mitotic cell cycle#exit from mitosis#regulation of exi…	kntc1;birc5;anln	3#12	0.00124269
GO:0003682,%molecular_function%binding%chromatin binding;	cenpf;top2a;suv39h1;cdca5;cbx5;pola1	6#85	0.00124269
GO:0004871,%molecular_function%molecular transducer activity%signal transducer activity;	ect2;stmn1	2#1685	-0.00124269
GO:0060089,%molecular_function%molecular transducer activity;	ect2;stmn1	2#1685	-0.00124269
GO:0005813,%cellular_component%cell#cell part%intracellular#intracellular part%cytoplasm#cytoplasmic part%microtubule organizing center%centrosome; %cellular_component%cell#cell part%intracellular#intracellular part%cytoplasmic part%microtubule organizing center%centrosome; %cellular_component%cell#cell part%intracellular#intracellular part%intracellular organelle%intracellular non-membrane-bound…	top2a;plk1;brca2;birc5;kifc1;cep152;nek2	7#121	0.00126253
GO:0015631,%molecular_function%binding%protein binding%cytoskeletal protein binding%tubulin binding;	brca2;birc5;racgap1;stmn1;brca1	5#57	0.00153227
GO:0043601,%cellular_component%cell#cell part%intracellular#intracellular part%intracellular organelle%intracellular membrane-bound organelle%nucleus#nuclear part%nuclear chromosome#nuclear chromosome part%nuclear replication fork#nuclear replisome; %cellular_component%cell#cell part%intracellular#intracellular part%intracellular organelle%intracellular membrane-bound organelle%nucleus#nuclear pa…	pold3;pola2;pola1	3#13	0.00153733
GO:0030894,%cellular_component%cell#cell part%intracellular#intracellular part%intracellular organelle%intracellular non-membrane-bound organelle%chromosome#chromosomal part%replication fork#replisome; %cellular_component%cell#cell part%intracellular#intracellular part%intracellular organelle%intracellular non-membrane-bound organelle%chromosome#chromosomal part%replisome; %cellular_component%cel…	pold3;pola2;pola1	3#13	0.00153733
GO:0003676,%molecular_function%binding%nucleic acid binding;	tmpo;mcm6;lig1;e2f8;h2afz;rfc4;rfc3;h2afx;foxm1;pola1;kif22;blm;mcm4;rad54l;pole2;pold3;c12orf48;yeats4;top2a;pola2;clspn;polq;nusap1;whsc1;c6orf173;kntc1;rad51;hltf;neil3;exo1;rfc5;orc1l;trove2;mcm2;mcm8;kif2c;kif4a;aurkb;cdt1;tfdp1;fen1;brca2;e2f7;parp2;rad51ap1;brca1;mcm7	47#2911	0.00167495
GO:0000940,%cellular_component%cell#cell part%intracellular#intracellular part%intracellular organelle%intracellular non-membrane-bound organelle%chromosome#chromosomal part%chromosome, pericentric region%condensed chromosome, pericentric region#condensed chromosome kinetochore#outer kinetochore of condensed chromosome; %cellular_component%cell#cell part%intracellular#intracellular part%intracell…	cenpf;cenpe	2#3	0.00170845
GO:0007080,%biological_process%cellular process%cell cycle#cell cycle process%cell cycle phase%M phase%M phase of mitotic cell cycle#mitosis#mitotic sister chromatid segregation#mitotic metaphase plate congression; %biological_process%cellular process%cell cycle#cell cycle process%cell cycle phase%mitosis#mitotic sister chromatid segregation#mitotic metaphase plate congression; %biological_proces…	cdca5;cenpe	2#3	0.00170845
GO:0051382,%biological_process%cellular process%cellular component organization and biogenesis%cellular component assembly%macromolecular complex assembly%protein complex assembly%cellular protein complex assembly%kinetochore assembly; %biological_process%cellular process%cellular component organization and biogenesis%organelle organization and biogenesis%chromosome organization and biogenesis%ki…	cenpf;cenpe	2#3	0.00170845
GO:0033261,%biological_process%biological regulation%regulation of biological process%regulation of cellular process%regulation of cell cycle%regulation of progression through cell cycle%regulation of progression through S phase; %biological_process%cellular process%cell cycle#cell cycle process%cell cycle phase%interphase#S phase#regulation of progression through S phase; %biological_process%cel…	timeless;cdt1;brca2	3#14	0.00188047
GO:0043169,%molecular_function%binding%ion binding%cation binding;	whsc1;suv39h1;mcm2;hltf;racgap1;pola1;neil3;rrm2;birc5;fen1;mcm10;fbxo5;rfwd3;brca1;cit	15#3363	-0.00229511
GO:0030330,%biological_process%response to stimulus%response to endogenous stimulus%response to DNA damage stimulus%DNA damage response, signal transduction%DNA damage response, signal transduction by p53 class mediator; %biological_process%response to stimulus%response to stress%response to DNA damage stimulus%DNA damage response, signal transduction%DNA damage response, signal transduction by p…	brca2;gtse1;brca1	3#15	0.0023041
GO:0051297,%biological_process%cellular process%cellular component organization and biogenesis%organelle organization and biogenesis%microtubule organizing center organization and biogenesis%centrosome organization and biogenesis;	brca2;kif11;brca1	3#16	0.00276303
GO:0031023,%biological_process%cellular process%cellular component organization and biogenesis%organelle organization and biogenesis%microtubule organizing center organization and biogenesis;	brca2;kif11;brca1	3#16	0.00276303
GO:0005871,%cellular_component%cell#cell part%intracellular#intracellular part%intracellular organelle%intracellular non-membrane-bound organelle%cytoskeleton#cytoskeletal part%microtubule associated complex%kinesin complex; %cellular_component%cell#cell part%intracellular#intracellular part%intracellular organelle%intracellular non-membrane-bound organelle%cytoskeleton%microtubule cytoskeleton#m…	kif23;kif11;kif2c	3#16	0.00276303
GO:0043170,%biological_process%metabolic process%macromolecule metabolic process;	mcm6;lig1;e2f8;h2afz;h2afx;cbx5;plk4;blm;cdca7;cdca3;mlf1ip;top2a;anln;tyms;hltf;neil3;smc4;vrk1;orc1l;pbk;mcm8;mcm2;ppil5;fancb;fancd2;tfdp1;brca2;fen1;e2f7;lin9;mcm7;brca1;ccne2;rfc4;rfc3;foxm1;pola1;cdc25c;cdca7l;mcm4;rad54l;pole2;rrm1;dtl;plk1;smc2;fanci;suv39h1;pold3;cdc20;dut;cenpe;yeats4;cenpf;mcm10;clspn;pola2;polq;whsc1;kntc1;rad51;stmn1;exo1;bub1;nek2;trip13;rfc5;trove2;ttk;ints7;fam83d…	79#5799	0.0027751
GO:0051383,%biological_process%cellular process%cellular component organization and biogenesis%organelle organization and biogenesis%chromosome organization and biogenesis%kinetochore organization and biogenesis;	cenpf;cenpe	2#4	0.0031334
GO:0008409,%molecular_function%catalytic activity%hydrolase activity%hydrolase activity, acting on ester bonds%nuclease activity%exonuclease activity%5'-3' exonuclease activity;	fen1;exo1	2#4	0.0031334
GO:0016728,%molecular_function%catalytic activity%oxidoreductase activity%oxidoreductase activity, acting on CH or CH2 groups%oxidoreductase activity, acting on CH or CH2 groups, disulfide as acceptor;	rrm2;rrm1	2#4	0.0031334
GO:0004748,%molecular_function%catalytic activity%oxidoreductase activity%oxidoreductase activity, acting on CH or CH2 groups%oxidoreductase activity, acting on CH or CH2 groups, disulfide as acceptor%ribonucleoside-diphosphate reductase activity;	rrm2;rrm1	2#4	0.0031334
GO:0000085,%biological_process%cellular process%cell cycle#cell cycle process%cell cycle phase%G2 phase%G2 phase of mitotic cell cycle; %biological_process%cellular process%cell cycle#cell cycle process%cell cycle phase%interphase#G2 phase%G2 phase of mitotic cell cycle; %biological_process%cellular process%cell cycle#cell cycle process%cell cycle phase%interphase%interphase of mitotic cell cycle…	cenpf;gtse1	2#4	0.0031334
GO:0051319,%biological_process%cellular process%cell cycle#cell cycle process%cell cycle phase%G2 phase; %biological_process%cellular process%cell cycle#cell cycle process%cell cycle phase%interphase#G2 phase; %biological_process%cellular process%cell cycle process%cell cycle phase%G2 phase; %biological_process%cellular process%cell cycle process%cell cycle phase%interphase#G2 phase;	cenpf;gtse1	2#4	0.0031334
GO:0051649,%biological_process%cellular process%cellular component organization and biogenesis%cellular localization#establishment of cellular localization; %biological_process%establishment of localization%establishment of cellular localization; %biological_process%localization%cellular localization#establishment of cellular localization; %biological_process%localization#establishment of localiz…	kif18a;kif11;kifc1;kif22;kif20a;kif14;kif15;kif23;kif2c;kif4a;cenpe;cenpf;birc5;zwint;cdca5;pola2;nusap1	17#748	0.00338844
GO:0016363,%cellular_component%cell#cell part%intracellular#intracellular part%intracellular organelle%intracellular membrane-bound organelle%nucleus#nuclear part%nuclear lumen#nuclear matrix; %cellular_component%cell#cell part%intracellular#intracellular part%intracellular organelle%intracellular membrane-bound organelle%nucleus#nuclear part%nuclear matrix; %cellular_component%cell#cell part%int…	yeats4;cenpf;pola1;kif4a	4#40	0.00347182
GO:0051053,%biological_process%biological regulation%regulation of biological process%negative regulation of biological process%negative regulation of cellular process%negative regulation of cellular metabolic process%negative regulation of nucleobase, nucleoside, nucleotide and nucleic acid metabolic process%negative regulation of DNA metabolic process; %biological_process%biological regulation%…	cdt1;blm;brca2	3#18	0.00373702
GO:0042770,%biological_process%response to stimulus%response to endogenous stimulus%response to DNA damage stimulus%DNA damage response, signal transduction; %biological_process%response to stimulus%response to stress%response to DNA damage stimulus%DNA damage response, signal transduction;	brca2;ccna2;gtse1;brca1	4#41	0.00377346
GO:0043167,%molecular_function%binding%ion binding;	whsc1;suv39h1;mcm2;hltf;dut;racgap1;pola1;neil3;fignl1;nek2;aurkb;rrm2;mcm10;birc5;fen1;fbxo5;rfwd3;brca1;cit	19#3715	-0.00459941
GO:0009219,%biological_process%cellular process%cellular metabolic process%nucleobase, nucleoside, nucleotide and nucleic acid metabolic process%nucleobase, nucleoside and nucleotide metabolic process%nucleotide metabolic process%deoxyribonucleotide metabolic process%pyrimidine deoxyribonucleotide metabolic process; %biological_process%cellular process%cellular metabolic process%nucleobase, nucle…	tyms;dut	2#5	0.00488176
GO:0004523,%molecular_function%catalytic activity%hydrolase activity%hydrolase activity, acting on ester bonds%nuclease activity%endonuclease activity%endonuclease activity, active with either ribo- or deoxyribonucleic acids and producing 5'-phosphomonoesters%endoribonuclease activity, producing 5'-phosphomonoesters%ribonuclease H activity; %molecular_function%catalytic activity%hydrolase activit…	fen1;exo1	2#5	0.00488176
GO:0045120,%cellular_component%cell#cell part%intracellular#intracellular part%intracellular organelle%intracellular membrane-bound organelle%nucleus%pronucleus; %cellular_component%cell#cell part%intracellular part%intracellular organelle%intracellular membrane-bound organelle%nucleus%pronucleus; %cellular_component%cell part%intracellular#intracellular part%intracellular organelle%intracellular…	ccna2;ncapd2	2#5	0.00488176
GO:0005658,%cellular_component%cell#cell part%intracellular#intracellular part%intracellular organelle%intracellular membrane-bound organelle%nucleus#nuclear part%nuclear chromosome#nuclear chromosome part%alpha DNA polymerase:primase complex; %cellular_component%cell#cell part%intracellular#intracellular part%intracellular organelle%intracellular membrane-bound organelle%nucleus#nuclear part%nuc…	pola2;pola1	2#5	0.00488176
GO:0045931,%biological_process%biological regulation%regulation of biological process%positive regulation of biological process%positive regulation of cellular process%positive regulation of progression through cell cycle%positive regulation of progression through mitotic cell cycle; %biological_process%biological regulation%regulation of biological process%regulation of cellular process%positive…	brca2;birc5	2#5	0.00488176
GO:0051641,%biological_process%cellular process%cellular component organization and biogenesis%cellular localization; %biological_process%localization%cellular localization;	kif18a;kif11;kifc1;kif22;kif20a;kif14;kif15;kif23;kif2c;kif4a;cenpe;cenpf;birc5;zwint;cdca5;pola2;nusap1	17#768	0.00488176
GO:0004520,%molecular_function%catalytic activity%hydrolase activity%hydrolase activity, acting on ester bonds%nuclease activity%deoxyribonuclease activity%endodeoxyribonuclease activity; %molecular_function%catalytic activity%hydrolase activity%hydrolase activity, acting on ester bonds%nuclease activity%endonuclease activity%endodeoxyribonuclease activity;	fen1;neil3;exo1	3#20	0.00488932

## Sheet: Cluster 41 GO term statistics
Significantly overepresented GO term	Cluster 10 genes	Gene count # total genes	Corrected P value
GO:0007049,%biological_process%cellular process%cell cycle;	cdca8;sgol2;ccnb1;pttg1;c11orf82;gtse1;chek1;ckap5;cetn3;ube2c;mad2l1;gsg2;cks1b;chaf1b;uhrf1	15#658	6.56914e-07
GO:0044427,%cellular_component%cell#cell part%intracellular#intracellular part%intracellular organelle%intracellular non-membrane-bound organelle%chromosome#chromosomal part; %cellular_component%cell#cell part%intracellular#intracellular part%intracellular organelle#intracellular organelle part%chromosomal part; %cellular_component%cell#cell part%intracellular#intracellular part%intracellular org…	pcna;orc6l;cdca8;sgol2;asf1b;oip5;chek1;baz1b;mad2l1;cenpa	10#263	2.29545e-06
GO:0005634,%cellular_component%cell#cell part%intracellular#intracellular part%intracellular organelle%intracellular membrane-bound organelle%nucleus; %cellular_component%cell#cell part%intracellular part%intracellular organelle%intracellular membrane-bound organelle%nucleus; %cellular_component%cell part%intracellular#intracellular part%intracellular organelle%intracellular membrane-bound organe…	orc6l;tcof1;asf1b;ung;oip5;c11orf82;chek1;gsg2;gins2;med20;pak1ip1;klhl7;pcna;pcgf6;cdca8;tmem48;sgol2;ccnb1;pttg1;znf202;nup37;exosc3;baz1b;c15orf23;mad2l1;cenpa;phf5a;exosc7;chaf1b;uhrf1;gtf2e1	31#4024	2.46144e-06
GO:0044446,%cellular_component%cell#cell part%intracellular#intracellular part%intracellular organelle#intracellular organelle part; %cellular_component%cell#cell part%intracellular#intracellular part%intracellular organelle part; %cellular_component%cell#cell part%intracellular part%intracellular organelle#intracellular organelle part; %cellular_component%cell#cell part%intracellular part%intrac…	orc6l;yars2;tcof1;asf1b;oip5;gtse1;chek1;ckap5;cetn3;med20;klhl7;pcna;pcgf6;cdca8;tmem48;sgol2;ccnb1;nup37;exosc3;immp1l;baz1b;mad2l1;cenpa;phf5a;chaf1b;gtf2e1	26#3011	2.46144e-06
GO:0044422,%cellular_component%organelle#organelle part; %cellular_component%organelle part;	orc6l;yars2;tcof1;asf1b;oip5;gtse1;chek1;ckap5;cetn3;med20;klhl7;pcna;pcgf6;cdca8;tmem48;sgol2;ccnb1;nup37;exosc3;immp1l;baz1b;mad2l1;cenpa;phf5a;chaf1b;gtf2e1	26#3021	2.46144e-06
GO:0005694,%cellular_component%cell#cell part%intracellular#intracellular part%intracellular organelle%intracellular non-membrane-bound organelle%chromosome; %cellular_component%cell#cell part%intracellular part%intracellular organelle%intracellular non-membrane-bound organelle%chromosome; %cellular_component%cell part%intracellular#intracellular part%intracellular organelle%intracellular non-mem…	pcna;orc6l;cdca8;sgol2;asf1b;oip5;chek1;baz1b;mad2l1;cenpa	10#313	3.97521e-06
GO:0051301,%biological_process%cellular process%cell division;	cdca8;sgol2;ccnb1;pttg1;cetn3;ube2c;mad2l1;cks1b	8#213	2.46195e-05
GO:0043232,%cellular_component%cell#cell part%intracellular#intracellular part%intracellular organelle%intracellular non-membrane-bound organelle; %cellular_component%cell#cell part%intracellular part%intracellular organelle%intracellular non-membrane-bound organelle; %cellular_component%cell part%intracellular#intracellular part%intracellular organelle%intracellular non-membrane-bound organelle;…	orc6l;tcof1;asf1b;oip5;gtse1;chek1;ckap5;cetn3;klhl7;cdca8;pcna;ccnb1;sgol2;baz1b;mad2l1;cenpa	16#1535	3.47548e-05
GO:0043228,%cellular_component%organelle%non-membrane-bound organelle;	orc6l;tcof1;asf1b;oip5;gtse1;chek1;ckap5;cetn3;klhl7;cdca8;pcna;ccnb1;sgol2;baz1b;mad2l1;cenpa	16#1535	3.47548e-05
GO:0022402,%biological_process%cellular process%cell cycle#cell cycle process; %biological_process%cellular process%cell cycle process;	cdca8;ccnb1;pttg1;c11orf82;gtse1;chek1;ckap5;cetn3;ube2c;mad2l1;cks1b	11#527	3.47548e-05
GO:0006259,%biological_process%cellular process%cellular metabolic process%nucleobase, nucleoside, nucleotide and nucleic acid metabolic process%DNA metabolic process; %biological_process%metabolic process%cellular metabolic process%nucleobase, nucleoside, nucleotide and nucleic acid metabolic process%DNA metabolic process; %biological_process%metabolic process%macromolecule metabolic process%bio…	pcna;orc6l;asf1b;pttg1;ung;chek1;baz1b;gins2;gsg2;cenpa;chaf1b;uhrf1	12#659	3.88535e-05
GO:0044428,%cellular_component%cell#cell part%intracellular#intracellular part%intracellular organelle%intracellular membrane-bound organelle%nucleus#nuclear part; %cellular_component%cell#cell part%intracellular#intracellular part%intracellular organelle#intracellular organelle part%nuclear part; %cellular_component%cell#cell part%intracellular#intracellular part%intracellular organelle part%nuc…	pcna;pcgf6;orc6l;tmem48;tcof1;nup37;oip5;exosc3;chek1;med20;phf5a;chaf1b;gtf2e1;klhl7	14#934	3.88535e-05
GO:0000279,%biological_process%cellular process%cell cycle#cell cycle process%cell cycle phase%M phase; %biological_process%cellular process%cell cycle process%cell cycle phase%M phase;	cdca8;ccnb1;pttg1;gtse1;chek1;cetn3;ube2c;mad2l1	8#257	5.46678e-05
GO:0000775,%cellular_component%cell#cell part%intracellular#intracellular part%intracellular organelle%intracellular non-membrane-bound organelle%chromosome#chromosomal part%chromosome, pericentric region; %cellular_component%cell#cell part%intracellular#intracellular part%intracellular organelle#intracellular organelle part%chromosomal part%chromosome, pericentric region; %cellular_component%cel…	cdca8;sgol2;baz1b;mad2l1;cenpa	5#66	7.09884e-05
GO:0000278,%biological_process%cellular process%cell cycle%mitotic cell cycle;	cdca8;ccnb1;pttg1;gtse1;chek1;cetn3;ube2c;mad2l1	8#281	9.20798e-05
GO:0007067,%biological_process%cellular process%cell cycle#cell cycle process%cell cycle phase%M phase%M phase of mitotic cell cycle#mitosis; %biological_process%cellular process%cell cycle#cell cycle process%cell cycle phase%mitosis; %biological_process%cellular process%cell cycle%mitotic cell cycle#M phase of mitotic cell cycle#mitosis; %biological_process%cellular process%cell cycle process%ce…	ube2c;cdca8;ccnb1;pttg1;mad2l1;gtse1;cetn3	7#206	0.000118364
GO:0000087,%biological_process%cellular process%cell cycle#cell cycle process%cell cycle phase%M phase%M phase of mitotic cell cycle; %biological_process%cellular process%cell cycle%mitotic cell cycle#M phase of mitotic cell cycle; %biological_process%cellular process%cell cycle process%cell cycle phase%M phase%M phase of mitotic cell cycle;	ube2c;cdca8;ccnb1;pttg1;mad2l1;gtse1;cetn3	7#208	0.000118726
GO:0022403,%biological_process%cellular process%cell cycle#cell cycle process%cell cycle phase; %biological_process%cellular process%cell cycle process%cell cycle phase;	cdca8;ccnb1;pttg1;gtse1;chek1;cetn3;ube2c;mad2l1	8#314	0.000173782
GO:0006996,%biological_process%cellular process%cellular component organization and biogenesis%organelle organization and biogenesis;	tmem48;asf1b;pttg1;exosc3;gtse1;ckap5;cetn3;ube2c;baz1b;gsg2;cenpa;exosc7;chaf1b	13#1005	0.000323386
GO:0043234,%cellular_component%macromolecular complex%protein complex;	pcna;pcgf6;orc6l;cdca8;tmem48;nup37;exosc3;ckap5;eif4e;mad2l1;med20;cenpa;exosc7;chaf1b;gtf2e1	15#1618	0.000487035
GO:0006974,%biological_process%response to stimulus%response to endogenous stimulus%response to DNA damage stimulus; %biological_process%response to stimulus%response to stress%response to DNA damage stimulus;	pcna;pttg1;ung;gtse1;chek1;chaf1b;uhrf1	7#280	0.000661282
GO:0043229,%cellular_component%cell#cell part%intracellular#intracellular part%intracellular organelle; %cellular_component%cell#cell part%intracellular part%intracellular organelle; %cellular_component%cell part%intracellular#intracellular part%intracellular organelle; %cellular_component%cell part%intracellular part%intracellular organelle; %cellular_component%organelle%intracellular organelle;	orc6l;yars2;tcof1;ung;c11orf82;chek1;ckap5;cetn3;magmas;med20;klhl7;pcna;pcgf6;sgol2;ccnb1;znf202;nup37;immp1l;cenpa;exosc7;uhrf1;asf1b;oip5;gtse1;gins2;gsg2;pak1ip1;rtn4ip1;cdca8;tmem48;pttg1;exosc3;baz1b;c15orf23;mad2l1;phf5a;chaf1b;gtf2e1	38#7057	0.000825868
GO:0043226,%cellular_component%organelle;	orc6l;yars2;tcof1;ung;c11orf82;chek1;ckap5;cetn3;magmas;med20;klhl7;pcna;pcgf6;sgol2;ccnb1;znf202;nup37;immp1l;cenpa;exosc7;uhrf1;asf1b;oip5;gtse1;gins2;gsg2;pak1ip1;rtn4ip1;cdca8;tmem48;pttg1;exosc3;baz1b;c15orf23;mad2l1;phf5a;chaf1b;gtf2e1	38#7062	0.000825868
GO:0043231,%cellular_component%cell#cell part%intracellular#intracellular part%intracellular organelle%intracellular membrane-bound organelle; %cellular_component%cell#cell part%intracellular part%intracellular organelle%intracellular membrane-bound organelle; %cellular_component%cell part%intracellular#intracellular part%intracellular organelle%intracellular membrane-bound organelle; %cellular_c…	orc6l;yars2;tcof1;ung;c11orf82;chek1;magmas;med20;klhl7;pcna;pcgf6;sgol2;ccnb1;znf202;nup37;immp1l;cenpa;exosc7;uhrf1;asf1b;oip5;gins2;gsg2;pak1ip1;rtn4ip1;cdca8;tmem48;pttg1;exosc3;baz1b;c15orf23;mad2l1;phf5a;chaf1b;gtf2e1	35#6246	0.000900935
GO:0043227,%cellular_component%organelle%membrane-bound organelle;	orc6l;yars2;tcof1;ung;c11orf82;chek1;magmas;med20;klhl7;pcna;pcgf6;sgol2;ccnb1;znf202;nup37;immp1l;cenpa;exosc7;uhrf1;asf1b;oip5;gins2;gsg2;pak1ip1;rtn4ip1;cdca8;tmem48;pttg1;exosc3;baz1b;c15orf23;mad2l1;phf5a;chaf1b;gtf2e1	35#6249	0.000900935
GO:0006281,%biological_process%cellular process%cellular metabolic process%nucleobase, nucleoside, nucleotide and nucleic acid metabolic process%DNA metabolic process%DNA repair; %biological_process%metabolic process%cellular metabolic process%nucleobase, nucleoside, nucleotide and nucleic acid metabolic process%DNA metabolic process%DNA repair; %biological_process%metabolic process%macromolecule…	pcna;pttg1;ung;chek1;chaf1b;uhrf1	6#230	0.00162084
GO:0032991,%cellular_component%macromolecular complex;	pcna;pcgf6;orc6l;cdca8;tmem48;nup37;exosc3;ckap5;eif4e;mad2l1;med20;cenpa;phf5a;exosc7;chaf1b;gtf2e1	16#1959	0.00187471
GO:0009719,%biological_process%response to stimulus%response to endogenous stimulus;	pcna;pttg1;ung;gtse1;chek1;chaf1b;uhrf1	7#354	0.00216526
GO:0044424,%cellular_component%cell#cell part%intracellular#intracellular part; %cellular_component%cell#cell part%intracellular part; %cellular_component%cell part%intracellular#intracellular part; %cellular_component%cell part%intracellular part;	orc6l;yars2;tcof1;ung;msi2;c11orf82;chek1;ckap5;cetn3;eif4e;magmas;med20;klhl7;pcna;pcgf6;sgol2;ccnb1;znf202;nup37;immp1l;melk;cenpa;exosc7;uhrf1;asf1b;oip5;gtse1;gins2;gsg2;pak1ip1;rtn4ip1;cdca8;tmem48;pttg1;exosc3;baz1b;c15orf23;mad2l1;phf5a;chaf1b;gtf2e1	41#8519	0.00479821
GO:0000175,%molecular_function%catalytic activity%hydrolase activity%hydrolase activity, acting on ester bonds%nuclease activity%exonuclease activity%3'-5' exonuclease activity%3'-5'-exoribonuclease activity; %molecular_function%catalytic activity%hydrolase activity%hydrolase activity, acting on ester bonds%nuclease activity%exonuclease activity%exonuclease activity, active with either ribo- or d…	exosc7;exosc3	2#9	0.00517262
GO:0016043,%biological_process%cellular process%cellular component organization and biogenesis;	asf1b;gtse1;ckap5;cetn3;eif4e;gsg2;pcna;tmem48;pttg1;nup37;exosc3;ube2c;baz1b;cenpa;exosc7;chaf1b;gtf2e1	17#2298	0.00517262
GO:0000074,%biological_process%biological regulation%regulation of biological process%regulation of cellular process%regulation of cell cycle%regulation of progression through cell cycle; %biological_process%cellular process%cell cycle#cell cycle process%regulation of cell cycle%regulation of progression through cell cycle; %biological_process%cellular process%cell cycle process%regulation of cel…	ube2c;mad2l1;cks1b;c11orf82;gtse1;chek1	6#305	0.00585983
GO:0000178,%cellular_component%cell#cell part%intracellular#intracellular part%exosome (RNase complex); %cellular_component%cell#cell part%intracellular part%exosome (RNase complex); %cellular_component%cell part%intracellular#intracellular part%exosome (RNase complex); %cellular_component%cell part%intracellular part%exosome (RNase complex); %cellular_component%macromolecular complex%protein com…	exosc7;exosc3	2#10	0.00585983
GO:0006333,%biological_process%cellular process%cellular component organization and biogenesis%organelle organization and biogenesis%chromosome organization and biogenesis%establishment and/or maintenance of chromatin architecture%chromatin assembly or disassembly; %biological_process%cellular process%cellular metabolic process%nucleobase, nucleoside, nucleotide and nucleic acid metabolic process…	baz1b;asf1b;cenpa;chaf1b	4#112	0.00585983
GO:0051726,%biological_process%biological regulation%regulation of biological process%regulation of cellular process%regulation of cell cycle; %biological_process%cellular process%cell cycle#cell cycle process%regulation of cell cycle; %biological_process%cellular process%cell cycle process%regulation of cell cycle; %biological_process%cellular process#regulation of cellular process%regulation of…	ube2c;mad2l1;cks1b;c11orf82;gtse1;chek1	6#309	0.00585983
GO:0005622,%cellular_component%cell#cell part%intracellular; %cellular_component%cell part%intracellular;	orc6l;yars2;tcof1;ung;msi2;c11orf82;chek1;ckap5;cetn3;eif4e;magmas;trim59;med20;klhl7;pcna;pcgf6;sgol2;ccnb1;znf202;nup37;immp1l;melk;cenpa;exosc7;uhrf1;asf1b;oip5;gtse1;gins2;gsg2;pak1ip1;rtn4ip1;cdca8;tmem48;pttg1;exosc3;baz1b;c15orf23;mad2l1;phf5a;chaf1b;gtf2e1	42#8975	0.00585983
GO:0065004,%biological_process%cellular process%cellular component organization and biogenesis%cellular component assembly%macromolecular complex assembly%protein-DNA complex assembly; %biological_process%metabolic process%macromolecule metabolic process%macromolecular complex assembly%protein-DNA complex assembly;	asf1b;cenpa;chaf1b;gtf2e1	4#121	0.00725739
GO:0004532,%molecular_function%catalytic activity%hydrolase activity%hydrolase activity, acting on ester bonds%nuclease activity%exonuclease activity%exoribonuclease activity; %molecular_function%catalytic activity%hydrolase activity%hydrolase activity, acting on ester bonds%nuclease activity%ribonuclease activity%exoribonuclease activity;	exosc7;exosc3	2#12	0.00725739
GO:0016896,%molecular_function%catalytic activity%hydrolase activity%hydrolase activity, acting on ester bonds%nuclease activity%exonuclease activity%exonuclease activity, active with either ribo- or deoxyribonucleic acids and producing 5'-phosphomonoesters%exoribonuclease activity, producing 5'-phosphomonoesters; %molecular_function%catalytic activity%hydrolase activity%hydrolase activity, actin…	exosc7;exosc3	2#12	0.00725739
GO:0000075,%biological_process%biological regulation%regulation of biological process%regulation of cellular process%regulation of cell cycle%regulation of progression through cell cycle%cell cycle checkpoint; %biological_process%cellular process%cell cycle#cell cycle process%regulation of cell cycle%regulation of progression through cell cycle%cell cycle checkpoint; %biological_process%cellular …	mad2l1;gtse1;chek1	3#53	0.00725739
GO:0006139,%biological_process%cellular process%cellular metabolic process%nucleobase, nucleoside, nucleotide and nucleic acid metabolic process; %biological_process%metabolic process%cellular metabolic process%nucleobase, nucleoside, nucleotide and nucleic acid metabolic process; %biological_process%metabolic process%primary metabolic process%nucleobase, nucleoside, nucleotide and nucleic acid m…	orc6l;dus4l;yars2;asf1b;ung;chek1;gsg2;gins2;med20;pcgf6;pcna;pttg1;znf202;exosc3;baz1b;cenpa;exosc7;phf5a;chaf1b;uhrf1;gtf2e1	21#3274	0.0075412
GO:0051276,%biological_process%cellular process%cellular component organization and biogenesis%organelle organization and biogenesis%chromosome organization and biogenesis;	baz1b;asf1b;pttg1;gsg2;cenpa;chaf1b	6#335	0.0075412
GO:0042393,%molecular_function%binding%protein binding%histone binding;	asf1b;chaf1b	2#14	0.00912203
GO:0007088,%biological_process%biological regulation%regulation of biological process%regulation of cellular process%regulation of cell cycle%regulation of progression through cell cycle%regulation of mitosis; %biological_process%cellular process%cell cycle#cell cycle process%cell cycle phase%M phase%M phase of mitotic cell cycle#mitosis#regulation of mitosis; %biological_process%cellular process…	ube2c;mad2l1;gtse1	3#60	0.00948366
GO:0000086,%biological_process%cellular process%cell cycle#cell cycle process%cell cycle phase%interphase%interphase of mitotic cell cycle#G2/M transition of mitotic cell cycle; %biological_process%cellular process%cell cycle#cell cycle process%G2/M transition of mitotic cell cycle; %biological_process%cellular process%cell cycle%mitotic cell cycle#interphase of mitotic cell cycle#G2/M transition…	ccnb1;chek1	2#15	0.0100366
GO:0006334,%biological_process%cellular process%cellular component organization and biogenesis%cellular component assembly%chromatin assembly%nucleosome assembly; %biological_process%cellular process%cellular component organization and biogenesis%cellular component assembly%macromolecular complex assembly%protein-DNA complex assembly%nucleosome assembly; %biological_process%cellular process%cellu…	asf1b;cenpa;chaf1b	3#63	0.0104546
GO:0051297,%biological_process%cellular process%cellular component organization and biogenesis%organelle organization and biogenesis%microtubule organizing center organization and biogenesis%centrosome organization and biogenesis;	ckap5;cetn3	2#16	0.0107246
GO:0031023,%biological_process%cellular process%cellular component organization and biogenesis%organelle organization and biogenesis%microtubule organizing center organization and biogenesis;	ckap5;cetn3	2#16	0.0107246
GO:0000785,%cellular_component%cell#cell part%intracellular#intracellular part%intracellular organelle%intracellular non-membrane-bound organelle%chromosome#chromosomal part%chromatin; %cellular_component%cell#cell part%intracellular#intracellular part%intracellular organelle#intracellular organelle part%chromosomal part%chromatin; %cellular_component%cell#cell part%intracellular#intracellular pa…	baz1b;asf1b;cenpa;oip5	4#144	0.0107246
GO:0016020,%cellular_component%cell#cell part%membrane; %cellular_component%cell part%membrane;	pcna;tmem48;fam119a;magmas;trim59;nup37;immp1l	7#5623	-0.0112108
GO:0016796,%molecular_function%catalytic activity%hydrolase activity%hydrolase activity, acting on ester bonds%nuclease activity%exonuclease activity%exonuclease activity, active with either ribo- or deoxyribonucleic acids and producing 5'-phosphomonoesters;	exosc7;exosc3	2#18	0.0128234
GO:0006325,%biological_process%cellular process%cellular component organization and biogenesis%organelle organization and biogenesis%chromosome organization and biogenesis%establishment and/or maintenance of chromatin architecture; %biological_process%cellular process%cellular metabolic process%nucleobase, nucleoside, nucleotide and nucleic acid metabolic process%DNA metabolic process%DNA packagi…	baz1b;asf1b;gsg2;cenpa;chaf1b	5#263	0.0133089
GO:0006323,%biological_process%cellular process%cellular metabolic process%nucleobase, nucleoside, nucleotide and nucleic acid metabolic process%DNA metabolic process%DNA packaging; %biological_process%metabolic process%cellular metabolic process%nucleobase, nucleoside, nucleotide and nucleic acid metabolic process%DNA metabolic process%DNA packaging; %biological_process%metabolic process%macromo…	baz1b;asf1b;gsg2;cenpa;chaf1b	5#269	0.0139563
GO:0031497,%biological_process%cellular process%cellular component organization and biogenesis%cellular component assembly%chromatin assembly; %biological_process%cellular process%cellular component organization and biogenesis%organelle organization and biogenesis%chromosome organization and biogenesis%establishment and/or maintenance of chromatin architecture%chromatin assembly or disassembly%ch…	asf1b;cenpa;chaf1b	3#74	0.0139563
GO:0051236,%biological_process%establishment of localization%establishment of RNA localization; %biological_process%localization#establishment of localization%establishment of RNA localization; %biological_process%localization%macromolecule localization%RNA localization#establishment of RNA localization;	tmem48;nup37;ckap5	3#75	0.0139563
GO:0050657,%biological_process%establishment of localization%transport%nucleobase, nucleoside, nucleotide and nucleic acid transport%nucleic acid transport; %biological_process%localization#establishment of localization%transport%nucleobase, nucleoside, nucleotide and nucleic acid transport%nucleic acid transport;	tmem48;nup37;ckap5	3#75	0.0139563
GO:0050658,%biological_process%establishment of localization%establishment of RNA localization%RNA transport; %biological_process%establishment of localization%transport%nucleobase, nucleoside, nucleotide and nucleic acid transport%nucleic acid transport%RNA transport; %biological_process%localization#establishment of localization%establishment of RNA localization%RNA transport; %biological_proce…	tmem48;nup37;ckap5	3#75	0.0139563
GO:0006403,%biological_process%localization%macromolecule localization%RNA localization;	tmem48;nup37;ckap5	3#76	0.0142466
GO:0044450,%cellular_component%cell#cell part%intracellular#intracellular part%cytoplasm#cytoplasmic part%microtubule organizing center#microtubule organizing center part; %cellular_component%cell#cell part%intracellular#intracellular part%cytoplasm#cytoplasmic part%microtubule organizing center part; %cellular_component%cell#cell part%intracellular#intracellular part%cytoplasmic part%microtubule…	ckap5;cetn3	2#21	0.015119
GO:0051329,%biological_process%cellular process%cell cycle#cell cycle process%cell cycle phase%interphase%interphase of mitotic cell cycle; %biological_process%cellular process%cell cycle%mitotic cell cycle#interphase of mitotic cell cycle; %biological_process%cellular process%cell cycle process%cell cycle phase%interphase%interphase of mitotic cell cycle;	ccnb1;gtse1;chek1	3#79	0.0153852
GO:0008408,%molecular_function%catalytic activity%hydrolase activity%hydrolase activity, acting on ester bonds%nuclease activity%exonuclease activity%3'-5' exonuclease activity;	exosc7;exosc3	2#22	0.0159533
GO:0044425,%cellular_component%cell#cell part%membrane#membrane part; %cellular_component%cell#cell part%membrane part; %cellular_component%cell part%membrane#membrane part; %cellular_component%cell part%membrane part;	tmem48;fam119a;trim59;nup37;immp1l	5#4704	-0.0159533
GO:0000077,%biological_process%biological regulation%regulation of biological process%regulation of cellular process%regulation of cell cycle%regulation of progression through cell cycle%cell cycle checkpoint%DNA integrity checkpoint%DNA damage checkpoint; %biological_process%cellular process%cell cycle#cell cycle process%regulation of cell cycle%regulation of progression through cell cycle%cell …	gtse1;chek1	2#23	0.0167217
GO:0006284,%biological_process%cellular process%cellular metabolic process%nucleobase, nucleoside, nucleotide and nucleic acid metabolic process%DNA metabolic process%DNA repair%base-excision repair; %biological_process%metabolic process%cellular metabolic process%nucleobase, nucleoside, nucleotide and nucleic acid metabolic process%DNA metabolic process%DNA repair%base-excision repair; %biologic…	pcna;ung	2#23	0.0167217
GO:0051325,%biological_process%cellular process%cell cycle#cell cycle process%cell cycle phase%interphase; %biological_process%cellular process%cell cycle process%cell cycle phase%interphase;	ccnb1;gtse1;chek1	3#84	0.0169168
GO:0031981,%cellular_component%cell#cell part%intracellular#intracellular part%intracellular organelle%intracellular membrane-bound organelle%nucleus#nuclear part%nuclear lumen; %cellular_component%cell#cell part%intracellular#intracellular part%intracellular organelle#intracellular organelle part%nuclear part%nuclear lumen; %cellular_component%cell#cell part%intracellular#intracellular part%intr…	tcof1;med20;phf5a;oip5;chaf1b;klhl7;gtf2e1	7#584	0.0174219
GO:0015931,%biological_process%establishment of localization%transport%nucleobase, nucleoside, nucleotide and nucleic acid transport; %biological_process%localization#establishment of localization%transport%nucleobase, nucleoside, nucleotide and nucleic acid transport;	tmem48;nup37;ckap5	3#88	0.0174219
GO:0006260,%biological_process%cellular process%cellular metabolic process%nucleobase, nucleoside, nucleotide and nucleic acid metabolic process%DNA metabolic process%DNA replication; %biological_process%metabolic process%cellular metabolic process%nucleobase, nucleoside, nucleotide and nucleic acid metabolic process%DNA metabolic process%DNA replication; %biological_process%metabolic process%mac…	pcna;orc6l;gins2;chaf1b	4#186	0.0174219
GO:0031570,%biological_process%biological regulation%regulation of biological process%regulation of cellular process%regulation of cell cycle%regulation of progression through cell cycle%cell cycle checkpoint%DNA integrity checkpoint; %biological_process%cellular process%cell cycle#cell cycle process%regulation of cell cycle%regulation of progression through cell cycle%cell cycle checkpoint%DNA i…	gtse1;chek1	2#26	0.0174219
GO:0007093,%biological_process%biological regulation%regulation of biological process%regulation of cellular process%regulation of cell cycle%regulation of progression through cell cycle%cell cycle checkpoint%mitotic cell cycle checkpoint; %biological_process%biological regulation%regulation of biological process%regulation of cellular process%regulation of cell cycle%regulation of progression th…	mad2l1;gtse1	2#26	0.0174219
GO:0016592,%cellular_component%cell#cell part%intracellular#intracellular part%intracellular organelle%intracellular membrane-bound organelle%nucleus#nuclear part%nuclear lumen#nucleoplasm#nucleoplasm part%Srb-mediator complex; %cellular_component%cell#cell part%intracellular#intracellular part%intracellular organelle%intracellular membrane-bound organelle%nucleus#nuclear part%nucleoplasm#nucleop…	med20	1#1	0.0174219
GO:0000177,%cellular_component%cell#cell part%intracellular#intracellular part%cytoplasm#cytoplasmic part%cytoplasmic exosome (RNase complex); %cellular_component%cell#cell part%intracellular#intracellular part%cytoplasmic part%cytoplasmic exosome (RNase complex); %cellular_component%cell#cell part%intracellular#intracellular part%exosome (RNase complex)%cytoplasmic exosome (RNase complex); %cell…	exosc3	1#1	0.0174219
GO:0051292,%biological_process%cellular process%cellular component organization and biogenesis%cellular component assembly%macromolecular complex assembly%protein complex assembly%cellular protein complex assembly%nuclear pore complex assembly; %biological_process%cellular process%cellular component organization and biogenesis%organelle organization and biogenesis%nuclear organization and biogene…	tmem48	1#1	0.0174219
GO:0004831,%molecular_function%catalytic activity%ligase activity%ligase activity, forming carbon-oxygen bonds%ligase activity, forming aminoacyl-tRNA and related compounds%aminoacyl-tRNA ligase activity%tyrosine-tRNA ligase activity;	yars2	1#1	0.0174219
GO:0031081,%biological_process%cellular process%cellular component organization and biogenesis%cellular localization%localization within membrane%nuclear pore localization%nuclear pore distribution; %biological_process%cellular process%cellular component organization and biogenesis%organelle organization and biogenesis%nuclear organization and biogenesis%nuclear pore distribution; %biological_pro…	tmem48	1#1	0.0174219
GO:0043626,%cellular_component%cell#cell part%intracellular#intracellular part%PCNA complex; %cellular_component%cell#cell part%intracellular part%PCNA complex; %cellular_component%cell part%intracellular#intracellular part%PCNA complex; %cellular_component%cell part%intracellular part%PCNA complex; %cellular_component%macromolecular complex%protein complex%PCNA complex;	pcna	1#1	0.0174219
GO:0006437,%biological_process%cellular process%cellular metabolic process%amine metabolic process%amino acid metabolic process%amino acid activation%tRNA aminoacylation%tRNA aminoacylation for protein translation%tyrosyl-tRNA aminoacylation; %biological_process%cellular process%cellular metabolic process%amino acid and derivative metabolic process%amino acid metabolic process%amino acid activati…	yars2	1#1	0.0174219
GO:0051664,%biological_process%cellular process%cellular component organization and biogenesis%cellular localization%localization within membrane%nuclear pore localization; %biological_process%localization%cellular localization%localization within membrane%nuclear pore localization; %biological_process%localization%macromolecule localization%protein localization%protein complex localization%nucle…	tmem48	1#1	0.0174219
GO:0030337,%molecular_function%catalytic activity%transferase activity%transferase activity, transferring phosphorus-containing groups%nucleotidyltransferase activity%DNA-directed DNA polymerase activity%DNA polymerase processivity factor activity; %molecular_function%enzyme regulator activity%DNA polymerase processivity factor activity;	pcna	1#1	0.0174219
GO:0005657,%cellular_component%cell#cell part%intracellular#intracellular part%intracellular organelle%intracellular non-membrane-bound organelle%chromosome#chromosomal part%replication fork; %cellular_component%cell#cell part%intracellular#intracellular part%intracellular organelle#intracellular organelle part%chromosomal part%replication fork; %cellular_component%cell#cell part%intracellular#in…	pcna;chek1	2#29	0.0211998
GO:0065003,%biological_process%cellular process%cellular component organization and biogenesis%cellular component assembly%macromolecular complex assembly; %biological_process%metabolic process%macromolecule metabolic process%macromolecular complex assembly;	eif4e;tmem48;asf1b;cenpa;chaf1b;gtf2e1	6#477	0.023244
GO:0043283,%biological_process%metabolic process%macromolecule metabolic process%biopolymer metabolic process;	orc6l;dus4l;ube2t;yars2;asf1b;ung;chek1;gsg2;gins2;med20;pcgf6;pcna;pttg1;znf202;exosc3;ube2c;baz1b;cenpa;melk;phf5a;exosc7;chaf1b;uhrf1;gtf2e1	24#4405	0.0235727
GO:0043233,%cellular_component%membrane-enclosed lumen%organelle lumen; %cellular_component%organelle#organelle part%organelle lumen; %cellular_component%organelle part%organelle lumen;	yars2;tcof1;oip5;med20;phf5a;chaf1b;gtf2e1;klhl7	8#837	0.0274092
GO:0031974,%cellular_component%membrane-enclosed lumen;	yars2;tcof1;oip5;med20;phf5a;chaf1b;gtf2e1;klhl7	8#837	0.0274092
GO:0003702,%molecular_function%transcription regulator activity%RNA polymerase II transcription factor activity;	znf202;med20;uhrf1;gtf2e1	4#221	0.0289508
GO:0022607,%biological_process%cellular process%cellular component organization and biogenesis%cellular component assembly;	eif4e;tmem48;asf1b;cenpa;chaf1b;gtf2e1	6#510	0.0292365
GO:0006335,%biological_process%cellular process%cellular component organization and biogenesis%cellular component assembly%chromatin assembly%nucleosome assembly%DNA replication-dependent nucleosome assembly; %biological_process%cellular process%cellular component organization and biogenesis%cellular component assembly%macromolecular complex assembly%protein-DNA complex assembly%nucleosome assemb…	chaf1b	1#2	0.0292365
GO:0008054,%biological_process%biological regulation%regulation of biological process%regulation of cellular process%regulation of cell cycle%regulation of progression through cell cycle%cyclin catabolic process; %biological_process%cellular process%cell cycle#cell cycle process%regulation of cell cycle%regulation of progression through cell cycle%cyclin catabolic process; %biological_process%cel…	ube2c	1#2	0.0292365
GO:0030951,%biological_process%cellular process%cellular component organization and biogenesis%organelle organization and biogenesis%cytoskeleton organization and biogenesis%establishment and/or maintenance of cytoskeleton polarity%establishment and/or maintenance of microtubule cytoskeleton polarity; %biological_process%cellular process%cellular component organization and biogenesis%organelle or…	ckap5	1#2	0.0292365
GO:0006287,%biological_process%cellular process%cellular metabolic process%nucleobase, nucleoside, nucleotide and nucleic acid metabolic process%DNA metabolic process%base-excision repair, gap-filling; %biological_process%cellular process%cellular metabolic process%nucleobase, nucleoside, nucleotide and nucleic acid metabolic process%DNA metabolic process%DNA repair%base-excision repair#base-exci…	pcna	1#2	0.0292365
GO:0006999,%biological_process%cellular process%cellular component organization and biogenesis%organelle organization and biogenesis%nuclear organization and biogenesis%nuclear pore organization and biogenesis;	tmem48	1#2	0.0292365
GO:0005686,%cellular_component%cell#cell part%intracellular#intracellular part%intracellular organelle%intracellular membrane-bound organelle%nucleus#nuclear part%small nuclear ribonucleoprotein complex%snRNP U2; %cellular_component%cell#cell part%intracellular#intracellular part%intracellular organelle%intracellular membrane-bound organelle%nucleus#nuclear part%spliceosome%U2-dependent spliceoso…	phf5a	1#2	0.0292365
GO:0051300,%biological_process%cellular process%cell cycle#cell cycle process%spindle pole body organization and biogenesis; %biological_process%cellular process%cell cycle process%spindle pole body organization and biogenesis; %biological_process%cellular process%cellular component organization and biogenesis%organelle organization and biogenesis%microtubule organizing center organization and bi…	ckap5	1#2	0.0292365
GO:0030952,%biological_process%cellular process%cellular component organization and biogenesis%organelle organization and biogenesis%cytoskeleton organization and biogenesis%establishment and/or maintenance of cytoskeleton polarity;	ckap5	1#2	0.0292365
GO:0016251,%molecular_function%transcription regulator activity%RNA polymerase II transcription factor activity%general RNA polymerase II transcription factor activity;	med20;gtf2e1	2#39	0.0318072
GO:0005813,%cellular_component%cell#cell part%intracellular#intracellular part%cytoplasm#cytoplasmic part%microtubule organizing center%centrosome; %cellular_component%cell#cell part%intracellular#intracellular part%cytoplasmic part%microtubule organizing center%centrosome; %cellular_component%cell#cell part%intracellular#intracellular part%intracellular organelle%intracellular non-membrane-bound…	ccnb1;ckap5;cetn3	3#121	0.0318072
GO:0042770,%biological_process%response to stimulus%response to endogenous stimulus%response to DNA damage stimulus%DNA damage response, signal transduction; %biological_process%response to stimulus%response to stress%response to DNA damage stimulus%DNA damage response, signal transduction;	gtse1;chek1	2#41	0.0344407
GO:0005815,%cellular_component%cell#cell part%intracellular#intracellular part%cytoplasm#cytoplasmic part%microtubule organizing center; %cellular_component%cell#cell part%intracellular#intracellular part%cytoplasmic part%microtubule organizing center; %cellular_component%cell#cell part%intracellular#intracellular part%intracellular organelle%intracellular non-membrane-bound organelle%cytoskeleto…	ccnb1;ckap5;cetn3	3#130	0.0379209
GO:0004527,%molecular_function%catalytic activity%hydrolase activity%hydrolase activity, acting on ester bonds%nuclease activity%exonuclease activity;	exosc7;exosc3	2#44	0.0386878
GO:0031503,%biological_process%localization%macromolecule localization%protein localization%protein complex localization;	tmem48	1#3	0.0388277
GO:0005652,%cellular_component%cell#cell part%intracellular#intracellular part%intracellular organelle%intracellular membrane-bound organelle%nucleus#nuclear part%nuclear envelope#nuclear lamina; %cellular_component%cell#cell part%intracellular#intracellular part%intracellular organelle%intracellular membrane-bound organelle%nucleus#nuclear part%nuclear lamina; %cellular_component%cell#cell part%…	pcna	1#3	0.0388277
GO:0017150,%molecular_function%catalytic activity%tRNA dihydrouridine synthase activity;	dus4l	1#3	0.0388277
GO:0005721,%cellular_component%cell#cell part%intracellular#intracellular part%intracellular organelle%intracellular non-membrane-bound organelle%chromosome#chromosomal part%chromatin%heterochromatin%centric heterochromatin; %cellular_component%cell#cell part%intracellular#intracellular part%intracellular organelle%intracellular non-membrane-bound organelle%chromosome#chromosomal part%chromosome,…	baz1b	1#3	0.0388277
GO:0010369,%cellular_component%cell#cell part%intracellular#intracellular part%intracellular organelle%intracellular non-membrane-bound organelle%chromosome#chromosomal part%chromocenter; %cellular_component%cell#cell part%intracellular#intracellular part%intracellular organelle#intracellular organelle part%chromosomal part%chromocenter; %cellular_component%cell#cell part%intracellular#intracellu…	oip5	1#3	0.0388277
GO:0005673,%cellular_component%cell#cell part%intracellular#intracellular part%intracellular organelle%intracellular membrane-bound organelle%nucleus#nuclear part%nuclear lumen#nucleoplasm#nucleoplasm part%DNA-directed RNA polymerase II, holoenzyme#transcription factor TFIIE complex; %cellular_component%cell#cell part%intracellular#intracellular part%intracellular organelle%intracellular membrane…	gtf2e1	1#3	0.0388277
GO:0000176,%cellular_component%cell#cell part%intracellular#intracellular part%exosome (RNase complex)%nuclear exosome (RNase complex); %cellular_component%cell#cell part%intracellular#intracellular part%intracellular organelle%intracellular membrane-bound organelle%nucleus#nuclear part%nuclear exosome (RNase complex); %cellular_component%cell#cell part%intracellular#intracellular part%intracellu…	exosc3	1#3	0.0388277
GO:0000793,%cellular_component%cell#cell part%intracellular#intracellular part%intracellular organelle%intracellular non-membrane-bound organelle%chromosome%condensed chromosome; %cellular_component%cell#cell part%intracellular part%intracellular organelle%intracellular non-membrane-bound organelle%chromosome%condensed chromosome; %cellular_component%cell part%intracellular#intracellular part%int…	baz1b;chek1	2#46	0.0390003
GO:0000079,%biological_process%biological regulation%regulation of a molecular function%regulation of catalytic activity%regulation of transferase activity%regulation of kinase activity%regulation of protein kinase activity%regulation of cyclin-dependent protein kinase activity; %biological_process%biological regulation%regulation of biological process%regulation of cellular process%regulation of…	cks1b;chek1	2#47	0.0402726
GO:0031224,%cellular_component%cell#cell part%membrane#membrane part%intrinsic to membrane; %cellular_component%cell#cell part%membrane part%intrinsic to membrane; %cellular_component%cell part%membrane#membrane part%intrinsic to membrane; %cellular_component%cell part%membrane part%intrinsic to membrane;	tmem48;fam119a;trim59;nup37;immp1l	5#4110	-0.0421874
GO:0032501,%biological_process%multicellular organismal process;	tcof1;asf1b	2#2904	-0.0433259
GO:0016021,%cellular_component%cell#cell part%membrane#membrane part%intrinsic to membrane%integral to membrane; %cellular_component%cell#cell part%membrane part%intrinsic to membrane%integral to membrane; %cellular_component%cell part%membrane#membrane part%intrinsic to membrane%integral to membrane; %cellular_component%cell part%membrane part%intrinsic to membrane%integral to membrane;	tmem48;fam119a;trim59;nup37;immp1l	5#4090	-0.0434917
GO:0004540,%molecular_function%catalytic activity%hydrolase activity%hydrolase activity, acting on ester bonds%nuclease activity%ribonuclease activity;	exosc7;exosc3	2#50	0.0437339
GO:0004844,%molecular_function%catalytic activity%hydrolase activity%hydrolase activity, acting on glycosyl bonds%hydrolase activity, hydrolyzing N-glycosyl compounds%DNA N-glycosylase activity%uracil DNA N-glycosylase activity;	ung	1#4	0.0460407
GO:0015030,%cellular_component%cell#cell part%intracellular#intracellular part%intracellular organelle%intracellular membrane-bound organelle%nucleus#nuclear part%nuclear lumen#nucleoplasm#nucleoplasm part%nuclear body%Cajal body; %cellular_component%cell#cell part%intracellular#intracellular part%intracellular organelle%intracellular membrane-bound organelle%nucleus#nuclear part%nucleoplasm#nucl…	oip5	1#4	0.0460407
GO:0006977,%biological_process%biological regulation%regulation of biological process%regulation of cellular process%regulation of cell cycle%regulation of progression through cell cycle%cell cycle checkpoint%DNA integrity checkpoint%DNA damage checkpoint%G1 DNA damage checkpoint#DNA damage response, signal transduction by p53 class mediator resulting in cell cycle arrest; %biological_process%bio…	gtse1	1#4	0.0460407
GO:0031571,%biological_process%biological regulation%regulation of biological process%regulation of cellular process%regulation of cell cycle%regulation of progression through cell cycle%cell cycle checkpoint%DNA integrity checkpoint%DNA damage checkpoint%G1 DNA damage checkpoint; %biological_process%biological regulation%regulation of biological process%regulation of cellular process%regulation …	gtse1	1#4	0.0460407
GO:0051319,%biological_process%cellular process%cell cycle#cell cycle process%cell cycle phase%G2 phase; %biological_process%cellular process%cell cycle#cell cycle process%cell cycle phase%interphase#G2 phase; %biological_process%cellular process%cell cycle process%cell cycle phase%G2 phase; %biological_process%cellular process%cell cycle process%cell cycle phase%interphase#G2 phase;	gtse1	1#4	0.0460407
GO:0000085,%biological_process%cellular process%cell cycle#cell cycle process%cell cycle phase%G2 phase%G2 phase of mitotic cell cycle; %biological_process%cellular process%cell cycle#cell cycle process%cell cycle phase%interphase#G2 phase%G2 phase of mitotic cell cycle; %biological_process%cellular process%cell cycle#cell cycle process%cell cycle phase%interphase%interphase of mitotic cell cycle…	gtse1	1#4	0.0460407
GO:0031536,%biological_process%biological regulation%regulation of biological process%regulation of cellular process%regulation of cell cycle%regulation of progression through cell cycle%regulation of mitosis%regulation of exit from mitosis%positive regulation of exit from mitosis; %biological_process%cellular process%cell cycle#cell cycle process%cell cycle phase%M phase%M phase of mitotic cell …	ube2c	1#4	0.0460407
GO:0006364,%biological_process%cellular process%cellular component organization and biogenesis%organelle organization and biogenesis%ribosome biogenesis and assembly#rRNA processing; %biological_process%cellular process%cellular component organization and biogenesis%ribonucleoprotein complex biogenesis and assembly%ribosome biogenesis and assembly#rRNA processing; %biological_process%cellular pro…	exosc7;exosc3	2#55	0.0489706
